# Supplementary material for: Spatial Modularity of Innate Immune Networks Across Bactrian Camel Tissues
Source: Animals (Basel). 2025 Oct 31;15(21):3173. doi: 10.3390/ani15213173 (PMC12607672; doi:10.3390/ani15213173)
Supplement: Supplementary file 1 [file animals-15-03173-s001.zip]

Archive with 3 entries (3 files):
- Table_S1_Summary of transcriptome dataset characteristics.xlsx
- Table_S2_4,242 high-confidence tissue-specific genes.csv
- Table_S3_Top five tissue-specific marker genes per tissue identified by SHAP analysis.xlsx
