# Supplementary material for: Spatial Modularity of Innate Immune Networks Across Bactrian Camel Tissues
Source: Animals (Basel). 2025 Oct 31;15(21):3173. doi: 10.3390/ani15213173 (PMC12607672; doi:10.3390/ani15213173)
Supplement: Supplementary file 1 [file animals-15-03173-s001.zip › Table_S1_Summary of transcriptome dataset characteristics.xlsx]

## Sheet: sample information
Bioproject	SampleID	Tissue/Organ	Sub-tissue/organ	Sex	Platform	Instrument	LibraryLayout
PRJNA485657	AB001	Stomach	Chambers 3	female	ILLUMINA	HiSeq X Ten	PAIRED
PRJNA485657	AB002	Stomach	Chambers 3	UN	ILLUMINA	HiSeq X Ten	PAIRED
PRJNA485657	CS001	Stomach	Chambers 2	female	ILLUMINA	HiSeq X Ten	PAIRED
PRJNA485657	CS002	Stomach	Chambers 2	male	ILLUMINA	HiSeq X Ten	PAIRED
PRJNA485657	CS003	Stomach	Chambers 2	UN	ILLUMINA	HiSeq X Ten	PAIRED
PRJNA485657	CS004	Stomach	Chambers 2	UN	ILLUMINA	HiSeq X Ten	PAIRED
PRJNA485657	CS005	Stomach	Chambers 2	UN	ILLUMINA	HiSeq X Ten	PAIRED
PRJNA485657	PR001	Stomach	Chambers 1	female	ILLUMINA	HiSeq X Ten	PAIRED
PRJNA485657	PR002	Stomach	Chambers 1	male	ILLUMINA	HiSeq X Ten	PAIRED
PRJNA485657	PR003	Stomach	Chambers 1	UN	ILLUMINA	HiSeq X Ten	PAIRED
PRJNA485657	PR004	Stomach	Chambers 1	UN	ILLUMINA	HiSeq X Ten	PAIRED
PRJNA485657	PR005	Stomach	Chambers 1	UN	ILLUMINA	HiSeq X Ten	PAIRED
PRJNA485657	PR006	Stomach	Chambers 1	UN	ILLUMINA	HiSeq X Ten	PAIRED
PRJNA857334	PR007	Stomach	Chambers 1	UN	ILLUMINA	Illumina NovaSeq 6000	PAIRED
PRJNA857334	PR008	Stomach	Chambers 1	UN	ILLUMINA	Illumina NovaSeq 6000	PAIRED
PRJNA857334	PR009	Stomach	Chambers 1	UN	ILLUMINA	Illumina NovaSeq 6000	PAIRED
PRJNA857334	PR010	Stomach	Chambers 1	male	ILLUMINA	Illumina NovaSeq 6000	PAIRED
PRJNA857334	PR011	Stomach	Chambers 1	male	ILLUMINA	Illumina NovaSeq 6000	PAIRED
PRJNA857334	PR012	Stomach	Chambers 1	male	ILLUMINA	Illumina NovaSeq 6000	PAIRED
PRJNA485657	SP001	Spleen	Spleen	UN	ILLUMINA	HiSeq X Ten	PAIRED
PRJNA857334	SP002	Spleen	Spleen	UN	ILLUMINA	Illumina NovaSeq 6000	PAIRED
PRJNA857334	SP003	Spleen	Spleen	UN	ILLUMINA	Illumina NovaSeq 6000	PAIRED
PRJNA857334	SP004	Spleen	Spleen	UN	ILLUMINA	Illumina NovaSeq 6000	PAIRED
PRJNA857334	SP005	Spleen	Spleen	male	ILLUMINA	Illumina NovaSeq 6000	PAIRED
PRJNA857334	SP006	Spleen	Spleen	male	ILLUMINA	Illumina NovaSeq 6000	PAIRED
PRJNA857334	SP007	Spleen	Spleen	male	ILLUMINA	Illumina NovaSeq 6000	PAIRED
PRJNA857335	SM001	SkeletalMuscle	SkeletalMuscle	pooled male and female	ILLUMINA	Illumina HiSeq 2500	PAIRED
PRJNA857334	SM002	SkeletalMuscle	SkeletalMuscle	male	ILLUMINA	Illumina NovaSeq 6000	PAIRED
PRJNA857334	SM003	SkeletalMuscle	SkeletalMuscle	UN	ILLUMINA	Illumina NovaSeq 6000	PAIRED
PRJNA857334	SM004	SkeletalMuscle	SkeletalMuscle	UN	ILLUMINA	Illumina NovaSeq 6000	PAIRED
PRJNA857334	SM005	SkeletalMuscle	SkeletalMuscle	UN	ILLUMINA	Illumina NovaSeq 6000	PAIRED
PRJNA857334	SM006	SkeletalMuscle	SkeletalMuscle	male	ILLUMINA	Illumina NovaSeq 6000	PAIRED
PRJNA857334	SM007	SkeletalMuscle	SkeletalMuscle	male	ILLUMINA	Illumina NovaSeq 6000	PAIRED
PRJNA857334	HM001	Myocardium	Myocardium	UN	ILLUMINA	Illumina NovaSeq 6000	PAIRED
PRJNA857334	HM002	Myocardium	Myocardium	UN	ILLUMINA	Illumina NovaSeq 6000	PAIRED
PRJNA857334	HM003	Myocardium	Myocardium	UN	ILLUMINA	Illumina NovaSeq 6000	PAIRED
PRJNA857334	HM004	Myocardium	Myocardium	male	ILLUMINA	Illumina NovaSeq 6000	PAIRED
PRJNA857334	HM005	Myocardium	Myocardium	male	ILLUMINA	Illumina NovaSeq 6000	PAIRED
PRJNA857334	HM006	Myocardium	Myocardium	male	ILLUMINA	Illumina NovaSeq 6000	PAIRED
PRJNA857334	LG001	Lung	Lung	UN	ILLUMINA	Illumina NovaSeq 6000	PAIRED
PRJNA857334	LG002	Lung	Lung	UN	ILLUMINA	Illumina NovaSeq 6000	PAIRED
PRJNA857334	LG003	Lung	Lung	male	ILLUMINA	Illumina NovaSeq 6000	PAIRED
PRJNA857334	LG004	Lung	Lung	male	ILLUMINA	Illumina NovaSeq 6000	PAIRED
PRJNA857334	LG005	Lung	Lung	male	ILLUMINA	Illumina NovaSeq 6000	PAIRED
PRJNA857335	LV001	Liver	Liver	pooled male and female	ILLUMINA	Illumina HiSeq 2500	PAIRED
PRJNA485657	LV002	Liver	Liver	UN	ILLUMINA	HiSeq X Ten	PAIRED
PRJNA857334	LV003	Liver	Liver	male	ILLUMINA	Illumina NovaSeq 6000	PAIRED
PRJNA857334	LV004	Liver	Liver	male	ILLUMINA	Illumina NovaSeq 6000	PAIRED
PRJNA857334	LV005	Liver	Liver	male	ILLUMINA	Illumina NovaSeq 6000	PAIRED
PRJNA857334	LV006	Liver	Liver	UN	ILLUMINA	Illumina NovaSeq 6000	PAIRED
PRJNA857334	LV007	Liver	Liver	UN	ILLUMINA	Illumina NovaSeq 6000	PAIRED
PRJNA857334	LV008	Liver	Liver	UN	ILLUMINA	Illumina NovaSeq 6000	PAIRED
PRJNA485657	KD001	Kidney	Kidney	UN	ILLUMINA	HiSeq X Ten	PAIRED
PRJNA857334	KD002	Kidney	Kidney	UN	ILLUMINA	Illumina NovaSeq 6000	PAIRED
PRJNA857334	KD003	Kidney	Kidney	UN	ILLUMINA	Illumina NovaSeq 6000	PAIRED
PRJNA857334	KD004	Kidney	Kidney	UN	ILLUMINA	Illumina NovaSeq 6000	PAIRED
PRJNA857334	KD005	Kidney	Kidney	male	ILLUMINA	Illumina NovaSeq 6000	PAIRED
PRJNA857334	KD006	Kidney	Kidney	male	ILLUMINA	Illumina NovaSeq 6000	PAIRED
PRJNA857334	KD007	Kidney	Kidney	male	ILLUMINA	Illumina NovaSeq 6000	PAIRED
PRJNA485657	CE001	Intestine	Cecum	male	ILLUMINA	HiSeq X Ten	PAIRED
PRJNA485657	CE002	Intestine	Cecum	female	ILLUMINA	HiSeq X Ten	PAIRED
PRJNA857334	SI001	Intestine	Small Intestine	UN	ILLUMINA	Illumina NovaSeq 6000	PAIRED
PRJNA857334	SI002	Intestine	Small Intestine	UN	ILLUMINA	Illumina NovaSeq 6000	PAIRED
PRJNA857334	SI003	Intestine	Small Intestine	UN	ILLUMINA	Illumina NovaSeq 6000	PAIRED
PRJNA857334	SI004	Intestine	Small Intestine	male	ILLUMINA	Illumina NovaSeq 6000	PAIRED
PRJNA857334	SI005	Intestine	Small Intestine	male	ILLUMINA	Illumina NovaSeq 6000	PAIRED
PRJNA857334	SI006	Intestine	Small Intestine	male	ILLUMINA	Illumina NovaSeq 6000	PAIRED
PRJNA485657	ES001	Esophagus	Esophagus	female	ILLUMINA	HiSeq X Ten	PAIRED
PRJNA485657	ES002	Esophagus	Esophagus	UN	ILLUMINA	HiSeq X Ten	PAIRED
PRJNA485657	ES003	Esophagus	Esophagus	UN	ILLUMINA	HiSeq X Ten	PAIRED
PRJNA485657	ES004	Esophagus	Esophagus	UN	ILLUMINA	HiSeq X Ten	PAIRED
PRJNA485657	ES005	Esophagus	Esophagus	UN	ILLUMINA	HiSeq X Ten	PAIRED
IMERCG001	BL0021	Blood	Blood	female	ILLUMINA	Illumina NovaSeq 6000	PAIRED
IMERCG001	BL0022	Blood	Blood	female	ILLUMINA	Illumina NovaSeq 6000	PAIRED
IMERCG001	BL0049	Blood	Blood	female	ILLUMINA	Illumina NovaSeq 6000	PAIRED
IMERCG001	BL0051	Blood	Blood	female	ILLUMINA	Illumina NovaSeq 6000	PAIRED
IMERCG001	BL0054	Blood	Blood	female	ILLUMINA	Illumina NovaSeq 6000	PAIRED
IMERCG001	BL0055	Blood	Blood	female	ILLUMINA	Illumina NovaSeq 6000	PAIRED
IMERCG001	BL0060	Blood	Blood	female	ILLUMINA	Illumina NovaSeq 6000	PAIRED
IMERCG001	BL0062	Blood	Blood	female	ILLUMINA	Illumina NovaSeq 6000	PAIRED
IMERCG001	BL0066	Blood	Blood	female	ILLUMINA	Illumina NovaSeq 6000	PAIRED
IMERCG001	BL0069	Blood	Blood	female	ILLUMINA	Illumina NovaSeq 6000	PAIRED
PRJNA471391	AD001	Adipose	Adipose tissues	female	ILLUMINA	Illumina HiSeq 4000	PAIRED
PRJNA471391	AD002	Adipose	Adipose tissues	female	ILLUMINA	Illumina HiSeq 4000	PAIRED
PRJNA471391	AD003	Adipose	Adipose tissues	female	ILLUMINA	Illumina HiSeq 4000	PAIRED
PRJNA471391	AD004	Adipose	Adipose tissues	female	ILLUMINA	Illumina HiSeq 4000	PAIRED
PRJNA471391	AD005	Adipose	Adipose tissues	female	ILLUMINA	Illumina HiSeq 4000	PAIRED
PRJNA471391	AD006	Adipose	Adipose tissues	female	ILLUMINA	Illumina HiSeq 4000	PAIRED
PRJNA471391	AD007	Adipose	Adipose tissues	female	ILLUMINA	Illumina HiSeq 4000	PAIRED
PRJNA471391	AD008	Adipose	Adipose tissues	female	ILLUMINA	Illumina HiSeq 4000	PAIRED
PRJNA471391	AD009	Adipose	Adipose tissues	female	ILLUMINA	Illumina HiSeq 4000	PAIRED
PRJNA471391	AD010	Adipose	Adipose tissues	female	ILLUMINA	Illumina HiSeq 4000	PAIRED
PRJNA471391	AD011	Adipose	Adipose tissues	female	ILLUMINA	Illumina HiSeq 4000	PAIRED
PRJNA471391	AD012	Adipose	Adipose tissues	female	ILLUMINA	Illumina HiSeq 4000	PAIRED
PRJNA471391	AD013	Adipose	Adipose tissues	female	ILLUMINA	Illumina HiSeq 4000	PAIRED
PRJNA471391	AD014	Adipose	Adipose tissues	female	ILLUMINA	Illumina HiSeq 4000	PAIRED
PRJNA471391	AD015	Adipose	Adipose tissues	female	ILLUMINA	Illumina HiSeq 4000	PAIRED
PRJNA471391	AD016	Adipose	Adipose tissues	female	ILLUMINA	Illumina HiSeq 4000	PAIRED
PRJNA471391	AD017	Adipose	Adipose tissues	female	ILLUMINA	Illumina HiSeq 4000	PAIRED
PRJNA471391	AD018	Adipose	Adipose tissues	female	ILLUMINA	Illumina HiSeq 4000	PAIRED
PRJNA471391	AD019	Adipose	Adipose tissues	female	ILLUMINA	Illumina HiSeq 4000	PAIRED
PRJNA471391	AD020	Adipose	Adipose tissues	female	ILLUMINA	Illumina HiSeq 4000	PAIRED
PRJNA471391	AD021	Adipose	Adipose tissues	female	ILLUMINA	Illumina HiSeq 4000	PAIRED
PRJNA485657	AD022	Adipose	Adipose tissues	UN	ILLUMINA	HiSeq X Ten	PAIRED
PRJNA857334	HP001	Adipose	Adipose tissues	male	ILLUMINA	Illumina NovaSeq 6000	PAIRED
PRJNA857334	HP002	Adipose	Adipose tissues	male	ILLUMINA	Illumina NovaSeq 6000	PAIRED
PRJNA857334	HP003	Adipose	Adipose tissues	UN	ILLUMINA	Illumina NovaSeq 6000	PAIRED
PRJNA857334	HP004	Adipose	Adipose tissues	UN	ILLUMINA	Illumina NovaSeq 6000	PAIRED
PRJNA857334	HP005	Adipose	Adipose tissues	UN	ILLUMINA	Illumina NovaSeq 6000	PAIRED
PRJNA857334	HP006	Adipose	Adipose tissues	male	ILLUMINA	Illumina NovaSeq 6000	PAIRED
