# Supplementary material for: Spatial Modularity of Innate Immune Networks Across Bactrian Camel Tissues
Source: Animals (Basel). 2025 Oct 31;15(21):3173. doi: 10.3390/ani15213173 (PMC12607672; doi:10.3390/ani15213173)
Supplement: Supplementary file 1 [file animals-15-03173-s001.zip › Table_S2_4,242 high-confidence tissue-specific genes.csv]

Table. S2 4,242 high-confidence tissue-specific genes
No.	DEGs	Tau	IIG
1	gene-A1BG	0.999272287	NIIG
2	gene-A1CF	0.976233041	NIIG
3	gene-A2ML1	0.969492414	NIIG
4	gene-AADAC	0.982159154	NIIG
5	gene-AADAT	0.999432153	NIIG
6	gene-ABAT	0.950912506	NIIG
7	gene-ABCA12	0.933925866	NIIG
8	gene-ABCA7	0.919715008	UC
9	gene-ABCB11	0.998263149	NIIG
10	gene-ABCB4	0.955680141	NIIG
11	gene-ABCC11	0.822961873	NIIG
12	gene-ABCC2	0.936807416	NIIG
13	gene-ABCC6	0.991962438	NIIG
14	gene-ABCD2	0.995297554	NIIG
15	gene-ABCG4	0.828138129	UC
16	gene-ABCG5	0.914236636	NIIG
17	gene-ABCG8	0.906558876	NIIG
18	gene-ACACA	0.932683882	NIIG
19	gene-ACAT2	0.944714801	NIIG
20	gene-ACER1	0.850641351	NIIG
21	gene-ACMSD	0.966243694	NIIG
22	gene-ACOD1	0.857685296	NIIG
23	gene-ACOT12	0.881634388	NIIG
24	gene-ACOT4	0.828883719	NIIG
25	gene-ACSL5	0.825043163	NIIG
26	gene-ACTG2	0.906259481	UC
27	gene-ACTL6B	0.925849582	NIIG
28	gene-ACTN3	0.960750628	NIIG
29	gene-ACTRT2	0.978445534	NIIG
30	gene-ACVR1C	0.9725506	NIIG
31	gene-ADAM2	0.97680938	NIIG
32	gene-ADAMDEC1	0.988146365	NIIG
33	gene-ADAMTS15	0.864217859	NIIG
34	gene-ADCY2	0.931314016	UC
35	gene-ADCY8	0.903520374	UC
36	gene-ADCYAP1	0.966133289	NIIG
37	gene-ADGRE3	0.865823527	NIIG
38	gene-ADGRF4	0.870490043	NIIG
39	gene-ADGRG4	0.912849257	NIIG
40	gene-ADGRG5	0.937437812	NIIG
41	gene-ADH6	0.986056458	NIIG
42	gene-ADIPOQ	0.997589189	regulator
43	gene-ADIPOR2	0.935474941	NIIG
44	gene-ADIRF	0.950764295	NIIG
45	gene-ADORA1	0.969236632	NIIG
46	gene-ADRA2C	0.88636255	NIIG
47	gene-ADRB1	0.879112633	UC
48	gene-ADRB2	0.870173621	UC
49	gene-AFF2	0.930176131	NIIG
50	gene-AFM	0.993351889	NIIG
51	gene-AFMID	0.883595874	NIIG
52	gene-AGBL1	0.934454958	NIIG
53	gene-AGMAT	0.944345444	NIIG
54	gene-AGMO	0.969216113	NIIG
55	gene-AGPAT2	0.891955436	NIIG
56	gene-AGR2	0.980429648	UC
57	gene-AGXT	0.947330699	NIIG
58	gene-AGXT2	0.934016863	NIIG
59	gene-AHSG	0.99984598	regulator
60	gene-AICDA	0.851713697	UC
61	gene-AIF1	0.863570083	UC
62	gene-AK9	0.943105239	NIIG
63	gene-AKR1D1	0.974566959	NIIG
64	gene-ALAS2	0.988734565	NIIG
65	gene-ALB	0.999562814	NIIG
66	gene-ALDH8A1	0.915874611	NIIG
67	gene-ALDOB	0.911899266	NIIG
68	gene-ALK	0.882199786	NIIG
69	gene-ALOX12B	0.906914218	NIIG
70	gene-ALOX15	0.86177144	NIIG
71	gene-ALOX5	0.876173441	NIIG
72	gene-AMN	0.912736856	NIIG
73	gene-ANGPTL4	0.949477204	NIIG
74	gene-ANGPTL5	0.893681273	NIIG
75	gene-ANKRD1	0.955703151	NIIG
76	gene-ANKRD7	0.953781223	NIIG
77	gene-ANKS4B	0.827059999	NIIG
78	gene-ANO2	0.97495121	NIIG
79	gene-ANO9	0.925942664	NIIG
80	gene-AP1S3	0.841090514	NIIG
81	gene-APCDD1	0.815967666	NIIG
82	gene-APCDD1L	0.913589253	NIIG
83	gene-APELA	0.960889865	NIIG
84	gene-APOA1	0.973782723	regulator
85	gene-APOA4	0.974373722	regulator
86	gene-APOA5	0.999088413	NIIG
87	gene-APOB	0.978867842	NIIG
88	gene-APOBEC1	0.993827506	NIIG
89	gene-APOBEC3A	0.851274661	NIIG
90	gene-APOBR	0.866332834	NIIG
91	gene-APOC2	0.989077199	NIIG
92	gene-APOC3	0.980023402	NIIG
93	gene-APOH	0.998653982	regulator
94	gene-APOLD1	0.87429179	NIIG
95	gene-APOM	0.928124849	NIIG
96	gene-AQP4	0.963760925	UC
97	gene-AQP7	0.912247529	NIIG
98	gene-AQP9	0.993460529	NIIG
99	gene-AREG	0.855076596	NIIG
100	gene-ARG1	0.961912231	regulator
101	gene-ARHGAP15	0.858006008	regulator
102	gene-ARHGAP30	0.840272364	NIIG
103	gene-ARHGAP4	0.83251262	NIIG
104	gene-ARHGAP8	0.934881947	NIIG
105	gene-ARHGAP9	0.835622539	NIIG
106	gene-ARHGEF16	0.843667751	NIIG
107	gene-ARL5C	0.906019899	NIIG
108	gene-ARMH1	0.957325786	NIIG
109	gene-ARSD	0.905959575	NIIG
110	gene-ARSG	0.932997211	NIIG
111	gene-ART1	0.945611779	UC
112	gene-ART5	0.895143033	NIIG
113	gene-ARX	0.920333437	NIIG
114	gene-ASCL1	0.994073005	NIIG
115	gene-ASGR2	0.998312273	sensor
116	gene-ASPDH	0.918942761	NIIG
117	gene-ASPG	0.801631045	NIIG
118	gene-ASS1	0.820343978	UC
119	gene-ASTL	0.814032068	NIIG
120	gene-ATG9B	0.943301751	NIIG
121	gene-ATOH1	0.99560821	NIIG
122	gene-ATP13A4	0.859922535	NIIG
123	gene-ATP13A5	0.951282906	NIIG
124	gene-ATP1A2	0.928186556	NIIG
125	gene-ATP1A3	0.948578878	NIIG
126	gene-ATP1B4	0.981792892	NIIG
127	gene-ATP2A1	0.97873313	NIIG
128	gene-ATP6V1B1	0.997660429	NIIG
129	gene-ATP8B3	0.967681205	NIIG
130	gene-AVIL	0.918351571	NIIG
131	gene-AVPR1A	0.949802698	NIIG
132	gene-B3GALT1	0.828130005	NIIG
133	gene-B3GALT5	0.862671444	NIIG
134	gene-B3GAT1	0.875980918	NIIG
135	gene-B3GNT3	0.90306912	NIIG
136	gene-B4GALNT1	0.928648397	NIIG
137	gene-B4GALNT2	0.814368252	NIIG
138	gene-B4GALNT4	0.969536016	NIIG
139	gene-BANK1	0.857707525	NIIG
140	gene-BARX1	0.994339475	NIIG
141	gene-BARX2	0.919345504	NIIG
142	gene-BBOX1	0.942056324	NIIG
143	gene-BCAN	0.919064585	NIIG
144	gene-BCAS1	0.812466127	NIIG
145	gene-BCL11B	0.947484097	NIIG
146	gene-BCL2L15	0.951469609	NIIG
147	gene-BEST3	0.819365149	NIIG
148	gene-BFSP2	0.886026724	NIIG
149	gene-BHLHA15	0.938875572	NIIG
150	gene-BHMT	0.996251481	NIIG
151	gene-BIN2	0.850312727	NIIG
152	gene-BIRC3	0.80611541	NIIG
153	gene-BLK	0.818625997	signal transducer
154	gene-BNIP5	0.935439999	NIIG
155	gene-BNIPL	0.875526964	NIIG
156	gene-BPIFB1	0.997351404	effector
157	gene-BRINP2	0.881455632	NIIG
158	gene-BRME1	0.829620313	NIIG
159	gene-BSND	0.98375794	NIIG
160	gene-BTK	0.883124805	NIIG
161	gene-BTLA	0.946917992	NIIG
162	gene-BTNL2	0.966049818	NIIG
163	gene-BTNL9	0.892971242	NIIG
164	gene-C1QL4	0.945743952	NIIG
165	gene-C1QTNF1	0.894490084	NIIG
166	gene-C1QTNF3	0.919163381	regulator
167	gene-C2CD2	0.889199107	NIIG
168	gene-C4BPA	0.947962328	regulator
169	gene-C4BPB	0.998607491	regulator
170	gene-C6	0.984439502	signal transducer
171	gene-C8A	0.994944316	signal transducer
172	gene-C9	0.987418931	signal transducer
173	gene-CA1	0.991595925	NIIG
174	gene-CA13	0.858831844	NIIG
175	gene-CA2	0.960833355	NIIG
176	gene-CA3	0.973731408	NIIG
177	gene-CACNA1B	0.816412919	NIIG
178	gene-CACNA1S	0.966851539	NIIG
179	gene-CACNA2D4	0.943898445	NIIG
180	gene-CACNB1	0.90326475	NIIG
181	gene-CACNG5	0.974119678	NIIG
182	gene-CACNG7	0.968874943	NIIG
183	gene-CALB1	0.999821318	NIIG
184	gene-CALHM6	0.848015285	NIIG
185	gene-CALML4	0.860092404	NIIG
186	gene-CALY	0.90673759	NIIG
187	gene-CAMK4	0.909885975	signal transducer
188	gene-CAPN3	0.959617993	NIIG
189	gene-CAPN6	0.980498646	NIIG
190	gene-CAPN8	0.814858711	NIIG
191	gene-CAPN9	0.907207499	NIIG
192	gene-CAPNS2	0.880226332	NIIG
193	gene-CAPSL	0.943531794	NIIG
194	gene-CARMIL2	0.87430659	NIIG
195	gene-CARTPT	0.945223316	NIIG
196	gene-CASP14	0.910032327	NIIG
197	gene-CASQ1	0.973830047	NIIG
198	gene-CAVIN4	0.949171917	NIIG
199	gene-CBS	0.802217718	NIIG
200	gene-CCDC13	0.865726985	NIIG
201	gene-CCDC190	0.960906606	NIIG
202	gene-CCDC198	0.969622155	NIIG
203	gene-CCDC73	0.870092392	NIIG
204	gene-CCDC88B	0.832785163	NIIG
205	gene-CCK	0.959963872	NIIG
206	gene-CCL11	0.970086481	effector
207	gene-CCL16	0.952888732	NIIG
208	gene-CCL22	0.910779306	NIIG
209	gene-CCL5	0.882067953	NIIG
210	gene-CCN5	0.95702536	NIIG
211	gene-CCNA1	0.943961365	NIIG
212	gene-CCR7	0.936509952	secondary receptor
213	gene-CCR9	0.97991342	NIIG
214	gene-CD101	0.902317794	NIIG
215	gene-CD19	0.961431827	sensor
216	gene-CD1A	0.954358279	NIIG
217	gene-CD1E	0.988372921	NIIG
218	gene-CD22	0.953598924	regulator
219	gene-CD226	0.877830107	UC
220	gene-CD244	0.881089917	UC
221	gene-CD27	0.839398733	secondary receptor
222	gene-CD28	0.92801401	sensor
223	gene-CD300LF	0.831097695	regulator
224	gene-CD300LG	0.858607695	NIIG
225	gene-CD37	0.870983471	accessory molecule
226	gene-CD3D	0.937651599	NIIG
227	gene-CD3E	0.871828527	NIIG
228	gene-CD3G	0.929448352	sensor
229	gene-CD48	0.843371409	NIIG
230	gene-CD52	0.871985973	NIIG
231	gene-CD5L	0.971633181	NIIG
232	gene-CD6	0.826706225	UC
233	gene-CD7	0.84472258	NIIG
234	gene-CD70	0.89719574	NIIG
235	gene-CD72	0.917572104	NIIG
236	gene-CD79A	0.86445796	NIIG
237	gene-CD79B	0.894103771	NIIG
238	gene-CD84	0.839896888	UC
239	gene-CD86	0.926279975	effector
240	gene-CD8A	0.889702062	UC
241	gene-CD8B	0.979194752	NIIG
242	gene-CD96	0.828703778	UC
243	gene-CDA	0.817905263	NIIG
244	gene-CDCA7	0.855782877	NIIG
245	gene-CDH15	0.906244626	NIIG
246	gene-CDH17	0.99498647	NIIG
247	gene-CDHR2	0.935436435	NIIG
248	gene-CDHR5	0.935290174	NIIG
249	gene-CDKL4	0.972583058	NIIG
250	gene-CDNF	0.954026719	NIIG
251	gene-CDON	0.812797832	NIIG
252	gene-CDS2	0.807359899	NIIG
253	gene-CDSN	0.958746187	NIIG
254	gene-CEACAM19	0.871041073	NIIG
255	gene-CEBPA	0.926745969	transcription
256	gene-CEBPE	0.957000717	transcription
257	gene-CELF3	0.943261064	NIIG
258	gene-CELSR3	0.80189713	NIIG
259	gene-CENPL	0.807653537	NIIG
260	gene-CENPN	0.802084945	NIIG
261	gene-CEP72	0.873106187	NIIG
262	gene-CERKL	0.897028874	NIIG
263	gene-CERS3	0.946283878	NIIG
264	gene-CES3	0.960792481	NIIG
265	gene-CES4A	0.937488064	NIIG
266	gene-CFAP299	0.901733087	NIIG
267	gene-CFAP57	0.913583785	NIIG
268	gene-CFAP65	0.983254998	NIIG
269	gene-CFAP74	0.883946096	NIIG
270	gene-CFD	0.976855194	regulator
271	gene-CFH	0.957618238	regulator
272	gene-CFI	0.967442389	regulator
273	gene-CHAD	0.868171073	NIIG
274	gene-CHAT	0.924383141	UC
275	gene-CHGA	0.974229663	UC
276	gene-CHGB	0.894526347	NIIG
277	gene-CHI3L1	0.871542417	NIIG
278	gene-CHODL	0.897770339	NIIG
279	gene-CHRNA1	0.988793121	NIIG
280	gene-CHRNA10	0.887406444	NIIG
281	gene-CHRNA4	0.969600027	NIIG
282	gene-CHRNA9	0.932066208	NIIG
283	gene-CHRNB1	0.904887064	NIIG
284	gene-CIB4	0.873271838	NIIG
285	gene-CIDEA	0.974200634	NIIG
286	gene-CIDEB	0.94611993	NIIG
287	gene-CIDEC	0.985702559	NIIG
288	gene-CILP2	0.945043357	NIIG
289	gene-CKMT1A	0.819595265	NIIG
290	gene-CLCA2	0.929758059	NIIG
291	gene-CLCA4	0.998092355	NIIG
292	gene-CLCN1	0.942896065	NIIG
293	gene-CLCN5	0.893024211	NIIG
294	gene-CLDN1	0.902440112	UC
295	gene-CLDN14	0.991166754	NIIG
296	gene-CLDN2	0.924373631	NIIG
297	gene-CLDN3	0.936542306	NIIG
298	gene-CLDN5	0.879613056	NIIG
299	gene-CLDN7	0.894676869	NIIG
300	gene-CLDN8	0.989933192	NIIG
301	gene-CLDND2	0.913937826	NIIG
302	gene-CLEC12A	0.818026189	sensor
303	gene-CLEC17A	0.947463682	sensor
304	gene-CLEC1B	0.862318265	sensor
305	gene-CLEC2D	0.925272814	sensor
306	gene-CLEC4F	0.930552466	sensor
307	gene-CLEC4G	0.9196556	sensor
308	gene-CLEC5A	0.889374812	sensor
309	gene-CLEC9A	0.905953533	sensor
310	gene-CLIC6	0.944171981	NIIG
311	gene-CLNK	0.909992845	UC
312	gene-CLSPN	0.812131357	NIIG
313	gene-CLTRN	0.980431887	NIIG
314	gene-CNFN	0.947512631	NIIG
315	gene-CNGA3	0.939492345	NIIG
316	gene-CNN1	0.902805082	NIIG
317	gene-CNTN5	0.85095536	NIIG
318	gene-COCH	0.868077	effector
319	gene-COL17A1	0.873043795	NIIG
320	gene-COL19A1	0.885374672	NIIG
321	gene-COL22A1	0.871671844	NIIG
322	gene-COL2A1	0.822826128	NIIG
323	gene-COL4A4	0.903661566	NIIG
324	gene-COLCA2	0.810130553	NIIG
325	gene-COLEC11	0.978173675	sensor
326	gene-CORIN	0.979069265	NIIG
327	gene-CORO1A	0.849810884	accessory molecule
328	gene-CORO2A	0.943251868	accessory molecule
329	gene-CORO2B	0.825911197	NIIG
330	gene-COTL1	0.946922151	NIIG
331	gene-CPB2	0.999031889	NIIG
332	gene-CPN2	0.993512017	NIIG
333	gene-CPS1	0.981758457	NIIG
334	gene-CR1	0.96495844	secondary receptor
335	gene-CRABP1	0.873655586	NIIG
336	gene-CRACR2A	0.877470393	NIIG
337	gene-CRB3	0.828439307	NIIG
338	gene-CRISPLD2	0.890124235	NIIG
339	gene-CRNN	0.938031314	NIIG
340	gene-CRTAM	0.891507287	UC
341	gene-CRYAA	0.9822138	NIIG
342	gene-CRYBG2	0.81063482	NIIG
343	gene-CSF2RA	0.822600794	NIIG
344	gene-CSF3R	0.9931189	NIIG
345	gene-CSMD2	0.816947096	NIIG
346	gene-CSMD3	0.931350308	NIIG
347	gene-CST6	0.862642378	NIIG
348	gene-CSTA	0.949224814	NIIG
349	gene-CTBS	0.982158711	NIIG
350	gene-CTH	0.933820688	NIIG
351	gene-CTLA4	0.936639024	regulator
352	gene-CTSW	0.881404061	NIIG
353	gene-CTXN3	0.900209483	NIIG
354	gene-CUNH10orf99	0.883563721	NIIG
355	gene-CUNH11orf80	0.821522703	NIIG
356	gene-CUNH11orf86	0.991407068	NIIG
357	gene-CUNH16orf54	0.9215819	NIIG
358	gene-CUNH16orf89	0.957627617	NIIG
359	gene-CUNH19orf33	0.910900819	NIIG
360	gene-CUNH19orf38	0.904624174	NIIG
361	gene-CUNH1orf116	0.815424071	NIIG
362	gene-CUNH1orf162	0.932619711	NIIG
363	gene-CUNH1orf210	0.883961399	NIIG
364	gene-CUNH2orf15	0.90946491	NIIG
365	gene-CUNH2orf50	0.98339076	NIIG
366	gene-CUNH3orf85	0.857214197	NIIG
367	gene-CUNH4orf19	0.813323157	NIIG
368	gene-CUNH4orf54	0.992044116	NIIG
369	gene-CUNH5orf34	0.938544752	NIIG
370	gene-CUNH6orf15	0.91874094	NIIG
371	gene-CUNH6orf58	0.98011866	NIIG
372	gene-CX3CR1	0.822008403	UC
373	gene-CXCL13	0.969186398	NIIG
374	gene-CXCL17	0.952128029	NIIG
375	gene-CXCL8	0.936935623	effector
376	gene-CXCR1	0.943211928	NIIG
377	gene-CXCR2	0.941769699	NIIG
378	gene-CXCR5	0.933015532	NIIG
379	gene-CYSLTR1	0.822186913	NIIG
380	gene-CYSRT1	0.973393724	NIIG
381	gene-CYTL1	0.818746757	NIIG
382	gene-DAO	0.918909978	NIIG
383	gene-DAPP1	0.85187422	NIIG
384	gene-DBH	0.861180864	NIIG
385	gene-DCDC2	0.962343951	NIIG
386	gene-DCHS2	0.829380473	NIIG
387	gene-DCK	0.902634455	NIIG
388	gene-DDIT4L	0.883201269	NIIG
389	gene-DEFB1	0.961146596	effector
390	gene-DENND1C	0.888143396	NIIG
391	gene-DEPDC7	0.88002986	NIIG
392	gene-DHCR7	0.975120567	NIIG
393	gene-DHRS9	0.831684889	NIIG
394	gene-DIO1	0.985109284	NIIG
395	gene-DLK1	0.869069189	UC
396	gene-DLL1	0.911060429	NIIG
397	gene-DLX5	0.810164778	NIIG
398	gene-DMGDH	0.926954771	NIIG
399	gene-DMKN	0.934620545	NIIG
400	gene-DMRT2	0.920509017	NIIG
401	gene-DMRTA1	0.930081004	NIIG
402	gene-DMRTC2	0.958374291	NIIG
403	gene-DNAAF3	0.973359091	NIIG
404	gene-DNAH11	0.838413866	NIIG
405	gene-DNAH2	0.922916674	NIIG
406	gene-DNAH5	0.982185229	NIIG
407	gene-DNAH7	0.904496409	NIIG
408	gene-DNAI1	0.913439401	NIIG
409	gene-DNAJC22	0.892347126	NIIG
410	gene-DNTT	0.99656997	NIIG
411	gene-DOCK2	0.848067536	UC
412	gene-DOK5	0.856524966	NIIG
413	gene-DPEP1	0.949809084	NIIG
414	gene-DPP10	0.851661942	NIIG
415	gene-DPP6	0.902688934	NIIG
416	gene-DPYD	0.936545712	NIIG
417	gene-DPYS	0.890066469	NIIG
418	gene-DPYSL5	0.804647286	NIIG
419	gene-DRC1	0.918859557	NIIG
420	gene-DSC1	0.841835753	NIIG
421	gene-DSCAM	0.920638304	NIIG
422	gene-DSCAML1	0.868606089	NIIG
423	gene-DSG1	0.936052402	NIIG
424	gene-DSG3	0.935350374	NIIG
425	gene-DTX1	0.963809556	signal transducer
426	gene-DUOXA1	0.902909604	NIIG
427	gene-DUSP13	0.952694056	NIIG
428	gene-DUSP2	0.953676189	NIIG
429	gene-DUSP29	0.977084849	NIIG
430	gene-DUSP5	0.814110334	NIIG
431	gene-DUSP9	0.968126199	NIIG
432	gene-DYNLT5	0.928092852	NIIG
433	gene-EBF1	0.919797852	NIIG
434	gene-ECEL1	0.903999636	NIIG
435	gene-EDAR	0.97255255	NIIG
436	gene-EDDM13	0.902644142	NIIG
437	gene-EDN2	0.983769028	NIIG
438	gene-EEPD1	0.86079103	NIIG
439	gene-EFCAB8	0.96848468	NIIG
440	gene-EFNA3	0.879288643	NIIG
441	gene-EFR3B	0.921554541	NIIG
442	gene-EGF	0.995506035	effector
443	gene-EHD2	0.844955925	NIIG
444	gene-EHHADH	0.883159825	NIIG
445	gene-ELAPOR1	0.807649492	NIIG
446	gene-ELAVL4	0.974584893	UC
447	gene-ELF3	0.801892803	NIIG
448	gene-ELF5	0.917868065	NIIG
449	gene-ELOVL4	0.958494492	NIIG
450	gene-EMB	0.848321376	NIIG
451	gene-EMID1	0.900007852	NIIG
452	gene-ENAM	0.828396703	NIIG
453	gene-ENPP3	0.980354445	NIIG
454	gene-ENTPD2	0.879628664	NIIG
455	gene-ENTPD5	0.936131109	NIIG
456	gene-ENTPD8	0.8641414	NIIG
457	gene-EOMES	0.931762948	NIIG
458	gene-EPB42	0.985432795	NIIG
459	gene-EPCAM	0.830319906	NIIG
460	gene-EPGN	0.918147961	NIIG
461	gene-EPOR	0.950383389	secondary receptor
462	gene-EPS8L1	0.829146346	NIIG
463	gene-EREG	0.849982744	effector
464	gene-ERICH3	0.880738026	NIIG
465	gene-ERN2	0.900837719	NIIG
466	gene-ESAM	0.803378039	NIIG
467	gene-ESM1	0.971757782	NIIG
468	gene-ESRP2	0.853793945	NIIG
469	gene-ESYT1	0.844375228	NIIG
470	gene-ETNK2	0.962809801	NIIG
471	gene-ETNPPL	0.978145806	NIIG
472	gene-EVI2B	0.856080672	NIIG
473	gene-EVPL	0.878990457	NIIG
474	gene-EXOC3L4	0.939123255	NIIG
475	gene-F12	0.947905316	signal transducer
476	gene-F13B	0.991390057	NIIG
477	gene-F5	0.980299686	NIIG
478	gene-FABP1	0.94145826	NIIG
479	gene-FADS3	0.897885154	NIIG
480	gene-FADS6	0.996600443	NIIG
481	gene-FAM151A	0.96041243	NIIG
482	gene-FAM241A	0.922692518	NIIG
483	gene-FAM25A	0.972480502	NIIG
484	gene-FAM3B	0.933452516	NIIG
485	gene-FAM3D	0.939302846	NIIG
486	gene-FAM83A	0.872277754	NIIG
487	gene-FAM83B	0.819785389	NIIG
488	gene-FAM83D	0.819595983	NIIG
489	gene-FAM83E	0.924417466	NIIG
490	gene-FAM83F	0.836267002	NIIG
491	gene-FAM89A	0.971530473	NIIG
492	gene-FASLG	0.871039029	UC
493	gene-FASN	0.936981538	NIIG
494	gene-FAT2	0.85644175	NIIG
495	gene-FAXDC2	0.918399216	NIIG
496	gene-FBLN2	0.912685279	NIIG
497	gene-FBP2	0.923588853	NIIG
498	gene-FBXL16	0.854557846	NIIG
499	gene-FCAMR	0.90545196	NIIG
500	gene-FCAR	0.861494018	NIIG
501	gene-FCMR	0.831916252	NIIG
502	gene-FCRL1	0.968501902	NIIG
503	gene-FCRL3	0.947302526	NIIG
504	gene-FCRL4	0.887898767	NIIG
505	gene-FCRLA	0.948572527	NIIG
506	gene-FETUB	0.999687838	NIIG
507	gene-FFAR1	0.932674372	NIIG
508	gene-FFAR3	0.915188671	NIIG
509	gene-FGA	0.998792462	effector
510	gene-FGB	0.998844725	effector
511	gene-FGF11	0.803762821	NIIG
512	gene-FGFBP1	0.980504211	NIIG
513	gene-FGG	0.99741701	NIIG
514	gene-FHAD1	0.894392898	NIIG
515	gene-FHL3	0.87171011	NIIG
516	gene-FMN1	0.955813044	NIIG
517	gene-FOXA1	0.822848527	UC
518	gene-FOXA2	0.894688142	transcription
519	gene-FOXA3	0.971399745	NIIG
520	gene-FOXF1	0.821468822	NIIG
521	gene-FOXJ1	0.968034303	NIIG
522	gene-FOXN1	0.868257278	NIIG
523	gene-FOXP2	0.81880514	NIIG
524	gene-FOXQ1	0.802287776	NIIG
525	gene-FRK	0.80012662	regulator
526	gene-FSIP1	0.829523749	NIIG
527	gene-FSTL5	0.844024011	NIIG
528	gene-FTCD	0.96969096	NIIG
529	gene-FUT1	0.833828091	NIIG
530	gene-FUT2	0.819854097	NIIG
531	gene-FXYD2	0.997955021	NIIG
532	gene-FXYD3	0.864880434	NIIG
533	gene-FXYD4	0.981523589	NIIG
534	gene-FYB1	0.809910545	NIIG
535	gene-FZD4	0.802045713	NIIG
536	gene-G0S2	0.96061083	NIIG
537	gene-G6PC1	0.95041698	NIIG
538	gene-G6PC2	0.820664667	NIIG
539	gene-GABRB3	0.843578421	NIIG
540	gene-GABRD	0.935758422	NIIG
541	gene-GABRG2	0.825303242	NIIG
542	gene-GAD1	0.965571472	NIIG
543	gene-GADD45G	0.902051791	NIIG
544	gene-GADL1	0.994771878	NIIG
545	gene-GAL	0.978558065	NIIG
546	gene-GAL3ST2	0.981519249	NIIG
547	gene-GALNT15	0.89315374	NIIG
548	gene-GALNT16	0.859666533	NIIG
549	gene-GALR2	0.940107747	NIIG
550	gene-GAPT	0.820036032	NIIG
551	gene-GATA1	0.876022407	NIIG
552	gene-GC	0.991417892	NIIG
553	gene-GCNT3	0.80743396	NIIG
554	gene-GCNT4	0.837710958	NIIG
555	gene-GCSAM	0.901717529	NIIG
556	gene-GDAP1L1	0.928290574	NIIG
557	gene-GDF7	0.961652744	NIIG
558	gene-GDPD1	0.946300809	NIIG
559	gene-GFI1	0.920713562	UC
560	gene-GFI1B	0.890775083	NIIG
561	gene-GGT1	0.966498478	NIIG
562	gene-GHRL	0.932060864	NIIG
563	gene-GIMAP4	0.856605845	NIIG
564	gene-GIMAP8	0.889681511	NIIG
565	gene-GJB1	0.90349403	NIIG
566	gene-GJB5	0.875302307	NIIG
567	gene-GK	0.927913884	NIIG
568	gene-GLDN	0.9817103	NIIG
569	gene-GLOD5	0.82579611	NIIG
570	gene-GNAT3	0.964969208	signal transducer
571	gene-GNLY	0.976995839	NIIG
572	gene-GP2	0.906868191	sensor
573	gene-GP6	0.970149776	NIIG
574	gene-GPAM	0.868885094	NIIG
575	gene-GPIHBP1	0.913334112	NIIG
576	gene-GPR132	0.907044859	NIIG
577	gene-GPR156	0.896935047	NIIG
578	gene-GPR160	0.891762334	NIIG
579	gene-GPR174	0.878468536	NIIG
580	gene-GPR18	0.870474467	NIIG
581	gene-GPR52	0.815060176	NIIG
582	gene-GPR55	0.959511963	NIIG
583	gene-GPR65	0.901127692	NIIG
584	gene-GPR82	0.841975606	NIIG
585	gene-GPR87	0.914847338	NIIG
586	gene-GPRC5B	0.870666244	NIIG
587	gene-GPRIN1	0.907919607	NIIG
588	gene-GPSM3	0.893787037	NIIG
589	gene-GPX2	0.968368933	NIIG
590	gene-GRAMD1C	0.807691982	NIIG
591	gene-GRB7	0.83318135	NIIG
592	gene-GREM2	0.957565702	NIIG
593	gene-GRHL1	0.85390351	NIIG
594	gene-GRHL3	0.882237132	NIIG
595	gene-GRIA3	0.966448288	NIIG
596	gene-GRM8	0.875763607	NIIG
597	gene-GRTP1	0.867036328	NIIG
598	gene-GSC	0.973254045	NIIG
599	gene-GSDMA	0.839139893	UC
600	gene-GSR	0.805981608	NIIG
601	gene-GSTP1	0.905855835	NIIG
602	gene-GUCY2F	0.973554233	NIIG
603	gene-GZMA	0.93881267	NIIG
604	gene-GZMK	0.934083146	NIIG
605	gene-GZMM	0.911869087	signal transducer
606	gene-H1-2	0.807160377	NIIG
607	gene-H1-5	0.884454436	NIIG
608	gene-HABP2	0.977059483	NIIG
609	gene-HAL	0.933376875	NIIG
610	gene-HAO1	0.982082261	NIIG
611	gene-HAO2	0.961059559	NIIG
612	gene-HAPLN1	0.843837148	NIIG
613	gene-HBM	0.99367808	NIIG
614	gene-HBZ	0.99257189	NIIG
615	gene-HCK	0.892642927	signal transducer
616	gene-HCST	0.810009989	NIIG
617	gene-HECW1	0.936466272	NIIG
618	gene-HELZ2	0.818479023	NIIG
619	gene-HEPACAM2	0.885316396	NIIG
620	gene-HEY2	0.919589696	NIIG
621	gene-HGD	0.930313514	NIIG
622	gene-HGFAC	0.992856295	NIIG
623	gene-HHIPL1	0.825617975	NIIG
624	gene-HK3	0.955998693	NIIG
625	gene-HMGCR	0.846650523	NIIG
626	gene-HMGCS2	0.998379137	NIIG
627	gene-HNF1A	0.802391518	NIIG
628	gene-HNF1B	0.97042238	NIIG
629	gene-HNF4A	0.855510505	NIIG
630	gene-HNF4G	0.975057454	NIIG
631	gene-HOXB6	0.970780094	NIIG
632	gene-HPCAL4	0.849485708	NIIG
633	gene-HPDL	0.801168591	NIIG
634	gene-HPGD	0.859111737	NIIG
635	gene-HPGDS	0.828942759	NIIG
636	gene-HPN	0.900350037	NIIG
637	gene-HRCT1	0.847117008	NIIG
638	gene-HRH4	0.919728481	secondary receptor
639	gene-HS3ST2	0.876338654	NIIG
640	gene-HS6ST2	0.804818187	NIIG
641	gene-HS6ST3	0.914969992	NIIG
642	gene-HSD17B11	0.826817553	NIIG
643	gene-HSD17B13	0.998659944	NIIG
644	gene-HSD17B2	0.960700265	NIIG
645	gene-HSH2D	0.811876497	NIIG
646	gene-HSPA6	0.992332051	effector
647	gene-HTR1D	0.889429887	NIIG
648	gene-HTRA4	0.884488753	NIIG
649	gene-ICA1L	0.801894172	NIIG
650	gene-ICOS	0.833659678	NIIG
651	gene-IDO1	0.99663555	effector
652	gene-IDO2	0.943911571	NIIG
653	gene-IGF2BP1	0.92821172	NIIG
654	gene-IGFN1	0.98777983	NIIG
655	gene-IGSF11	0.852432735	NIIG
656	gene-IGSF23	0.997454446	NIIG
657	gene-IGSF5	0.841852966	NIIG
658	gene-IHH	0.956041707	NIIG
659	gene-IKZF1	0.820448668	NIIG
660	gene-IKZF2	0.889831161	NIIG
661	gene-IKZF3	0.897046977	NIIG
662	gene-IL12B	0.91153864	effector
663	gene-IL12RB1	0.830328225	secondary receptor
664	gene-IL13RA2	0.983498703	NIIG
665	gene-IL17F	0.887988582	effector
666	gene-IL18	0.829296317	effector
667	gene-IL18R1	0.87444153	secondary receptor
668	gene-IL1A	0.862040567	effector
669	gene-IL1RL1	0.801815245	secondary receptor
670	gene-IL1RL2	0.834917516	secondary receptor
671	gene-IL1RN	0.879920574	NIIG
672	gene-IL22RA1	0.957470417	NIIG
673	gene-IL27	0.846808667	effector
674	gene-IL2RA	0.821526472	NIIG
675	gene-IL2RB	0.928490539	secondary receptor
676	gene-IL2RG	0.84663193	NIIG
677	gene-IL31RA	0.807375287	NIIG
678	gene-IL32	0.911803274	effector
679	gene-IL36RN	0.922644317	regulator
680	gene-IL5RA	0.944646229	NIIG
681	gene-ILDR1	0.90672661	NIIG
682	gene-INA	0.961965104	NIIG
683	gene-INHBB	0.93768228	NIIG
684	gene-INHBE	0.994262211	NIIG
685	gene-INSL3	0.927841045	NIIG
686	gene-INSM1	0.841717161	NIIG
687	gene-INSRR	0.996168796	secondary receptor
688	gene-IP6K3	0.980016528	NIIG
689	gene-IPCEF1	0.833433627	NIIG
690	gene-IQCD	0.963273163	NIIG
691	gene-IQCK	0.825479463	NIIG
692	gene-IRAG2	0.822665582	NIIG
693	gene-IRF1	0.860591574	transcription
694	gene-IRF7	0.887628338	transcription
695	gene-ISG20	0.983602336	effector
696	gene-ITGA2	0.902938304	NIIG
697	gene-ITGA4	0.87124921	NIIG
698	gene-ITGB7	0.83859607	NIIG
699	gene-ITIH1	0.999308926	NIIG
700	gene-ITIH2	0.998992643	NIIG
701	gene-ITIH3	0.998361545	NIIG
702	gene-ITIH4	0.994638151	NIIG
703	gene-ITIH5	0.90225027	NIIG
704	gene-ITK	0.927834251	signal transducer
705	gene-IYD	0.992611324	NIIG
706	gene-IZUMO1	0.907703976	NIIG
707	gene-JAK3	0.924633	signal transducer
708	gene-JAKMIP1	0.865572598	NIIG
709	gene-JAML	0.92501482	NIIG
710	gene-JCHAIN	0.843240563	NIIG
711	gene-JSRP1	0.957201198	NIIG
712	gene-KAZALD1	0.980485895	NIIG
713	gene-KBTBD8	0.832642948	NIIG
714	gene-KCNA3	0.904709362	NIIG
715	gene-KCNA7	0.940690653	NIIG
716	gene-KCNB1	0.889510987	NIIG
717	gene-KCNC1	0.888566374	NIIG
718	gene-KCNE1	0.982601835	NIIG
719	gene-KCNF1	0.942991612	NIIG
720	gene-KCNH1	0.865505729	NIIG
721	gene-KCNH8	0.827684522	NIIG
722	gene-KCNIP1	0.840278615	NIIG
723	gene-KCNIP4	0.907095194	UC
724	gene-KCNJ1	0.998816292	NIIG
725	gene-KCNJ15	0.983445312	NIIG
726	gene-KCNJ16	0.998515898	NIIG
727	gene-KCNJ4	0.965682631	NIIG
728	gene-KCNK10	0.825224566	NIIG
729	gene-KCNK5	0.887292263	NIIG
730	gene-KCNK9	0.848721964	NIIG
731	gene-KCNMA1	0.871928869	NIIG
732	gene-KCNN3	0.889557835	NIIG
733	gene-KCNQ5	0.920649427	NIIG
734	gene-KCNT1	0.835026249	NIIG
735	gene-KEG60_t05	0.926993612	NIIG
736	gene-KEL	0.974873339	NIIG
737	gene-KHDRBS3	0.843594814	NIIG
738	gene-KIF12	0.970833318	NIIG
739	gene-KIF17	0.973154179	NIIG
740	gene-KIF19	0.976508034	NIIG
741	gene-KLC3	0.816274989	NIIG
742	gene-KLHDC8A	0.893802519	NIIG
743	gene-KLHL14	0.882460908	NIIG
744	gene-KLHL33	0.953719104	NIIG
745	gene-KLHL41	0.965692584	NIIG
746	gene-KLHL42	0.821671734	NIIG
747	gene-KLHL6	0.856013444	NIIG
748	gene-KLK1	0.998729094	NIIG
749	gene-KLK10	0.917022316	NIIG
750	gene-KLK12	0.956761759	NIIG
751	gene-KLK13	0.88487686	NIIG
752	gene-KLRB1	0.959477146	sensor
753	gene-KLRG2	0.840883268	sensor
754	gene-KLRK1	0.907128641	NIIG
755	gene-KMO	0.877737528	NIIG
756	gene-KNG1	0.994035775	NIIG
757	gene-KRT20	0.996448632	NIIG
758	gene-KRT23	0.940419448	NIIG
759	gene-KRT3	0.919142817	regulator
760	gene-KRT4	0.950289277	regulator
761	gene-KRT5	0.919344905	regulator
762	gene-KRT78	0.976132252	regulator
763	gene-KRT80	0.905674891	NIIG
764	gene-KYNU	0.862023957	UC
765	gene-LAD1	0.974769424	NIIG
766	gene-LAG3	0.859042891	UC
767	gene-LAMC2	0.866112217	NIIG
768	gene-LAMP3	0.958001156	NIIG
769	gene-LARGE2	0.86496878	NIIG
770	gene-LAT2	0.898661273	signal transducer
771	gene-LCK	0.924207088	signal transducer
772	gene-LCN15	0.946005609	NIIG
773	gene-LCP1	0.82316342	NIIG
774	gene-LEAP2	0.976561669	NIIG
775	gene-LECT2	0.993615252	NIIG
776	gene-LEF1	0.960081368	NIIG
777	gene-LGALS2	0.987031899	sensor
778	gene-LGALS7B	0.905568475	NIIG
779	gene-LHCGR	0.973940073	NIIG
780	gene-LHFPL1	0.900480243	NIIG
781	gene-LIMD2	0.884266326	NIIG
782	gene-LIPE	0.994372516	NIIG
783	gene-LIPG	0.930780323	NIIG
784	gene-LIPM	0.884904711	NIIG
785	gene-LIPN	0.919278699	NIIG
786	gene-LMOD3	0.970791377	NIIG
787	gene-LOC105061604	0.944953059	NIIG
788	gene-LOC105061635	0.860675641	NIIG
789	gene-LOC105061689	0.978752513	NIIG
790	gene-LOC105061705	0.931268358	NIIG
791	gene-LOC105061779	0.997598975	NIIG
792	gene-LOC105061856	0.996930602	NIIG
793	gene-LOC105062013	0.987643754	NIIG
794	gene-LOC105062021	0.974440695	NIIG
795	gene-LOC105062035	0.979087546	NIIG
796	gene-LOC105062108	0.967552568	NIIG
797	gene-LOC105062157	0.948148918	NIIG
798	gene-LOC105062165	0.971248593	NIIG
799	gene-LOC105062185	0.962804155	NIIG
800	gene-LOC105062191	0.84902998	NIIG
801	gene-LOC105062192	0.940692645	NIIG
802	gene-LOC105062207	0.96106861	NIIG
803	gene-LOC105062210	0.902812028	NIIG
804	gene-LOC105062213	0.952251837	NIIG
805	gene-LOC105062225	0.999655498	NIIG
806	gene-LOC105062275	0.999609934	NIIG
807	gene-LOC105062328	0.858858791	NIIG
808	gene-LOC105062333	0.975945408	NIIG
809	gene-LOC105062383	0.927085228	NIIG
810	gene-LOC105062431	0.918060681	NIIG
811	gene-LOC105062453	0.872684377	NIIG
812	gene-LOC105062508	0.9405922	NIIG
813	gene-LOC105062580	0.90350278	NIIG
814	gene-LOC105062606	0.889929512	NIIG
815	gene-LOC105062689	0.886737687	NIIG
816	gene-LOC105062698	0.912333485	NIIG
817	gene-LOC105062782	0.87411263	NIIG
818	gene-LOC105062871	0.986798948	NIIG
819	gene-LOC105062872	0.994166877	NIIG
820	gene-LOC105062875	0.991447105	NIIG
821	gene-LOC105062887	0.84085879	NIIG
822	gene-LOC105062914	0.877857782	NIIG
823	gene-LOC105062999	0.933361207	NIIG
824	gene-LOC105063055	0.897284666	NIIG
825	gene-LOC105063109	0.997293135	NIIG
826	gene-LOC105063125	0.849100351	NIIG
827	gene-LOC105063134	0.866209124	NIIG
828	gene-LOC105063140	0.824803224	NIIG
829	gene-LOC105063148	0.857941934	NIIG
830	gene-LOC105063157	0.882019376	NIIG
831	gene-LOC105063179	0.952180547	NIIG
832	gene-LOC105063183	0.965831472	NIIG
833	gene-LOC105063184	0.954389769	NIIG
834	gene-LOC105063185	0.891616507	NIIG
835	gene-LOC105063231	0.83139775	NIIG
836	gene-LOC105063234	0.987944295	NIIG
837	gene-LOC105063261	0.995289093	NIIG
838	gene-LOC105063374	0.93016078	NIIG
839	gene-LOC105063499	0.939225626	NIIG
840	gene-LOC105063514	0.989887732	NIIG
841	gene-LOC105063555	0.998162123	NIIG
842	gene-LOC105063572	0.95064697	NIIG
843	gene-LOC105063624	0.937281384	NIIG
844	gene-LOC105063625	0.994859432	NIIG
845	gene-LOC105063626	0.996153802	NIIG
846	gene-LOC105063877	0.874653595	NIIG
847	gene-LOC105063909	0.998891395	NIIG
848	gene-LOC105063910	0.972504006	NIIG
849	gene-LOC105063993	0.905481018	NIIG
850	gene-LOC105064102	0.928363428	NIIG
851	gene-LOC105064146	0.95445482	NIIG
852	gene-LOC105064235	0.826644819	NIIG
853	gene-LOC105064245	0.871202098	NIIG
854	gene-LOC105064249	0.878872034	NIIG
855	gene-LOC105064251	0.886142366	NIIG
856	gene-LOC105064273	0.875390182	NIIG
857	gene-LOC105064276	0.855686512	NIIG
858	gene-LOC105064292	0.866791366	NIIG
859	gene-LOC105064293	0.820618366	NIIG
860	gene-LOC105064294	0.950308234	NIIG
861	gene-LOC105064343	0.899333407	NIIG
862	gene-LOC105064444	0.895015311	NIIG
863	gene-LOC105064544	0.960432669	NIIG
864	gene-LOC105064589	0.955539144	NIIG
865	gene-LOC105064636	0.842884994	NIIG
866	gene-LOC105064656	0.893079717	NIIG
867	gene-LOC105064663	0.987913198	NIIG
868	gene-LOC105064692	0.820349924	NIIG
869	gene-LOC105064694	0.822512235	NIIG
870	gene-LOC105064696	0.866904362	NIIG
871	gene-LOC105064698	0.840754314	NIIG
872	gene-LOC105064699	0.886630037	NIIG
873	gene-LOC105064700	0.88930461	NIIG
874	gene-LOC105064701	0.903756426	NIIG
875	gene-LOC105064702	0.85638152	NIIG
876	gene-LOC105064717	0.973226393	NIIG
877	gene-LOC105064791	0.979541524	NIIG
878	gene-LOC105064824	0.904818666	NIIG
879	gene-LOC105064880	0.900088542	NIIG
880	gene-LOC105064914	0.853404049	NIIG
881	gene-LOC105065027	0.854125329	NIIG
882	gene-LOC105065036	0.839731944	NIIG
883	gene-LOC105065037	0.914059949	NIIG
884	gene-LOC105065063	0.944914324	NIIG
885	gene-LOC105065103	0.926938736	NIIG
886	gene-LOC105065138	0.963659572	NIIG
887	gene-LOC105065176	0.848917347	NIIG
888	gene-LOC105065212	0.995126892	NIIG
889	gene-LOC105065255	0.910526648	NIIG
890	gene-LOC105065267	0.953672645	NIIG
891	gene-LOC105065282	0.995015029	NIIG
892	gene-LOC105065302	0.980575146	NIIG
893	gene-LOC105065311	0.963423599	NIIG
894	gene-LOC105065332	0.92015072	NIIG
895	gene-LOC105065346	0.860133664	NIIG
896	gene-LOC105065387	0.962649942	NIIG
897	gene-LOC105065408	0.830585163	NIIG
898	gene-LOC105065413	0.972029552	NIIG
899	gene-LOC105065484	0.930185884	NIIG
900	gene-LOC105065500	0.871551443	NIIG
901	gene-LOC105065667	0.968926132	NIIG
902	gene-LOC105065687	0.979817798	NIIG
903	gene-LOC105065688	0.879490888	NIIG
904	gene-LOC105065744	0.940814559	NIIG
905	gene-LOC105065747	0.994152248	NIIG
906	gene-LOC105065748	0.993386604	NIIG
907	gene-LOC105065811	0.871959603	NIIG
908	gene-LOC105065812	0.988017595	NIIG
909	gene-LOC105065866	0.937437142	NIIG
910	gene-LOC105065921	0.938162072	NIIG
911	gene-LOC105065923	0.806653628	NIIG
912	gene-LOC105065925	0.933038715	NIIG
913	gene-LOC105065993	0.814953994	NIIG
914	gene-LOC105066041	0.885154497	NIIG
915	gene-LOC105066080	0.99483753	NIIG
916	gene-LOC105066267	0.831336283	NIIG
917	gene-LOC105066282	0.953959446	NIIG
918	gene-LOC105066329	0.892384692	NIIG
919	gene-LOC105066377	0.859888736	NIIG
920	gene-LOC105066417	0.963556577	NIIG
921	gene-LOC105066427	0.998464386	NIIG
922	gene-LOC105066660	0.964330471	NIIG
923	gene-LOC105066666	0.903982057	NIIG
924	gene-LOC105066822	0.98303064	NIIG
925	gene-LOC105066823	0.999732471	NIIG
926	gene-LOC105066888	0.888656954	NIIG
927	gene-LOC105066890	0.927208591	NIIG
928	gene-LOC105067007	0.834231629	NIIG
929	gene-LOC105067205	0.832691639	NIIG
930	gene-LOC105067240	0.999117753	NIIG
931	gene-LOC105067353	0.899030038	NIIG
932	gene-LOC105067494	0.833997157	NIIG
933	gene-LOC105067501	0.877530813	NIIG
934	gene-LOC105067505	0.896061776	NIIG
935	gene-LOC105067611	0.996761584	NIIG
936	gene-LOC105067713	0.859393371	NIIG
937	gene-LOC105067750	0.923516143	NIIG
938	gene-LOC105067852	0.832851141	NIIG
939	gene-LOC105067894	0.927818465	NIIG
940	gene-LOC105067898	0.909945244	NIIG
941	gene-LOC105067972	0.874789575	NIIG
942	gene-LOC105068014	0.989522352	NIIG
943	gene-LOC105068022	0.839535896	NIIG
944	gene-LOC105068034	0.854625582	NIIG
945	gene-LOC105068226	0.9560436	NIIG
946	gene-LOC105068227	0.931351456	NIIG
947	gene-LOC105068228	0.959215421	NIIG
948	gene-LOC105068260	0.986458038	NIIG
949	gene-LOC105068299	0.899918034	NIIG
950	gene-LOC105068368	0.993258586	NIIG
951	gene-LOC105068676	0.900901433	NIIG
952	gene-LOC105068677	0.832897456	NIIG
953	gene-LOC105068679	0.966194451	NIIG
954	gene-LOC105068712	0.866807742	NIIG
955	gene-LOC105068753	0.920750319	NIIG
956	gene-LOC105068755	0.858193582	NIIG
957	gene-LOC105068757	0.827293165	NIIG
958	gene-LOC105068826	0.936059106	NIIG
959	gene-LOC105068827	0.963198176	NIIG
960	gene-LOC105068830	0.850356482	NIIG
961	gene-LOC105068948	0.850715329	NIIG
962	gene-LOC105068984	0.943236853	NIIG
963	gene-LOC105069043	0.988556455	NIIG
964	gene-LOC105069063	0.880637314	NIIG
965	gene-LOC105069191	0.998778431	NIIG
966	gene-LOC105069227	0.930917961	NIIG
967	gene-LOC105069266	0.830905821	NIIG
968	gene-LOC105069321	0.899417804	NIIG
969	gene-LOC105069357	0.913075952	NIIG
970	gene-LOC105069358	0.968524853	NIIG
971	gene-LOC105069363	0.867630182	NIIG
972	gene-LOC105069414	0.906411839	NIIG
973	gene-LOC105069584	0.937216494	NIIG
974	gene-LOC105069699	0.938519612	NIIG
975	gene-LOC105069746	0.93763823	NIIG
976	gene-LOC105069795	0.996224922	NIIG
977	gene-LOC105069815	0.905595103	NIIG
978	gene-LOC105069978	0.946343926	NIIG
979	gene-LOC105070050	0.85477668	NIIG
980	gene-LOC105070086	0.911292875	NIIG
981	gene-LOC105070098	0.808919853	NIIG
982	gene-LOC105070194	0.947435712	NIIG
983	gene-LOC105070335	0.814687482	NIIG
984	gene-LOC105070388	0.946714412	NIIG
985	gene-LOC105070393	0.949992332	NIIG
986	gene-LOC105070427	0.877806621	NIIG
987	gene-LOC105070437	0.851163527	NIIG
988	gene-LOC105070453	0.995714709	NIIG
989	gene-LOC105070500	0.94900129	NIIG
990	gene-LOC105070584	0.917213846	NIIG
991	gene-LOC105070590	0.919685844	NIIG
992	gene-LOC105070612	0.8140947	NIIG
993	gene-LOC105070653	0.985086654	NIIG
994	gene-LOC105070733	0.999382298	NIIG
995	gene-LOC105070736	0.989097167	NIIG
996	gene-LOC105070764	0.804883061	NIIG
997	gene-LOC105070780	0.933774856	NIIG
998	gene-LOC105070804	0.954248742	NIIG
999	gene-LOC105070989	0.945877219	NIIG
1000	gene-LOC105071204	0.854392513	NIIG
1001	gene-LOC105071482	0.978814494	NIIG
1002	gene-LOC105071637	0.973897898	NIIG
1003	gene-LOC105071780	0.928458255	NIIG
1004	gene-LOC105071821	0.882261553	NIIG
1005	gene-LOC105071890	0.888624281	NIIG
1006	gene-LOC105071903	0.975459701	NIIG
1007	gene-LOC105071923	0.902449667	NIIG
1008	gene-LOC105071960	0.840460192	NIIG
1009	gene-LOC105071961	0.918630153	NIIG
1010	gene-LOC105071978	0.924759603	NIIG
1011	gene-LOC105072018	0.963241057	NIIG
1012	gene-LOC105072158	0.935716522	NIIG
1013	gene-LOC105072222	0.801040252	NIIG
1014	gene-LOC105072226	0.999754198	NIIG
1015	gene-LOC105072241	0.985319095	NIIG
1016	gene-LOC105072264	0.962914831	NIIG
1017	gene-LOC105072265	0.874967686	NIIG
1018	gene-LOC105072266	0.982170989	NIIG
1019	gene-LOC105072267	0.982200358	NIIG
1020	gene-LOC105072275	0.905165478	NIIG
1021	gene-LOC105072324	0.873160813	NIIG
1022	gene-LOC105072352	0.920796281	NIIG
1023	gene-LOC105072483	0.83967681	NIIG
1024	gene-LOC105072511	0.800576534	NIIG
1025	gene-LOC105072551	0.969355892	NIIG
1026	gene-LOC105072552	0.980475121	NIIG
1027	gene-LOC105072571	0.888639889	NIIG
1028	gene-LOC105072651	0.852113777	NIIG
1029	gene-LOC105072662	0.897330663	NIIG
1030	gene-LOC105072742	0.940392738	NIIG
1031	gene-LOC105072869	0.88258723	NIIG
1032	gene-LOC105072900	0.972896799	NIIG
1033	gene-LOC105072978	0.91242713	NIIG
1034	gene-LOC105073270	0.998258249	NIIG
1035	gene-LOC105073371	0.828499362	NIIG
1036	gene-LOC105073420	0.98659085	NIIG
1037	gene-LOC105073481	0.999371536	NIIG
1038	gene-LOC105073647	0.918974451	NIIG
1039	gene-LOC105073711	0.998031871	NIIG
1040	gene-LOC105073779	0.980605463	NIIG
1041	gene-LOC105073877	0.9599327	NIIG
1042	gene-LOC105073891	0.875506472	NIIG
1043	gene-LOC105073892	0.952599341	NIIG
1044	gene-LOC105073893	0.967554702	NIIG
1045	gene-LOC105073894	0.908152505	NIIG
1046	gene-LOC105073902	0.887090542	NIIG
1047	gene-LOC105073949	0.885835384	NIIG
1048	gene-LOC105073985	0.950278878	NIIG
1049	gene-LOC105073997	0.995391648	NIIG
1050	gene-LOC105073998	0.973795073	NIIG
1051	gene-LOC105074040	0.967064696	NIIG
1052	gene-LOC105074136	0.856045602	NIIG
1053	gene-LOC105074220	0.907379768	NIIG
1054	gene-LOC105074344	0.867216122	NIIG
1055	gene-LOC105074345	0.881118618	NIIG
1056	gene-LOC105074347	0.947023241	NIIG
1057	gene-LOC105074349	0.985083715	NIIG
1058	gene-LOC105074479	0.952826765	NIIG
1059	gene-LOC105074481	0.966064506	NIIG
1060	gene-LOC105074490	0.931495974	NIIG
1061	gene-LOC105074542	0.955448933	NIIG
1062	gene-LOC105074555	0.823146669	NIIG
1063	gene-LOC105074723	0.931300548	NIIG
1064	gene-LOC105074788	0.981348061	NIIG
1065	gene-LOC105074849	0.984310159	NIIG
1066	gene-LOC105074850	0.997184409	NIIG
1067	gene-LOC105074883	0.965553903	NIIG
1068	gene-LOC105074896	0.93775758	NIIG
1069	gene-LOC105074897	0.820538928	NIIG
1070	gene-LOC105074942	0.876377817	NIIG
1071	gene-LOC105074969	0.883122497	NIIG
1072	gene-LOC105075051	0.870136823	NIIG
1073	gene-LOC105075072	0.858182173	NIIG
1074	gene-LOC105075076	0.856553086	NIIG
1075	gene-LOC105075100	0.94177464	NIIG
1076	gene-LOC105075166	0.947420994	NIIG
1077	gene-LOC105075196	0.879449116	NIIG
1078	gene-LOC105075198	0.823779415	NIIG
1079	gene-LOC105075206	0.98046685	NIIG
1080	gene-LOC105075214	0.991416673	NIIG
1081	gene-LOC105075261	0.930228704	NIIG
1082	gene-LOC105075274	0.948674234	NIIG
1083	gene-LOC105075296	0.889456201	NIIG
1084	gene-LOC105075331	0.99442266	NIIG
1085	gene-LOC105075332	0.999175675	NIIG
1086	gene-LOC105075399	0.847447254	NIIG
1087	gene-LOC105075470	0.965287009	NIIG
1088	gene-LOC105075495	0.997922272	NIIG
1089	gene-LOC105075535	0.921132536	NIIG
1090	gene-LOC105075663	0.827145923	NIIG
1091	gene-LOC105075685	0.929482467	NIIG
1092	gene-LOC105075864	0.999231286	NIIG
1093	gene-LOC105075969	0.907273515	NIIG
1094	gene-LOC105075991	0.844560297	NIIG
1095	gene-LOC105076041	0.96457541	NIIG
1096	gene-LOC105076042	0.972855485	NIIG
1097	gene-LOC105076114	0.998478589	NIIG
1098	gene-LOC105076120	0.989608632	NIIG
1099	gene-LOC105076125	0.829925242	NIIG
1100	gene-LOC105076258	0.888898264	NIIG
1101	gene-LOC105076260	0.907891704	NIIG
1102	gene-LOC105076261	0.97482275	NIIG
1103	gene-LOC105076294	0.884215255	NIIG
1104	gene-LOC105076313	0.934953508	NIIG
1105	gene-LOC105076320	0.979451575	NIIG
1106	gene-LOC105076367	0.970377706	NIIG
1107	gene-LOC105076368	0.969655532	NIIG
1108	gene-LOC105076660	0.997164514	NIIG
1109	gene-LOC105076685	0.878282291	NIIG
1110	gene-LOC105076732	0.805039657	NIIG
1111	gene-LOC105076865	0.82845424	NIIG
1112	gene-LOC105076881	0.939420483	NIIG
1113	gene-LOC105076890	0.862089259	NIIG
1114	gene-LOC105077048	0.965784485	NIIG
1115	gene-LOC105077059	0.987806477	NIIG
1116	gene-LOC105077066	0.813022574	NIIG
1117	gene-LOC105077234	0.955456219	NIIG
1118	gene-LOC105077235	0.940250239	NIIG
1119	gene-LOC105077269	0.880136765	NIIG
1120	gene-LOC105077332	0.975789002	NIIG
1121	gene-LOC105077371	0.995987044	NIIG
1122	gene-LOC105077379	0.924241847	NIIG
1123	gene-LOC105077459	0.820440277	NIIG
1124	gene-LOC105077477	0.998741596	NIIG
1125	gene-LOC105077559	0.981097565	NIIG
1126	gene-LOC105077560	0.99180656	NIIG
1127	gene-LOC105077561	0.991281195	NIIG
1128	gene-LOC105077593	0.97470836	NIIG
1129	gene-LOC105077594	0.991770064	NIIG
1130	gene-LOC105077814	0.986436138	NIIG
1131	gene-LOC105077898	0.986928066	NIIG
1132	gene-LOC105077956	0.976802958	NIIG
1133	gene-LOC105078038	0.95326195	NIIG
1134	gene-LOC105078047	0.933399867	NIIG
1135	gene-LOC105078064	0.859808987	NIIG
1136	gene-LOC105078087	0.936547528	NIIG
1137	gene-LOC105078112	0.957004296	NIIG
1138	gene-LOC105078126	0.954246367	NIIG
1139	gene-LOC105078187	0.963861624	NIIG
1140	gene-LOC105078203	0.949717657	NIIG
1141	gene-LOC105078213	0.85874846	NIIG
1142	gene-LOC105078269	0.948928444	NIIG
1143	gene-LOC105078283	0.933724775	NIIG
1144	gene-LOC105078385	0.861967899	NIIG
1145	gene-LOC105078400	0.970126779	NIIG
1146	gene-LOC105078412	0.847395937	NIIG
1147	gene-LOC105078567	0.906310793	NIIG
1148	gene-LOC105078596	0.947545536	NIIG
1149	gene-LOC105078689	0.926265109	NIIG
1150	gene-LOC105078704	0.960080395	NIIG
1151	gene-LOC105078726	0.869382999	NIIG
1152	gene-LOC105078790	0.99182644	NIIG
1153	gene-LOC105078891	0.951982124	NIIG
1154	gene-LOC105078892	0.974580441	NIIG
1155	gene-LOC105078894	0.943895412	NIIG
1156	gene-LOC105078895	0.996772496	NIIG
1157	gene-LOC105078904	0.968050439	NIIG
1158	gene-LOC105078905	0.962708877	NIIG
1159	gene-LOC105078906	0.984594113	NIIG
1160	gene-LOC105079010	0.979436788	NIIG
1161	gene-LOC105079077	0.892835461	NIIG
1162	gene-LOC105079158	0.984354058	NIIG
1163	gene-LOC105079217	0.803436059	NIIG
1164	gene-LOC105079324	0.921635883	NIIG
1165	gene-LOC105079325	0.960631594	NIIG
1166	gene-LOC105079328	0.981395904	NIIG
1167	gene-LOC105079331	0.960319955	NIIG
1168	gene-LOC105079350	0.915799465	NIIG
1169	gene-LOC105079586	0.844111857	NIIG
1170	gene-LOC105079587	0.897089494	NIIG
1171	gene-LOC105079600	0.973515972	NIIG
1172	gene-LOC105079703	0.912613214	NIIG
1173	gene-LOC105079789	0.864150697	NIIG
1174	gene-LOC105079797	0.84392803	NIIG
1175	gene-LOC105079902	0.979221459	NIIG
1176	gene-LOC105079904	0.999205387	NIIG
1177	gene-LOC105079931	0.929165743	NIIG
1178	gene-LOC105079990	0.97369839	NIIG
1179	gene-LOC105080037	0.980433071	NIIG
1180	gene-LOC105080067	0.849067756	NIIG
1181	gene-LOC105080089	0.996482882	NIIG
1182	gene-LOC105080148	0.912285287	NIIG
1183	gene-LOC105080298	0.927982375	NIIG
1184	gene-LOC105080318	0.929067725	NIIG
1185	gene-LOC105080319	0.926263235	NIIG
1186	gene-LOC105080354	0.952571393	NIIG
1187	gene-LOC105080381	0.986494155	NIIG
1188	gene-LOC105080382	0.980072698	NIIG
1189	gene-LOC105080385	0.998974629	NIIG
1190	gene-LOC105080417	0.996782764	NIIG
1191	gene-LOC105080432	0.946014707	NIIG
1192	gene-LOC105080435	0.961517919	NIIG
1193	gene-LOC105080563	0.880985761	NIIG
1194	gene-LOC105080572	0.97247846	NIIG
1195	gene-LOC105080581	0.912683284	NIIG
1196	gene-LOC105080680	0.8140752	NIIG
1197	gene-LOC105080770	0.895604111	NIIG
1198	gene-LOC105080788	0.946721089	NIIG
1199	gene-LOC105080847	0.925175099	NIIG
1200	gene-LOC105080866	0.865424752	NIIG
1201	gene-LOC105081011	0.995924984	NIIG
1202	gene-LOC105081156	0.981889667	NIIG
1203	gene-LOC105081246	0.928295717	NIIG
1204	gene-LOC105081366	0.893287277	NIIG
1205	gene-LOC105081387	0.925356226	NIIG
1206	gene-LOC105081411	0.994044573	NIIG
1207	gene-LOC105081416	0.909816345	NIIG
1208	gene-LOC105081435	0.963754357	NIIG
1209	gene-LOC105081449	0.930402416	NIIG
1210	gene-LOC105081543	0.919102027	NIIG
1211	gene-LOC105081683	0.9782153	NIIG
1212	gene-LOC105081748	0.92955936	NIIG
1213	gene-LOC105081809	0.999581906	NIIG
1214	gene-LOC105081810	0.999341383	NIIG
1215	gene-LOC105081811	0.902079191	NIIG
1216	gene-LOC105081813	0.921167986	NIIG
1217	gene-LOC105081842	0.873266905	NIIG
1218	gene-LOC105081896	0.932098228	NIIG
1219	gene-LOC105081916	0.905952607	NIIG
1220	gene-LOC105081996	0.823413139	NIIG
1221	gene-LOC105082144	0.91485866	NIIG
1222	gene-LOC105082336	0.954580115	NIIG
1223	gene-LOC105082352	0.883903553	NIIG
1224	gene-LOC105082356	0.999251877	NIIG
1225	gene-LOC105082391	0.945231017	NIIG
1226	gene-LOC105082420	0.928367293	NIIG
1227	gene-LOC105082422	0.998950619	NIIG
1228	gene-LOC105082432	0.813246139	NIIG
1229	gene-LOC105082436	0.856576941	NIIG
1230	gene-LOC105082448	0.874017416	NIIG
1231	gene-LOC105082469	0.995450776	NIIG
1232	gene-LOC105082488	0.974037158	NIIG
1233	gene-LOC105082494	0.913126939	NIIG
1234	gene-LOC105082499	0.995131076	NIIG
1235	gene-LOC105082514	0.841606353	NIIG
1236	gene-LOC105082623	0.907065463	NIIG
1237	gene-LOC105082640	0.970591501	NIIG
1238	gene-LOC105082937	0.897970864	NIIG
1239	gene-LOC105083049	0.926708313	NIIG
1240	gene-LOC105083056	0.87902931	NIIG
1241	gene-LOC105083077	0.936617258	NIIG
1242	gene-LOC105083329	0.993116266	NIIG
1243	gene-LOC105083348	0.897213615	NIIG
1244	gene-LOC105083354	0.986515326	NIIG
1245	gene-LOC105083358	0.870174638	NIIG
1246	gene-LOC105083387	0.979521749	NIIG
1247	gene-LOC105083719	0.966709813	NIIG
1248	gene-LOC105083857	0.901451695	NIIG
1249	gene-LOC105083858	0.950854271	NIIG
1250	gene-LOC105083867	0.97615547	NIIG
1251	gene-LOC105083926	0.871900718	NIIG
1252	gene-LOC105084055	0.933706055	NIIG
1253	gene-LOC105084089	0.86847294	NIIG
1254	gene-LOC105084122	0.85927785	NIIG
1255	gene-LOC105084126	0.878362383	NIIG
1256	gene-LOC105084135	0.866760011	NIIG
1257	gene-LOC105084136	0.884424546	NIIG
1258	gene-LOC105084146	0.980869409	NIIG
1259	gene-LOC105084161	0.888215051	NIIG
1260	gene-LOC105084166	0.83928755	NIIG
1261	gene-LOC105084168	0.826514497	NIIG
1262	gene-LOC105084169	0.844267504	NIIG
1263	gene-LOC105084172	0.818834596	NIIG
1264	gene-LOC105084186	0.922448765	NIIG
1265	gene-LOC123611737	0.925344305	NIIG
1266	gene-LOC123611748	0.923090315	NIIG
1267	gene-LOC123611749	0.990600746	NIIG
1268	gene-LOC123611812	0.890344433	NIIG
1269	gene-LOC123611848	0.985048738	NIIG
1270	gene-LOC123611849	0.974730297	NIIG
1271	gene-LOC123611892	0.874484172	NIIG
1272	gene-LOC123611893	0.907015838	NIIG
1273	gene-LOC123611899	0.978922977	NIIG
1274	gene-LOC123611905	0.942143691	NIIG
1275	gene-LOC123611924	0.934101702	NIIG
1276	gene-LOC123611934	0.838751631	NIIG
1277	gene-LOC123611935	0.837339965	NIIG
1278	gene-LOC123611957	0.930659098	NIIG
1279	gene-LOC123611963	0.975453851	NIIG
1280	gene-LOC123611971	0.880351513	NIIG
1281	gene-LOC123612014	0.919391855	NIIG
1282	gene-LOC123612019	0.92072869	NIIG
1283	gene-LOC123612035	0.861604781	NIIG
1284	gene-LOC123612049	0.816616399	NIIG
1285	gene-LOC123612062	0.941882081	NIIG
1286	gene-LOC123612083	0.934622908	NIIG
1287	gene-LOC123612201	0.866943755	NIIG
1288	gene-LOC123612212	0.802448323	NIIG
1289	gene-LOC123612213	0.943527902	NIIG
1290	gene-LOC123612244	0.828879659	NIIG
1291	gene-LOC123612301	0.964294383	NIIG
1292	gene-LOC123612342	0.967036535	NIIG
1293	gene-LOC123612362	0.811035164	NIIG
1294	gene-LOC123612371	0.858013648	NIIG
1295	gene-LOC123612375	0.925162882	NIIG
1296	gene-LOC123612381	0.959538583	NIIG
1297	gene-LOC123612393	0.992990184	NIIG
1298	gene-LOC123612425	0.910570966	NIIG
1299	gene-LOC123612440	0.969901623	NIIG
1300	gene-LOC123612563	0.9616852	NIIG
1301	gene-LOC123612573	0.906392959	NIIG
1302	gene-LOC123612577	0.945162143	NIIG
1303	gene-LOC123612607	0.821851949	NIIG
1304	gene-LOC123612608	0.812098625	NIIG
1305	gene-LOC123612624	0.981691513	NIIG
1306	gene-LOC123612644	0.803984054	NIIG
1307	gene-LOC123612645	0.976513474	NIIG
1308	gene-LOC123612712	0.810858795	NIIG
1309	gene-LOC123612716	0.945120976	NIIG
1310	gene-LOC123612718	0.915801763	NIIG
1311	gene-LOC123612777	0.874490149	NIIG
1312	gene-LOC123612781	0.908466281	NIIG
1313	gene-LOC123612895	0.833789739	NIIG
1314	gene-LOC123612921	0.950634918	NIIG
1315	gene-LOC123612931	0.974240224	NIIG
1316	gene-LOC123612943	0.972885818	NIIG
1317	gene-LOC123612944	0.964008906	NIIG
1318	gene-LOC123612967	0.987392679	NIIG
1319	gene-LOC123613031	0.963047863	NIIG
1320	gene-LOC123613043	0.807423272	NIIG
1321	gene-LOC123613047	0.895119439	NIIG
1322	gene-LOC123613049	0.844203387	NIIG
1323	gene-LOC123613069	0.87463402	NIIG
1324	gene-LOC123613072	0.856247356	NIIG
1325	gene-LOC123613128	0.858354188	NIIG
1326	gene-LOC123613140	0.989707536	NIIG
1327	gene-LOC123613143	0.880881489	NIIG
1328	gene-LOC123613201	0.970020731	NIIG
1329	gene-LOC123613335	0.864368447	NIIG
1330	gene-LOC123613373	0.918165497	NIIG
1331	gene-LOC123613377	0.967715123	NIIG
1332	gene-LOC123613395	0.844422481	NIIG
1333	gene-LOC123613411	0.892301258	NIIG
1334	gene-LOC123613478	0.839744587	NIIG
1335	gene-LOC123613535	0.872817655	NIIG
1336	gene-LOC123613545	0.891991975	NIIG
1337	gene-LOC123613549	0.936712193	NIIG
1338	gene-LOC123613559	0.892917502	NIIG
1339	gene-LOC123613648	0.920099661	NIIG
1340	gene-LOC123613650	0.905491324	NIIG
1341	gene-LOC123613717	0.810765491	NIIG
1342	gene-LOC123613722	0.860394123	NIIG
1343	gene-LOC123613882	0.814417135	NIIG
1344	gene-LOC123613922	0.975033878	NIIG
1345	gene-LOC123613934	0.965931462	NIIG
1346	gene-LOC123613939	0.848691584	NIIG
1347	gene-LOC123613992	0.870105568	NIIG
1348	gene-LOC123614002	0.978823864	NIIG
1349	gene-LOC123614056	0.96384804	NIIG
1350	gene-LOC123614065	0.989523558	NIIG
1351	gene-LOC123614068	0.871012617	NIIG
1352	gene-LOC123614071	0.905942312	NIIG
1353	gene-LOC123614086	0.87179649	NIIG
1354	gene-LOC123614087	0.904704131	NIIG
1355	gene-LOC123614089	0.892506936	NIIG
1356	gene-LOC123614287	0.948362108	NIIG
1357	gene-LOC123614322	0.96139432	NIIG
1358	gene-LOC123614323	0.976492077	NIIG
1359	gene-LOC123614333	0.961532308	NIIG
1360	gene-LOC123614366	0.832743479	NIIG
1361	gene-LOC123614412	0.959153237	NIIG
1362	gene-LOC123614439	0.81665804	NIIG
1363	gene-LOC123614441	0.874222318	NIIG
1364	gene-LOC123614442	0.96202336	NIIG
1365	gene-LOC123614463	0.932473941	NIIG
1366	gene-LOC123614474	0.850110947	NIIG
1367	gene-LOC123614498	0.953402415	NIIG
1368	gene-LOC123614517	0.975216684	NIIG
1369	gene-LOC123614531	0.972314887	NIIG
1370	gene-LOC123614560	0.906626972	NIIG
1371	gene-LOC123614612	0.901623036	NIIG
1372	gene-LOC123614663	0.933074885	NIIG
1373	gene-LOC123614689	0.874984394	NIIG
1374	gene-LOC123614706	0.941130875	NIIG
1375	gene-LOC123614707	0.901520541	NIIG
1376	gene-LOC123614750	0.940185418	NIIG
1377	gene-LOC123614759	0.892862236	NIIG
1378	gene-LOC123614785	0.802667363	NIIG
1379	gene-LOC123614867	0.915679917	NIIG
1380	gene-LOC123614877	0.917897302	NIIG
1381	gene-LOC123614878	0.989410327	NIIG
1382	gene-LOC123614888	0.925015234	NIIG
1383	gene-LOC123614916	0.817825471	NIIG
1384	gene-LOC123615037	0.939366867	NIIG
1385	gene-LOC123615075	0.99124725	NIIG
1386	gene-LOC123615078	0.951090952	NIIG
1387	gene-LOC123615084	0.857961228	NIIG
1388	gene-LOC123615085	0.836792739	NIIG
1389	gene-LOC123615099	0.989153192	NIIG
1390	gene-LOC123615105	0.871867299	NIIG
1391	gene-LOC123615109	0.832445653	NIIG
1392	gene-LOC123615115	0.882495595	NIIG
1393	gene-LOC123615164	0.889246343	NIIG
1394	gene-LOC123615222	0.880776255	NIIG
1395	gene-LOC123615248	0.98811374	NIIG
1396	gene-LOC123615277	0.872503799	NIIG
1397	gene-LOC123615407	0.941536185	NIIG
1398	gene-LOC123615411	0.90955814	NIIG
1399	gene-LOC123615417	0.800011682	NIIG
1400	gene-LOC123615439	0.919526913	NIIG
1401	gene-LOC123615443	0.847901176	NIIG
1402	gene-LOC123615463	0.887918765	NIIG
1403	gene-LOC123615502	0.801066159	NIIG
1404	gene-LOC123615510	0.946277546	NIIG
1405	gene-LOC123615511	0.884658522	NIIG
1406	gene-LOC123615542	0.899229181	NIIG
1407	gene-LOC123615546	0.918424574	NIIG
1408	gene-LOC123615547	0.906327615	NIIG
1409	gene-LOC123615574	0.937953391	NIIG
1410	gene-LOC123615578	0.933869051	NIIG
1411	gene-LOC123615589	0.883218706	NIIG
1412	gene-LOC123615594	0.944260971	NIIG
1413	gene-LOC123615606	0.917606589	NIIG
1414	gene-LOC123615609	0.8996419	NIIG
1415	gene-LOC123615665	0.931037026	NIIG
1416	gene-LOC123615671	0.916463587	NIIG
1417	gene-LOC123615673	0.894722755	NIIG
1418	gene-LOC123615695	0.866258956	NIIG
1419	gene-LOC123615739	0.887231931	NIIG
1420	gene-LOC123615746	0.875802507	NIIG
1421	gene-LOC123615762	0.992556747	NIIG
1422	gene-LOC123615777	0.975736286	NIIG
1423	gene-LOC123615806	0.846031342	NIIG
1424	gene-LOC123615869	0.919324277	NIIG
1425	gene-LOC123615871	0.851875496	NIIG
1426	gene-LOC123615902	0.815034652	NIIG
1427	gene-LOC123615916	0.816703661	NIIG
1428	gene-LOC123615936	0.883882709	NIIG
1429	gene-LOC123615989	0.989692979	NIIG
1430	gene-LOC123615998	0.911426459	NIIG
1431	gene-LOC123616022	0.88686136	NIIG
1432	gene-LOC123616053	0.960842212	NIIG
1433	gene-LOC123616065	0.879919962	NIIG
1434	gene-LOC123616090	0.878484433	NIIG
1435	gene-LOC123616113	0.973264136	NIIG
1436	gene-LOC123616134	0.859056738	NIIG
1437	gene-LOC123616140	0.847538492	NIIG
1438	gene-LOC123616184	0.815583534	NIIG
1439	gene-LOC123616271	0.905010966	NIIG
1440	gene-LOC123616273	0.952388432	NIIG
1441	gene-LOC123616301	0.979894798	NIIG
1442	gene-LOC123616350	0.974555736	NIIG
1443	gene-LOC123616365	0.894250483	NIIG
1444	gene-LOC123616372	0.832820417	NIIG
1445	gene-LOC123616377	0.934755648	NIIG
1446	gene-LOC123616404	0.870429144	NIIG
1447	gene-LOC123616405	0.911572361	NIIG
1448	gene-LOC123616406	0.946312399	NIIG
1449	gene-LOC123616499	0.901600626	NIIG
1450	gene-LOC123616536	0.884100962	NIIG
1451	gene-LOC123616541	0.919085857	NIIG
1452	gene-LOC123616548	0.997379412	NIIG
1453	gene-LOC123616572	0.900058	NIIG
1454	gene-LOC123616579	0.963155028	NIIG
1455	gene-LOC123616584	0.913874138	NIIG
1456	gene-LOC123616592	0.974315171	NIIG
1457	gene-LOC123616593	0.942187883	NIIG
1458	gene-LOC123616595	0.915944693	NIIG
1459	gene-LOC123616629	0.935117037	NIIG
1460	gene-LOC123616648	0.949461905	NIIG
1461	gene-LOC123616672	0.959678623	NIIG
1462	gene-LOC123616680	0.963344454	NIIG
1463	gene-LOC123616713	0.960321393	NIIG
1464	gene-LOC123616715	0.965189082	NIIG
1465	gene-LOC123616755	0.88749967	NIIG
1466	gene-LOC123616760	0.947801001	NIIG
1467	gene-LOC123616829	0.844342199	NIIG
1468	gene-LOC123616830	0.886710301	NIIG
1469	gene-LOC123616838	0.968627	NIIG
1470	gene-LOC123616841	0.813143456	NIIG
1471	gene-LOC123616848	0.957515763	NIIG
1472	gene-LOC123616921	0.919474199	NIIG
1473	gene-LOC123616922	0.951977363	NIIG
1474	gene-LOC123616926	0.831900619	NIIG
1475	gene-LOC123616931	0.936170907	NIIG
1476	gene-LOC123616962	0.990570343	NIIG
1477	gene-LOC123617003	0.827803495	NIIG
1478	gene-LOC123617018	0.961545754	NIIG
1479	gene-LOC123617019	0.89076327	NIIG
1480	gene-LOC123617042	0.987858963	NIIG
1481	gene-LOC123617075	0.927231228	NIIG
1482	gene-LOC123617178	0.949683203	NIIG
1483	gene-LOC123617214	0.821235222	NIIG
1484	gene-LOC123617223	0.937119842	NIIG
1485	gene-LOC123617300	0.950109363	NIIG
1486	gene-LOC123617317	0.874039559	NIIG
1487	gene-LOC123617320	0.93278611	NIIG
1488	gene-LOC123617324	0.883352352	NIIG
1489	gene-LOC123617342	0.86571693	NIIG
1490	gene-LOC123617388	0.816221782	NIIG
1491	gene-LOC123617400	0.901439758	NIIG
1492	gene-LOC123617414	0.947157054	NIIG
1493	gene-LOC123617423	0.949519277	NIIG
1494	gene-LOC123617430	0.984353574	NIIG
1495	gene-LOC123617456	0.98670191	NIIG
1496	gene-LOC123617463	0.996923617	NIIG
1497	gene-LOC123617468	0.848404035	NIIG
1498	gene-LOC123617486	0.984562781	NIIG
1499	gene-LOC123617487	0.982136324	NIIG
1500	gene-LOC123617504	0.891918186	NIIG
1501	gene-LOC123617574	0.918757525	NIIG
1502	gene-LOC123617598	0.955828848	NIIG
1503	gene-LOC123617656	0.955031477	NIIG
1504	gene-LOC123617660	0.866019537	NIIG
1505	gene-LOC123617665	0.971175633	NIIG
1506	gene-LOC123617688	0.87190502	NIIG
1507	gene-LOC123617701	0.868900041	NIIG
1508	gene-LOC123617749	0.884044442	NIIG
1509	gene-LOC123617860	0.833127189	NIIG
1510	gene-LOC123617915	0.840210524	NIIG
1511	gene-LOC123617916	0.839753664	NIIG
1512	gene-LOC123617930	0.86477477	NIIG
1513	gene-LOC123617934	0.927411203	NIIG
1514	gene-LOC123617943	0.872082598	NIIG
1515	gene-LOC123618006	0.843901559	NIIG
1516	gene-LOC123618037	0.984115014	NIIG
1517	gene-LOC123618038	0.963859733	NIIG
1518	gene-LOC123618039	0.981816802	NIIG
1519	gene-LOC123618041	0.974342104	NIIG
1520	gene-LOC123618055	0.87456964	NIIG
1521	gene-LOC123618067	0.961317884	NIIG
1522	gene-LOC123618111	0.919908384	NIIG
1523	gene-LOC123618114	0.817350458	NIIG
1524	gene-LOC123618141	0.934304181	NIIG
1525	gene-LOC123618180	0.997007211	NIIG
1526	gene-LOC123618234	0.874364403	NIIG
1527	gene-LOC123618279	0.925093802	NIIG
1528	gene-LOC123618329	0.987632236	NIIG
1529	gene-LOC123618336	0.915978639	NIIG
1530	gene-LOC123618423	0.841011847	NIIG
1531	gene-LOC123618462	0.955251933	NIIG
1532	gene-LOC123618558	0.900861516	NIIG
1533	gene-LOC123618601	0.916869229	NIIG
1534	gene-LOC123618609	0.901087861	NIIG
1535	gene-LOC123618643	0.881445824	NIIG
1536	gene-LOC123618651	0.987922018	NIIG
1537	gene-LOC123618654	0.856676571	NIIG
1538	gene-LOC123618713	0.958878307	NIIG
1539	gene-LOC123618714	0.871270171	NIIG
1540	gene-LOC123618722	0.991404505	NIIG
1541	gene-LOC123618747	0.832199129	NIIG
1542	gene-LOC123618778	0.886183461	NIIG
1543	gene-LOC123618795	0.952539836	NIIG
1544	gene-LOC123618798	0.90313697	NIIG
1545	gene-LOC123618848	0.956270062	NIIG
1546	gene-LOC123618858	0.890833932	NIIG
1547	gene-LOC123618861	0.970528164	NIIG
1548	gene-LOC123618865	0.984799625	NIIG
1549	gene-LOC123618881	0.827201346	NIIG
1550	gene-LOC123618929	0.823085472	NIIG
1551	gene-LOC123618965	0.951822561	NIIG
1552	gene-LOC123618998	0.950116709	NIIG
1553	gene-LOC123619029	0.884611908	NIIG
1554	gene-LOC123619037	0.868168094	NIIG
1555	gene-LOC123619043	0.848014866	NIIG
1556	gene-LOC123619088	0.861550177	NIIG
1557	gene-LOC123619090	0.966683057	NIIG
1558	gene-LOC123619101	0.916941719	NIIG
1559	gene-LOC123619113	0.846749627	NIIG
1560	gene-LOC123619144	0.878336145	NIIG
1561	gene-LOC123619221	0.811279503	NIIG
1562	gene-LOC123619245	0.847496507	NIIG
1563	gene-LOC123619254	0.910011218	NIIG
1564	gene-LOC123619255	0.864643007	NIIG
1565	gene-LOC123619309	0.981362125	NIIG
1566	gene-LOC123619350	0.832531272	NIIG
1567	gene-LOC123619351	0.918095607	NIIG
1568	gene-LOC123619352	0.879281178	NIIG
1569	gene-LOC123619449	0.929576742	NIIG
1570	gene-LOC123619466	0.894754405	NIIG
1571	gene-LOC123619503	0.88113442	NIIG
1572	gene-LOC123619513	0.983794934	NIIG
1573	gene-LOC123619580	0.917792054	NIIG
1574	gene-LOC123619585	0.900163519	NIIG
1575	gene-LOC123619693	0.857299932	NIIG
1576	gene-LOC123619699	0.91443964	NIIG
1577	gene-LOC123619701	0.855170402	NIIG
1578	gene-LOC123619702	0.961952754	NIIG
1579	gene-LOC123619705	0.986017902	NIIG
1580	gene-LOC123619786	0.839746346	NIIG
1581	gene-LOC123619796	0.945904607	NIIG
1582	gene-LOC123619797	0.910989045	NIIG
1583	gene-LOC123619826	0.880353544	NIIG
1584	gene-LOC123619827	0.955328537	NIIG
1585	gene-LOC123619883	0.881697459	NIIG
1586	gene-LOC123619920	0.936391213	NIIG
1587	gene-LOC123619984	0.871719247	NIIG
1588	gene-LOC123620051	0.970569228	NIIG
1589	gene-LPL	0.940623571	NIIG
1590	gene-LPO	0.978983182	NIIG
1591	gene-LRAT	0.885422141	NIIG
1592	gene-LRATD1	0.81743748	NIIG
1593	gene-LRFN5	0.94039682	NIIG
1594	gene-LRRC18	0.963193439	NIIG
1595	gene-LRRC19	0.908605553	UC
1596	gene-LRRC3C	0.994078241	NIIG
1597	gene-LRRIQ1	0.946093094	NIIG
1598	gene-LRTM1	0.932969243	NIIG
1599	gene-LRTM2	0.997429013	NIIG
1600	gene-LST1	0.977299292	signal transducer
1601	gene-LTA	0.926976327	NIIG
1602	gene-LTB	0.882521819	NIIG
1603	gene-LTB4R	0.886235904	sensor
1604	gene-LTF	0.888362241	effector
1605	gene-LY6D	0.903688854	NIIG
1606	gene-LY6G6C	0.936907725	NIIG
1607	gene-LY6K	0.986387341	NIIG
1608	gene-LY86	0.831212149	adaptor
1609	gene-LYN	0.839124584	signal transducer
1610	gene-LYPD2	0.976384511	NIIG
1611	gene-LYPD3	0.933009655	NIIG
1612	gene-LYPD5	0.945370063	NIIG
1613	gene-LYPD8	0.991208457	NIIG
1614	gene-MAB21L2	0.99748737	NIIG
1615	gene-MAB21L4	0.919871995	NIIG
1616	gene-MADCAM1	0.981900931	NIIG
1617	gene-MAG	0.849759269	NIIG
1618	gene-MANSC1	0.897102592	NIIG
1619	gene-MAP4K1	0.878052543	NIIG
1620	gene-MAP7	0.949513732	NIIG
1621	gene-MAPK10	0.861641599	signal transducer
1622	gene-MARCO	0.971346248	sensor
1623	gene-MAT1A	0.994125977	NIIG
1624	gene-MATK	0.869632789	signal transducer
1625	gene-MCAM	0.837417118	NIIG
1626	gene-MCEMP1	0.978350902	NIIG
1627	gene-MCM8	0.874239094	NIIG
1628	gene-MDFI	0.911059121	NIIG
1629	gene-MEFV	0.806391855	regulator
1630	gene-MEIG1	0.80107077	NIIG
1631	gene-MESP1	0.879707838	NIIG
1632	gene-MESP2	0.951849416	NIIG
1633	gene-METTL4	0.866722387	NIIG
1634	gene-METTL7B	0.858326171	NIIG
1635	gene-MFNG	0.869538749	NIIG
1636	gene-MGAM2	0.944998699	NIIG
1637	gene-MGAT4D	0.936641332	NIIG
1638	gene-MGLL	0.883735026	NIIG
1639	gene-MGST2	0.880849795	NIIG
1640	gene-MILR1	0.886777199	NIIG
1641	gene-MIOX	0.96186152	NIIG
1642	gene-MLLT11	0.906709702	NIIG
1643	gene-MME	0.917682496	NIIG
1644	gene-MMEL1	0.81798642	NIIG
1645	gene-MMP1	0.851042152	NIIG
1646	gene-MMP14	0.879988838	NIIG
1647	gene-MMP19	0.85933075	NIIG
1648	gene-MMP25	0.984669537	NIIG
1649	gene-MMP7	0.847881012	accessory molecule
1650	gene-MMP9	0.972967916	accessory molecule
1651	gene-MMRN2	0.835851228	NIIG
1652	gene-MORN3	0.962392645	NIIG
1653	gene-MPIG6B	0.9412153	NIIG
1654	gene-MPO	0.935657915	NIIG
1655	gene-MREG	0.816153937	NIIG
1656	gene-MRLN	0.9370778	NIIG
1657	gene-MS4A1	0.931329436	NIIG
1658	gene-MS4A15	0.926799348	NIIG
1659	gene-MS4A2	0.937858313	sensor
1660	gene-MSMO1	0.835611447	NIIG
1661	gene-MSTN	0.911929465	NIIG
1662	gene-MSX2	0.848087422	NIIG
1663	gene-MTFR2	0.842080898	NIIG
1664	gene-MTMR7	0.802568622	NIIG
1665	gene-MUC1	0.866791435	regulator
1666	gene-MUC15	0.914477037	NIIG
1667	gene-MUC21	0.957335089	NIIG
1668	gene-MUC4	0.945949746	NIIG
1669	gene-MUSK	0.858621409	NIIG
1670	gene-MXD1	0.803608082	NIIG
1671	gene-MYB	0.967899301	NIIG
1672	gene-MYBL2	0.846715023	NIIG
1673	gene-MYBPC1	0.986193811	NIIG
1674	gene-MYBPC2	0.98809394	NIIG
1675	gene-MYBPC3	0.977554872	NIIG
1676	gene-MYH11	0.900194616	UC
1677	gene-MYH7B	0.949591953	NIIG
1678	gene-MYH8	0.912730016	NIIG
1679	gene-MYL1	0.97988363	NIIG
1680	gene-MYL7	0.997850514	NIIG
1681	gene-MYLK	0.860451996	NIIG
1682	gene-MYLK4	0.915118106	NIIG
1683	gene-MYLPF	0.974919801	NIIG
1684	gene-MYMK	0.901340976	NIIG
1685	gene-MYO16	0.938791217	NIIG
1686	gene-MYO1F	0.864197947	NIIG
1687	gene-MYO1G	0.800359719	NIIG
1688	gene-MYO3B	0.95377462	NIIG
1689	gene-MYO5B	0.916256104	NIIG
1690	gene-MYO5C	0.811560603	NIIG
1691	gene-MYO7B	0.95574792	NIIG
1692	gene-MYOT	0.979467532	NIIG
1693	gene-MYOZ1	0.961129614	NIIG
1694	gene-MYOZ3	0.931503503	NIIG
1695	gene-MYRFL	0.943036784	NIIG
1696	gene-MYT1L	0.927391525	NIIG
1697	gene-MZB1	0.946862763	NIIG
1698	gene-NAALADL1	0.881470218	NIIG
1699	gene-NABP1	0.847021128	NIIG
1700	gene-NAGS	0.901740803	NIIG
1701	gene-NAPSA	0.936134721	NIIG
1702	gene-NAV1	0.840554399	NIIG
1703	gene-NCCRP1	0.978157155	NIIG
1704	gene-NCF1	0.945950864	effector
1705	gene-NCF2	0.905847022	effector
1706	gene-NCF4	0.852441102	effector
1707	gene-NEBL	0.948440824	NIIG
1708	gene-NECTIN4	0.815007399	NIIG
1709	gene-NELL1	0.925818442	NIIG
1710	gene-NEU2	0.847332404	NIIG
1711	gene-NEURL1	0.892848989	NIIG
1712	gene-NFAM1	0.937911796	NIIG
1713	gene-NFE2	0.967859511	NIIG
1714	gene-NGB	0.995671445	NIIG
1715	gene-NGEF	0.839075148	NIIG
1716	gene-NIBAN3	0.958162851	NIIG
1717	gene-NIPAL1	0.919886881	NIIG
1718	gene-NKAIN2	0.874101924	NIIG
1719	gene-NKG7	0.893090071	UC
1720	gene-NKX2-3	0.930265021	NIIG
1721	gene-NKX3-1	0.92193368	NIIG
1722	gene-NLRC3	0.884185293	signal transducer
1723	gene-NLRP6	0.988786242	sensor
1724	gene-NMB	0.915369837	UC
1725	gene-NOL4	0.947989749	NIIG
1726	gene-NOTUM	0.818070098	NIIG
1727	gene-NOXO1	0.943602057	NIIG
1728	gene-NPR1	0.86525041	NIIG
1729	gene-NPY2R	0.988188624	NIIG
1730	gene-NR0B2	0.941235469	NIIG
1731	gene-NR1H4	0.952775434	transcription
1732	gene-NR1I2	0.899401152	transcription
1733	gene-NRG1	0.816046161	UC
1734	gene-NRG3	0.801641623	NIIG
1735	gene-NRGN	0.955647061	NIIG
1736	gene-NTF4	0.815824162	NIIG
1737	gene-NTN1	0.827617325	UC
1738	gene-NTRK1	0.914626477	NIIG
1739	gene-NWD1	0.907983611	NIIG
1740	gene-ODF3B	0.981610729	NIIG
1741	gene-OIT3	0.899079953	NIIG
1742	gene-OLFM1	0.819924651	NIIG
1743	gene-OLFM3	0.969367048	NIIG
1744	gene-OLFM4	0.988495163	regulator
1745	gene-OLIG1	0.992361732	NIIG
1746	gene-OLIG3	0.959754217	NIIG
1747	gene-OLR1	0.970356047	sensor
1748	gene-OMG	0.835735213	NIIG
1749	gene-ONECUT1	0.99566365	NIIG
1750	gene-ONECUT2	0.959262663	NIIG
1751	gene-OPALIN	0.932145164	NIIG
1752	gene-OPN4	0.838291416	NIIG
1753	gene-OPRK1	0.917186538	NIIG
1754	gene-ORMDL3	0.944996606	UC
1755	gene-OSM	0.911945218	NIIG
1756	gene-OSTN	0.955239846	NIIG
1757	gene-OTC	0.952070791	NIIG
1758	gene-OTOP3	0.894518644	NIIG
1759	gene-OTX1	0.907672149	NIIG
1760	gene-OVOL1	0.898039773	NIIG
1761	gene-P2RY1	0.921869796	NIIG
1762	gene-P2RY13	0.88788109	NIIG
1763	gene-PACSIN1	0.838725696	UC
1764	gene-PADI1	0.863039764	NIIG
1765	gene-PADI4	0.96841596	UC
1766	gene-PAG1	0.805692712	NIIG
1767	gene-PAQR5	0.812546864	NIIG
1768	gene-PAQR9	0.981859687	NIIG
1769	gene-PATL2	0.990270672	NIIG
1770	gene-PAX5	0.936321323	NIIG
1771	gene-PAX8	0.976938946	NIIG
1772	gene-PAX9	0.894322423	NIIG
1773	gene-PBLD	0.883141886	NIIG
1774	gene-PCDH9	0.901718088	NIIG
1775	gene-PCED1B	0.880202505	NIIG
1776	gene-PCLAF	0.840488436	NIIG
1777	gene-PCP4	0.919559558	NIIG
1778	gene-PCP4L1	0.960808978	NIIG
1779	gene-PCSK4	0.902045165	NIIG
1780	gene-PCSK9	0.997631857	NIIG
1781	gene-PDCD1	0.878989101	secondary receptor
1782	gene-PDE1B	0.907519026	signal transducer
1783	gene-PDE2A	0.841354159	NIIG
1784	gene-PDE3A	0.888885787	NIIG
1785	gene-PDLIM3	0.961331528	NIIG
1786	gene-PDYN	0.996311917	NIIG
1787	gene-PDZD3	0.940369833	NIIG
1788	gene-PDZK1	0.949861621	NIIG
1789	gene-PDZK1IP1	0.97827613	NIIG
1790	gene-PEAK3	0.940338816	NIIG
1791	gene-PERCC1	0.898325402	NIIG
1792	gene-PFKFB3	0.862694684	NIIG
1793	gene-PFN3	0.925263775	NIIG
1794	gene-PGBD5	0.93291725	NIIG
1795	gene-PGLYRP1	0.904545215	sensor
1796	gene-PGLYRP2	0.995798231	sensor
1797	gene-PGLYRP3	0.871497819	NIIG
1798	gene-PHGR1	0.972384258	NIIG
1799	gene-PIGR	0.974518598	NIIG
1800	gene-PIK3C2G	0.909697872	NIIG
1801	gene-PIPOX	0.946069028	NIIG
1802	gene-PITX1	0.894877923	NIIG
1803	gene-PITX3	0.966056582	NIIG
1804	gene-PIWIL2	0.917319909	NIIG
1805	gene-PKHD1	0.97033539	NIIG
1806	gene-PKLR	0.965223228	sensor
1807	gene-PKP1	0.915795912	NIIG
1808	gene-PKP2	0.915556058	NIIG
1809	gene-PKP3	0.861852273	NIIG
1810	gene-PLA2G12B	0.96691509	NIIG
1811	gene-PLA2G1B	0.996033452	effector
1812	gene-PLA2G2C	0.955667224	NIIG
1813	gene-PLA2G3	0.901399733	NIIG
1814	gene-PLA2G4D	0.94872284	NIIG
1815	gene-PLA2G4F	0.928279329	NIIG
1816	gene-PLA2G5	0.897956281	UC
1817	gene-PLBD1	0.849165961	NIIG
1818	gene-PLCH1	0.823014907	NIIG
1819	gene-PLD4	0.881265256	UC
1820	gene-PLEK	0.850599365	NIIG
1821	gene-PLEKHF1	0.833746115	NIIG
1822	gene-PLEKHG6	0.843164673	NIIG
1823	gene-PLEKHN1	0.898690709	NIIG
1824	gene-PLIN1	0.9980885	NIIG
1825	gene-PLIN4	0.991895865	NIIG
1826	gene-PLPPR5	0.912963714	NIIG
1827	gene-PLS1	0.868524301	NIIG
1828	gene-PLSCR5	0.918524358	NIIG
1829	gene-PMEPA1	0.825672529	NIIG
1830	gene-PNCK	0.848076686	NIIG
1831	gene-PNLIPRP3	0.969702667	NIIG
1832	gene-PNMA8C	0.923127679	NIIG
1833	gene-PNPLA2	0.952321704	NIIG
1834	gene-PODN	0.90601968	NIIG
1835	gene-POF1B	0.870713342	NIIG
1836	gene-POLE	0.932447206	NIIG
1837	gene-POU2AF1	0.92992949	NIIG
1838	gene-POU2F2	0.916062508	NIIG
1839	gene-POU2F3	0.906253997	NIIG
1840	gene-PPARG	0.954479258	sensor
1841	gene-PPAT	0.940766783	NIIG
1842	gene-PPDPFL	0.907610857	NIIG
1843	gene-PPM1E	0.979889367	NIIG
1844	gene-PPP1R14D	0.987817864	NIIG
1845	gene-PPP1R1B	0.967174024	NIIG
1846	gene-PPP1R27	0.953696547	NIIG
1847	gene-PRAP1	0.982913378	NIIG
1848	gene-PRG4	0.862070686	NIIG
1849	gene-PRKAR2B	0.806038747	regulator
1850	gene-PRKCB	0.806638493	UC
1851	gene-PRKG2	0.977726012	NIIG
1852	gene-PROC	0.997784662	NIIG
1853	gene-PRODH2	0.94384191	NIIG
1854	gene-PROM1	0.946367973	NIIG
1855	gene-PROM2	0.888728298	NIIG
1856	gene-PROZ	0.963489414	NIIG
1857	gene-PRPH	0.96394095	NIIG
1858	gene-PRR9	0.912332744	NIIG
1859	gene-PRRT1B	0.854627842	NIIG
1860	gene-PRRT4	0.812628845	NIIG
1861	gene-PRSS27	0.977848127	NIIG
1862	gene-PRSS57	0.986463883	NIIG
1863	gene-PRTG	0.82357387	NIIG
1864	gene-PRUNE2	0.840768478	NIIG
1865	gene-PSAT1	0.921072525	NIIG
1866	gene-PSD	0.921859697	NIIG
1867	gene-PSORS1C2	0.958821406	NIIG
1868	gene-PSTPIP1	0.908674965	adaptor
1869	gene-PSTPIP2	0.861757025	NIIG
1870	gene-PTCHD1	0.935532635	NIIG
1871	gene-PTGDR	0.891514325	NIIG
1872	gene-PTGDR2	0.800762465	NIIG
1873	gene-PTGER3	0.815620865	NIIG
1874	gene-PTGR1	0.847370963	NIIG
1875	gene-PTH2R	0.982933748	NIIG
1876	gene-PTPN22	0.829571899	UC
1877	gene-PTPN7	0.871023837	NIIG
1878	gene-PTPRC	0.826239433	regulator
1879	gene-PTPRN2	0.830700485	NIIG
1880	gene-PTPRU	0.859235787	NIIG
1881	gene-PTPRZ1	0.923129511	NIIG
1882	gene-PVRIG	0.889120168	NIIG
1883	gene-QPRT	0.878928303	NIIG
1884	gene-R3HDML	0.923797352	NIIG
1885	gene-RAB19	0.916886422	NIIG
1886	gene-RAB25	0.859125147	NIIG
1887	gene-RAB37	0.910368921	NIIG
1888	gene-RAB3C	0.86837569	NIIG
1889	gene-RAB44	0.892285706	NIIG
1890	gene-RAC2	0.811134175	NIIG
1891	gene-RAC3	0.812282452	regulator
1892	gene-RALYL	0.813640904	NIIG
1893	gene-RANBP3L	0.989354461	NIIG
1894	gene-RAPGEF3	0.801362802	NIIG
1895	gene-RAPGEFL1	0.915486317	NIIG
1896	gene-RAPSN	0.886460663	NIIG
1897	gene-RASAL3	0.838036331	NIIG
1898	gene-RASGRF1	0.89792057	NIIG
1899	gene-RASGRP1	0.87750203	signal transducer
1900	gene-RASSF6	0.902008974	NIIG
1901	gene-RAX	0.961491245	NIIG
1902	gene-RBBP8NL	0.911780638	NIIG
1903	gene-RBM20	0.944198045	NIIG
1904	gene-RBP2	0.997351662	NIIG
1905	gene-RBP5	0.978955246	NIIG
1906	gene-RBP7	0.98629465	NIIG
1907	gene-REG4	0.999910996	NIIG
1908	gene-RESP18	0.958086177	NIIG
1909	gene-RGCC	0.869297305	NIIG
1910	gene-RGL3	0.980822172	NIIG
1911	gene-RGS13	0.863351316	NIIG
1912	gene-RGS18	0.920158778	NIIG
1913	gene-RHAG	0.983615067	NIIG
1914	gene-RHBDF2	0.82254238	NIIG
1915	gene-RHBG	0.894696815	NIIG
1916	gene-RHCG	0.974339541	NIIG
1917	gene-RHOH	0.883117782	NIIG
1918	gene-RIMS1	0.905866632	NIIG
1919	gene-RIMS3	0.834725746	NIIG
1920	gene-RIMS4	0.8319259	NIIG
1921	gene-RIPOR2	0.873552509	NIIG
1922	gene-RNASE6	0.866748448	UC
1923	gene-RNF128	0.882256267	NIIG
1924	gene-RNF182	0.93181333	NIIG
1925	gene-RNF207	0.983340945	NIIG
1926	gene-RNF222	0.929435935	NIIG
1927	gene-RNF223	0.960619147	NIIG
1928	gene-RNF225	0.877785354	NIIG
1929	gene-ROR2	0.808252134	NIIG
1930	gene-ROS1	0.884961738	NIIG
1931	gene-RPRML	0.926984013	NIIG
1932	gene-RRM2	0.828184389	NIIG
1933	gene-RSPO1	0.949826819	NIIG
1934	gene-RTN1	0.950333535	NIIG
1935	gene-RUNX3	0.848541764	transcription
1936	gene-RYR1	0.960375305	NIIG
1937	gene-RYR2	0.972840273	NIIG
1938	gene-S100A1	0.84584921	NIIG
1939	gene-S100A12	0.871658332	effector
1940	gene-S100A14	0.922839485	UC
1941	gene-S100A2	0.844892255	NIIG
1942	gene-S100A8	0.931143272	effector
1943	gene-S100A9	0.931921428	NIIG
1944	gene-S100G	0.99333481	NIIG
1945	gene-S1PR4	0.891175387	NIIG
1946	gene-S1PR5	0.85335609	NIIG
1947	gene-SARDH	0.900479001	NIIG
1948	gene-SASH3	0.86928493	NIIG
1949	gene-SBSN	0.891594282	NIIG
1950	gene-SCEL	0.856273891	NIIG
1951	gene-SCG2	0.960722008	NIIG
1952	gene-SCN4A	0.913142677	NIIG
1953	gene-SCN4B	0.984563393	NIIG
1954	gene-SCN5A	0.938362343	NIIG
1955	gene-SCNN1B	0.82085217	NIIG
1956	gene-SCNN1G	0.951576231	NIIG
1957	gene-SCTR	0.87808432	NIIG
1958	gene-SDCBP2	0.887635572	NIIG
1959	gene-SDK2	0.848141406	NIIG
1960	gene-SDS	0.987479607	NIIG
1961	gene-SEC14L2	0.894502	NIIG
1962	gene-SELL	0.909260397	NIIG
1963	gene-SELPLG	0.91787176	NIIG
1964	gene-SEMA6B	0.849952389	NIIG
1965	gene-SEPHS2	0.887382785	NIIG
1966	gene-SEPTIN1	0.802566981	NIIG
1967	gene-SERHL2	0.878389429	NIIG
1968	gene-SERPINA1	0.999307909	NIIG
1969	gene-SERPINA10	0.989697262	NIIG
1970	gene-SERPINA4	0.891844976	NIIG
1971	gene-SERPINA6	0.976490119	NIIG
1972	gene-SERPINB10	0.873956284	NIIG
1973	gene-SERPINB12	0.942487577	NIIG
1974	gene-SERPINB13	0.939051797	NIIG
1975	gene-SERPINB2	0.911240645	NIIG
1976	gene-SERPINB7	0.916780854	NIIG
1977	gene-SERPINC1	0.999461639	NIIG
1978	gene-SERPIND1	0.997196096	NIIG
1979	gene-SERPINF2	0.984953395	NIIG
1980	gene-SERPINI2	0.924632606	NIIG
1981	gene-SERTM1	0.92786176	NIIG
1982	gene-SEZ6L	0.945642508	NIIG
1983	gene-SEZ6L2	0.807213637	NIIG
1984	gene-SFN	0.925967224	UC
1985	gene-SFRP5	0.907726204	NIIG
1986	gene-SFTA2	0.971869518	NIIG
1987	gene-SFTPD	0.956909136	sensor
1988	gene-SH2D1A	0.945772904	NIIG
1989	gene-SH2D1B	0.892326335	UC
1990	gene-SH2D2A	0.812292481	NIIG
1991	gene-SH3BGRL2	0.820682963	NIIG
1992	gene-SHH	0.89665714	NIIG
1993	gene-SHOC1	0.933233531	NIIG
1994	gene-SI	0.989335504	NIIG
1995	gene-SIK2	0.863731664	NIIG
1996	gene-SIM1	0.936446653	NIIG
1997	gene-SIM2	0.801576705	NIIG
1998	gene-SIT1	0.928956408	NIIG
[truncated: 2,244 more rows]
