# Supplementary material for: Spatial Modularity of Innate Immune Networks Across Bactrian Camel Tissues
Source: Animals (Basel). 2025 Oct 31;15(21):3173. doi: 10.3390/ani15213173 (PMC12607672; doi:10.3390/ani15213173)
Supplement: Supplementary file 1 [file animals-15-03173-s001.zip › Table_S3_Top five tissue-specific marker genes per tissue identified by SHAP analysis.xlsx]

## Sheet: geneSHAP_Adipose_top20_genes
class	sample_id	gene	tissue	shap_value
Adipose	AB001	gene-ABCD2	Stomach	-0.000963333
Adipose	AB001	gene-ADIPOQ	Stomach	-0.00189722
Adipose	AB001	gene-CFD	Stomach	-0.00321519
Adipose	AB001	gene-CIDEC	Stomach	-0.00339904
Adipose	AB001	gene-FAM89A	Stomach	-0.00221585
Adipose	AB001	gene-G0S2	Stomach	-0.0030493
Adipose	AB001	gene-LIPE	Stomach	-0.00489109
Adipose	AB001	gene-LOC105066427	Stomach	-0.00247054
Adipose	AB001	gene-LOC105067611	Stomach	-0.00223179
Adipose	AB001	gene-LOC105074849	Stomach	-0.00203843
Adipose	AB001	gene-LOC105074883	Stomach	-0.00556
Adipose	AB001	gene-LOC123612624	Stomach	-0.00489889
Adipose	AB001	gene-LRRC3C	Stomach	-0.00277567
Adipose	AB001	gene-PITX1	Stomach	-0.005122
Adipose	AB001	gene-PLIN1	Stomach	-0.00421
Adipose	AB001	gene-PPP1R1B	Stomach	-0.00246246
Adipose	AB001	gene-TRARG1	Stomach	-0.00236667
Adipose	AB001	gene-LOC105066418	Stomach	-0.00225506
Adipose	AB001	gene-LOC123612427	Stomach	-0.0026539
Adipose	AB001	gene-TSPO	Stomach	-0.00264525
Adipose	AB002	gene-ABCD2	Stomach	-0.00307
Adipose	AB002	gene-ADIPOQ	Stomach	-0.00251381
Adipose	AB002	gene-CFD	Stomach	-0.00321519
Adipose	AB002	gene-CIDEC	Stomach	-0.00348057
Adipose	AB002	gene-FAM89A	Stomach	-0.00246751
Adipose	AB002	gene-G0S2	Stomach	-0.0030493
Adipose	AB002	gene-LIPE	Stomach	-0.00494221
Adipose	AB002	gene-LOC105066427	Stomach	-0.00245282
Adipose	AB002	gene-LOC105067611	Stomach	-0.00202536
Adipose	AB002	gene-LOC105074849	Stomach	-0.00203667
Adipose	AB002	gene-LOC105074883	Stomach	-0.00610333
Adipose	AB002	gene-LOC123612624	Stomach	-0.0049001
Adipose	AB002	gene-LRRC3C	Stomach	-0.00258233
Adipose	AB002	gene-PITX1	Stomach	-0.005448
Adipose	AB002	gene-PLIN1	Stomach	-0.00387
Adipose	AB002	gene-PPP1R1B	Stomach	-0.00310506
Adipose	AB002	gene-TRARG1	Stomach	-0.00295
Adipose	AB002	gene-LOC105066418	Stomach	-0.00263839
Adipose	AB002	gene-LOC123612427	Stomach	-0.00323846
Adipose	AB002	gene-TSPO	Stomach	-0.00300646
Adipose	AD001	gene-ABCD2	Adipose	0.00816867
Adipose	AD001	gene-ADIPOQ	Adipose	0.00616383
Adipose	AD001	gene-CFD	Adipose	0.00708123
Adipose	AD001	gene-CIDEC	Adipose	0.00835177
Adipose	AD001	gene-FAM89A	Adipose	0.00578249
Adipose	AD001	gene-G0S2	Adipose	0.00627365
Adipose	AD001	gene-LIPE	Adipose	0.012449
Adipose	AD001	gene-LOC105066427	Adipose	0.00625486
Adipose	AD001	gene-LOC105067611	Adipose	0.00576129
Adipose	AD001	gene-LOC105074849	Adipose	0.0058613
Adipose	AD001	gene-LOC105074883	Adipose	0.0142143
Adipose	AD001	gene-LOC123612624	Adipose	0.0112352
Adipose	AD001	gene-LRRC3C	Adipose	0.00659767
Adipose	AD001	gene-PITX1	Adipose	0.00291667
Adipose	AD001	gene-PLIN1	Adipose	0.0113405
Adipose	AD001	gene-PPP1R1B	Adipose	0.00597371
Adipose	AD001	gene-TRARG1	Adipose	0.00708333
Adipose	AD001	gene-LOC105066418	Adipose	0.00583154
Adipose	AD001	gene-LOC123612427	Adipose	0.00837106
Adipose	AD001	gene-TSPO	Adipose	0.00654488
Adipose	AD002	gene-ABCD2	Adipose	0.00962167
Adipose	AD002	gene-ADIPOQ	Adipose	0.00616862
Adipose	AD002	gene-CFD	Adipose	0.00716982
Adipose	AD002	gene-CIDEC	Adipose	0.00838652
Adipose	AD002	gene-FAM89A	Adipose	0.00629277
Adipose	AD002	gene-G0S2	Adipose	0.00627365
Adipose	AD002	gene-LIPE	Adipose	0.0124192
Adipose	AD002	gene-LOC105066427	Adipose	0.00622564
Adipose	AD002	gene-LOC105067611	Adipose	0.00418472
Adipose	AD002	gene-LOC105074849	Adipose	0.00649964
Adipose	AD002	gene-LOC105074883	Adipose	0.0148233
Adipose	AD002	gene-LOC123612624	Adipose	0.0112727
Adipose	AD002	gene-LRRC3C	Adipose	0.00659767
Adipose	AD002	gene-PITX1	Adipose	0.00307333
Adipose	AD002	gene-PLIN1	Adipose	0.0113405
Adipose	AD002	gene-PPP1R1B	Adipose	0.00588242
Adipose	AD002	gene-TRARG1	Adipose	0.00646667
Adipose	AD002	gene-LOC105066418	Adipose	0.00545369
Adipose	AD002	gene-LOC123612427	Adipose	0.0083199
Adipose	AD002	gene-TSPO	Adipose	0.00662888
Adipose	AD003	gene-ABCD2	Adipose	0.00964833
Adipose	AD003	gene-ADIPOQ	Adipose	0.00616862
Adipose	AD003	gene-CFD	Adipose	0.00718752
Adipose	AD003	gene-CIDEC	Adipose	0.00832842
Adipose	AD003	gene-FAM89A	Adipose	0.00578249
Adipose	AD003	gene-G0S2	Adipose	0.00632306
Adipose	AD003	gene-LIPE	Adipose	0.0124192
Adipose	AD003	gene-LOC105066427	Adipose	0.00622564
Adipose	AD003	gene-LOC105067611	Adipose	0.00539606
Adipose	AD003	gene-LOC105074849	Adipose	0.00585423
Adipose	AD003	gene-LOC105074883	Adipose	0.0141657
Adipose	AD003	gene-LOC123612624	Adipose	0.0112046
Adipose	AD003	gene-LRRC3C	Adipose	0.00659767
Adipose	AD003	gene-PITX1	Adipose	0.00307333
Adipose	AD003	gene-PLIN1	Adipose	0.0113405
Adipose	AD003	gene-PPP1R1B	Adipose	0.00541742
Adipose	AD003	gene-TRARG1	Adipose	0.00708333
Adipose	AD003	gene-LOC105066418	Adipose	0.00587321
Adipose	AD003	gene-LOC123612427	Adipose	0.00832147
Adipose	AD003	gene-TSPO	Adipose	0.00662888
Adipose	AD004	gene-ABCD2	Adipose	0.00964833
Adipose	AD004	gene-ADIPOQ	Adipose	0.00617104
Adipose	AD004	gene-CFD	Adipose	0.00718627
Adipose	AD004	gene-CIDEC	Adipose	0.00834776
Adipose	AD004	gene-FAM89A	Adipose	0.00626777
Adipose	AD004	gene-G0S2	Adipose	0.00632306
Adipose	AD004	gene-LIPE	Adipose	0.012392
Adipose	AD004	gene-LOC105066427	Adipose	0.00627586
Adipose	AD004	gene-LOC105067611	Adipose	0.00576129
Adipose	AD004	gene-LOC105074849	Adipose	0.00582619
Adipose	AD004	gene-LOC105074883	Adipose	0.0148193
Adipose	AD004	gene-LOC123612624	Adipose	0.0106046
Adipose	AD004	gene-LRRC3C	Adipose	0.00659767
Adipose	AD004	gene-PITX1	Adipose	0.00276333
Adipose	AD004	gene-PLIN1	Adipose	0.0112945
Adipose	AD004	gene-PPP1R1B	Adipose	0.0059335
Adipose	AD004	gene-TRARG1	Adipose	0.00708333
Adipose	AD004	gene-LOC105066418	Adipose	0.00587321
Adipose	AD004	gene-LOC123612427	Adipose	0.00832958
Adipose	AD004	gene-TSPO	Adipose	0.00662888
Adipose	AD005	gene-ABCD2	Adipose	0.009732
Adipose	AD005	gene-ADIPOQ	Adipose	0.00625195
Adipose	AD005	gene-CFD	Adipose	0.00716982
Adipose	AD005	gene-CIDEC	Adipose	0.00839443
Adipose	AD005	gene-FAM89A	Adipose	0.00626777
Adipose	AD005	gene-G0S2	Adipose	0.00627365
Adipose	AD005	gene-LIPE	Adipose	0.0122381
Adipose	AD005	gene-LOC105066427	Adipose	0.00625219
Adipose	AD005	gene-LOC105067611	Adipose	0.00576129
Adipose	AD005	gene-LOC105074849	Adipose	0.00585766
Adipose	AD005	gene-LOC105074883	Adipose	0.0147097
Adipose	AD005	gene-LOC123612624	Adipose	0.0112727
Adipose	AD005	gene-LRRC3C	Adipose	0.00659767
Adipose	AD005	gene-PITX1	Adipose	0.00291667
Adipose	AD005	gene-PLIN1	Adipose	0.0112945
Adipose	AD005	gene-PPP1R1B	Adipose	0.00593537
Adipose	AD005	gene-TRARG1	Adipose	0.00708333
Adipose	AD005	gene-LOC105066418	Adipose	0.00587321
Adipose	AD005	gene-LOC123612427	Adipose	0.00832878
Adipose	AD005	gene-TSPO	Adipose	0.00662888
Adipose	AD006	gene-ABCD2	Adipose	0.00816867
Adipose	AD006	gene-ADIPOQ	Adipose	0.00616862
Adipose	AD006	gene-CFD	Adipose	0.00708382
Adipose	AD006	gene-CIDEC	Adipose	0.0083751
Adipose	AD006	gene-FAM89A	Adipose	0.00578249
Adipose	AD006	gene-G0S2	Adipose	0.00627365
Adipose	AD006	gene-LIPE	Adipose	0.0123817
Adipose	AD006	gene-LOC105066427	Adipose	0.00622564
Adipose	AD006	gene-LOC105067611	Adipose	0.00548646
Adipose	AD006	gene-LOC105074849	Adipose	0.00582619
Adipose	AD006	gene-LOC105074883	Adipose	0.0148233
Adipose	AD006	gene-LOC123612624	Adipose	0.0112352
Adipose	AD006	gene-LRRC3C	Adipose	0.00659767
Adipose	AD006	gene-PITX1	Adipose	0.00307333
Adipose	AD006	gene-PLIN1	Adipose	0.0113405
Adipose	AD006	gene-PPP1R1B	Adipose	0.00588242
Adipose	AD006	gene-TRARG1	Adipose	0.00708333
Adipose	AD006	gene-LOC105066418	Adipose	0.00629654
Adipose	AD006	gene-LOC123612427	Adipose	0.00831746
Adipose	AD006	gene-TSPO	Adipose	0.00662888
Adipose	AD007	gene-ABCD2	Adipose	0.009732
Adipose	AD007	gene-ADIPOQ	Adipose	0.00617104
Adipose	AD007	gene-CFD	Adipose	0.00675795
Adipose	AD007	gene-CIDEC	Adipose	0.00842235
Adipose	AD007	gene-FAM89A	Adipose	0.00626777
Adipose	AD007	gene-G0S2	Adipose	0.00627365
Adipose	AD007	gene-LIPE	Adipose	0.0123854
Adipose	AD007	gene-LOC105066427	Adipose	0.00625219
Adipose	AD007	gene-LOC105067611	Adipose	0.00567089
Adipose	AD007	gene-LOC105074849	Adipose	0.00582619
Adipose	AD007	gene-LOC105074883	Adipose	0.0148233
Adipose	AD007	gene-LOC123612624	Adipose	0.0112716
Adipose	AD007	gene-LRRC3C	Adipose	0.00659767
Adipose	AD007	gene-PITX1	Adipose	0.00307333
Adipose	AD007	gene-PLIN1	Adipose	0.0112945
Adipose	AD007	gene-PPP1R1B	Adipose	0.00588242
Adipose	AD007	gene-TRARG1	Adipose	0.00708333
Adipose	AD007	gene-LOC105066418	Adipose	0.00587321
Adipose	AD007	gene-LOC123612427	Adipose	0.00837106
Adipose	AD007	gene-TSPO	Adipose	0.00662586
Adipose	AD008	gene-ABCD2	Adipose	0.009732
Adipose	AD008	gene-ADIPOQ	Adipose	0.00616383
Adipose	AD008	gene-CFD	Adipose	0.00717456
Adipose	AD008	gene-CIDEC	Adipose	0.00835977
Adipose	AD008	gene-FAM89A	Adipose	0.00578249
Adipose	AD008	gene-G0S2	Adipose	0.00627365
Adipose	AD008	gene-LIPE	Adipose	0.012447
Adipose	AD008	gene-LOC105066427	Adipose	0.00622234
Adipose	AD008	gene-LOC105067611	Adipose	0.00567089
Adipose	AD008	gene-LOC105074849	Adipose	0.00585423
Adipose	AD008	gene-LOC105074883	Adipose	0.0148317
Adipose	AD008	gene-LOC123612624	Adipose	0.0112046
Adipose	AD008	gene-LRRC3C	Adipose	0.00659767
Adipose	AD008	gene-PITX1	Adipose	0.00307333
Adipose	AD008	gene-PLIN1	Adipose	0.0112945
Adipose	AD008	gene-PPP1R1B	Adipose	0.00650442
Adipose	AD008	gene-TRARG1	Adipose	0.00708333
Adipose	AD008	gene-LOC105066418	Adipose	0.00587321
Adipose	AD008	gene-LOC123612427	Adipose	0.0083648
Adipose	AD008	gene-TSPO	Adipose	0.00654488
Adipose	AD009	gene-ABCD2	Adipose	0.009732
Adipose	AD009	gene-ADIPOQ	Adipose	0.00615318
Adipose	AD009	gene-CFD	Adipose	0.00753582
Adipose	AD009	gene-CIDEC	Adipose	0.00772526
Adipose	AD009	gene-FAM89A	Adipose	0.00578249
Adipose	AD009	gene-G0S2	Adipose	0.00627365
Adipose	AD009	gene-LIPE	Adipose	0.0123913
Adipose	AD009	gene-LOC105066427	Adipose	0.00617286
Adipose	AD009	gene-LOC105067611	Adipose	0.00544606
Adipose	AD009	gene-LOC105074849	Adipose	0.00585423
Adipose	AD009	gene-LOC105074883	Adipose	0.0141617
Adipose	AD009	gene-LOC123612624	Adipose	0.0112716
Adipose	AD009	gene-LRRC3C	Adipose	0.00659767
Adipose	AD009	gene-PITX1	Adipose	0.00291667
Adipose	AD009	gene-PLIN1	Adipose	0.0105611
Adipose	AD009	gene-PPP1R1B	Adipose	0.00597371
Adipose	AD009	gene-TRARG1	Adipose	0.00708333
Adipose	AD009	gene-LOC105066418	Adipose	0.00611122
Adipose	AD009	gene-LOC123612427	Adipose	0.00837019
Adipose	AD009	gene-TSPO	Adipose	0.00662575
Adipose	AD010	gene-ABCD2	Adipose	0.00962167
Adipose	AD010	gene-ADIPOQ	Adipose	0.00616862
Adipose	AD010	gene-CFD	Adipose	0.00717456
Adipose	AD010	gene-CIDEC	Adipose	0.00842106
Adipose	AD010	gene-FAM89A	Adipose	0.00578249
Adipose	AD010	gene-G0S2	Adipose	0.00627365
Adipose	AD010	gene-LIPE	Adipose	0.0124192
Adipose	AD010	gene-LOC105066427	Adipose	0.00627586
Adipose	AD010	gene-LOC105067611	Adipose	0.00576129
Adipose	AD010	gene-LOC105074849	Adipose	0.00585423
Adipose	AD010	gene-LOC105074883	Adipose	0.0147063
Adipose	AD010	gene-LOC123612624	Adipose	0.0112727
Adipose	AD010	gene-LRRC3C	Adipose	0.00659767
Adipose	AD010	gene-PITX1	Adipose	0.00307333
Adipose	AD010	gene-PLIN1	Adipose	0.0112945
Adipose	AD010	gene-PPP1R1B	Adipose	0.00593537
Adipose	AD010	gene-TRARG1	Adipose	0.00646667
Adipose	AD010	gene-LOC105066418	Adipose	0.00589169
Adipose	AD010	gene-LOC123612427	Adipose	0.00832772
Adipose	AD010	gene-TSPO	Adipose	0.00662888
Adipose	AD011	gene-ABCD2	Adipose	0.00968333
Adipose	AD011	gene-ADIPOQ	Adipose	0.00615986
Adipose	AD011	gene-CFD	Adipose	0.00717556
Adipose	AD011	gene-CIDEC	Adipose	0.0083751
Adipose	AD011	gene-FAM89A	Adipose	0.0063277
Adipose	AD011	gene-G0S2	Adipose	0.00627365
Adipose	AD011	gene-LIPE	Adipose	0.0123987
Adipose	AD011	gene-LOC105066427	Adipose	0.00623831
Adipose	AD011	gene-LOC105067611	Adipose	0.00486192
Adipose	AD011	gene-LOC105074849	Adipose	0.00649964
Adipose	AD011	gene-LOC105074883	Adipose	0.0141657
Adipose	AD011	gene-LOC123612624	Adipose	0.0105894
Adipose	AD011	gene-LRRC3C	Adipose	0.00595767
Adipose	AD011	gene-PITX1	Adipose	0.00307333
Adipose	AD011	gene-PLIN1	Adipose	0.0113405
Adipose	AD011	gene-PPP1R1B	Adipose	0.00593537
Adipose	AD011	gene-TRARG1	Adipose	0.00708333
Adipose	AD011	gene-LOC105066418	Adipose	0.00587321
Adipose	AD011	gene-LOC123612427	Adipose	0.00831962
Adipose	AD011	gene-TSPO	Adipose	0.00662888
Adipose	AD012	gene-ABCD2	Adipose	0.00964833
Adipose	AD012	gene-ADIPOQ	Adipose	0.00624798
Adipose	AD012	gene-CFD	Adipose	0.00666748
Adipose	AD012	gene-CIDEC	Adipose	0.00775572
Adipose	AD012	gene-FAM89A	Adipose	0.00573358
Adipose	AD012	gene-G0S2	Adipose	0.00627365
Adipose	AD012	gene-LIPE	Adipose	0.0117176
Adipose	AD012	gene-LOC105066427	Adipose	0.00573452
Adipose	AD012	gene-LOC105067611	Adipose	0.00427919
Adipose	AD012	gene-LOC105074849	Adipose	0.00649964
Adipose	AD012	gene-LOC105074883	Adipose	0.0136653
Adipose	AD012	gene-LOC123612624	Adipose	0.0105213
Adipose	AD012	gene-LRRC3C	Adipose	0.00590433
Adipose	AD012	gene-PITX1	Adipose	0.00310533
Adipose	AD012	gene-PLIN1	Adipose	0.0106528
Adipose	AD012	gene-PPP1R1B	Adipose	0.0053035
Adipose	AD012	gene-TRARG1	Adipose	0.00708333
Adipose	AD012	gene-LOC105066418	Adipose	0.00390222
Adipose	AD012	gene-LOC123612427	Adipose	0.0078699
Adipose	AD012	gene-TSPO	Adipose	0.00662888
Adipose	AD013	gene-ABCD2	Adipose	0.00964833
Adipose	AD013	gene-ADIPOQ	Adipose	0.00614222
Adipose	AD013	gene-CFD	Adipose	0.00708123
Adipose	AD013	gene-CIDEC	Adipose	0.00834463
Adipose	AD013	gene-FAM89A	Adipose	0.00580749
Adipose	AD013	gene-G0S2	Adipose	0.00554365
Adipose	AD013	gene-LIPE	Adipose	0.01227
Adipose	AD013	gene-LOC105066427	Adipose	0.00570798
Adipose	AD013	gene-LOC105067611	Adipose	0.00486192
Adipose	AD013	gene-LOC105074849	Adipose	0.00649599
Adipose	AD013	gene-LOC105074883	Adipose	0.0142493
Adipose	AD013	gene-LOC123612624	Adipose	0.0112046
Adipose	AD013	gene-LRRC3C	Adipose	0.00659767
Adipose	AD013	gene-PITX1	Adipose	0.00284333
Adipose	AD013	gene-PLIN1	Adipose	0.0112945
Adipose	AD013	gene-PPP1R1B	Adipose	0.00586371
Adipose	AD013	gene-TRARG1	Adipose	0.00708333
Adipose	AD013	gene-LOC105066418	Adipose	0.00587321
Adipose	AD013	gene-LOC123612427	Adipose	0.0083199
Adipose	AD013	gene-TSPO	Adipose	0.00662888
Adipose	AD014	gene-ABCD2	Adipose	0.009732
Adipose	AD014	gene-ADIPOQ	Adipose	0.00616383
Adipose	AD014	gene-CFD	Adipose	0.00707648
Adipose	AD014	gene-CIDEC	Adipose	0.00835177
Adipose	AD014	gene-FAM89A	Adipose	0.00621887
Adipose	AD014	gene-G0S2	Adipose	0.00627365
Adipose	AD014	gene-LIPE	Adipose	0.0124194
Adipose	AD014	gene-LOC105066427	Adipose	0.00614631
Adipose	AD014	gene-LOC105067611	Adipose	0.00548646
Adipose	AD014	gene-LOC105074849	Adipose	0.00585423
Adipose	AD014	gene-LOC105074883	Adipose	0.0141657
Adipose	AD014	gene-LOC123612624	Adipose	0.0112046
Adipose	AD014	gene-LRRC3C	Adipose	0.00659767
Adipose	AD014	gene-PITX1	Adipose	0.00307333
Adipose	AD014	gene-PLIN1	Adipose	0.0112945
Adipose	AD014	gene-PPP1R1B	Adipose	0.00604575
Adipose	AD014	gene-TRARG1	Adipose	0.00708333
Adipose	AD014	gene-LOC105066418	Adipose	0.00583154
Adipose	AD014	gene-LOC123612427	Adipose	0.00831746
Adipose	AD014	gene-TSPO	Adipose	0.00662586
Adipose	AD015	gene-ABCD2	Adipose	0.008085
Adipose	AD015	gene-ADIPOQ	Adipose	0.00617666
Adipose	AD015	gene-CFD	Adipose	0.00708123
Adipose	AD015	gene-CIDEC	Adipose	0.0079261
Adipose	AD015	gene-FAM89A	Adipose	0.00295768
Adipose	AD015	gene-G0S2	Adipose	0.00627365
Adipose	AD015	gene-LIPE	Adipose	0.0123841
Adipose	AD015	gene-LOC105066427	Adipose	0.00558849
Adipose	AD015	gene-LOC105067611	Adipose	0.00476852
Adipose	AD015	gene-LOC105074849	Adipose	0.00649599
Adipose	AD015	gene-LOC105074883	Adipose	0.013066
Adipose	AD015	gene-LOC123612624	Adipose	0.00627446
Adipose	AD015	gene-LRRC3C	Adipose	0.00623367
Adipose	AD015	gene-PITX1	Adipose	0.00291667
Adipose	AD015	gene-PLIN1	Adipose	0.0112958
Adipose	AD015	gene-PPP1R1B	Adipose	0.00581075
Adipose	AD015	gene-TRARG1	Adipose	0.00537
Adipose	AD015	gene-LOC105066418	Adipose	0.00583154
Adipose	AD015	gene-LOC123612427	Adipose	0.00828544
Adipose	AD015	gene-TSPO	Adipose	0.00654186
Adipose	AD016	gene-ABCD2	Adipose	0.00964833
Adipose	AD016	gene-ADIPOQ	Adipose	0.00616383
Adipose	AD016	gene-CFD	Adipose	0.00716982
Adipose	AD016	gene-CIDEC	Adipose	0.00837856
Adipose	AD016	gene-FAM89A	Adipose	0.00626777
Adipose	AD016	gene-G0S2	Adipose	0.00627365
Adipose	AD016	gene-LIPE	Adipose	0.0122381
Adipose	AD016	gene-LOC105066427	Adipose	0.00622564
Adipose	AD016	gene-LOC105067611	Adipose	0.00548646
Adipose	AD016	gene-LOC105074849	Adipose	0.00585766
Adipose	AD016	gene-LOC105074883	Adipose	0.014093
Adipose	AD016	gene-LOC123612624	Adipose	0.0112727
Adipose	AD016	gene-LRRC3C	Adipose	0.00659767
Adipose	AD016	gene-PITX1	Adipose	0.00307333
Adipose	AD016	gene-PLIN1	Adipose	0.0106528
Adipose	AD016	gene-PPP1R1B	Adipose	0.00597184
Adipose	AD016	gene-TRARG1	Adipose	0.00708333
Adipose	AD016	gene-LOC105066418	Adipose	0.00587321
Adipose	AD016	gene-LOC123612427	Adipose	0.00828544
Adipose	AD016	gene-TSPO	Adipose	0.00654388
Adipose	AD017	gene-ABCD2	Adipose	0.00964833
Adipose	AD017	gene-ADIPOQ	Adipose	0.00616655
Adipose	AD017	gene-CFD	Adipose	0.00718278
Adipose	AD017	gene-CIDEC	Adipose	0.00835177
Adipose	AD017	gene-FAM89A	Adipose	0.00578249
Adipose	AD017	gene-G0S2	Adipose	0.00627365
Adipose	AD017	gene-LIPE	Adipose	0.0122381
Adipose	AD017	gene-LOC105066427	Adipose	0.00570798
Adipose	AD017	gene-LOC105067611	Adipose	0.00548646
Adipose	AD017	gene-LOC105074849	Adipose	0.00582619
Adipose	AD017	gene-LOC105074883	Adipose	0.0141573
Adipose	AD017	gene-LOC123612624	Adipose	0.0112046
Adipose	AD017	gene-LRRC3C	Adipose	0.00659767
Adipose	AD017	gene-PITX1	Adipose	0.00307333
Adipose	AD017	gene-PLIN1	Adipose	0.0112945
Adipose	AD017	gene-PPP1R1B	Adipose	0.00588242
Adipose	AD017	gene-TRARG1	Adipose	0.00708333
Adipose	AD017	gene-LOC105066418	Adipose	0.00587321
Adipose	AD017	gene-LOC123612427	Adipose	0.0083199
Adipose	AD017	gene-TSPO	Adipose	0.00662888
Adipose	AD018	gene-ABCD2	Adipose	0.00968333
Adipose	AD018	gene-ADIPOQ	Adipose	0.00616862
Adipose	AD018	gene-CFD	Adipose	0.00717361
Adipose	AD018	gene-CIDEC	Adipose	0.0083751
Adipose	AD018	gene-FAM89A	Adipose	0.00626777
Adipose	AD018	gene-G0S2	Adipose	0.00627365
Adipose	AD018	gene-LIPE	Adipose	0.0122719
Adipose	AD018	gene-LOC105066427	Adipose	0.00625219
Adipose	AD018	gene-LOC105067611	Adipose	0.00548646
Adipose	AD018	gene-LOC105074849	Adipose	0.00585423
Adipose	AD018	gene-LOC105074883	Adipose	0.0136897
Adipose	AD018	gene-LOC123612624	Adipose	0.0112727
Adipose	AD018	gene-LRRC3C	Adipose	0.00659767
Adipose	AD018	gene-PITX1	Adipose	0.00291667
Adipose	AD018	gene-PLIN1	Adipose	0.0112945
Adipose	AD018	gene-PPP1R1B	Adipose	0.00593537
Adipose	AD018	gene-TRARG1	Adipose	0.00708333
Adipose	AD018	gene-LOC105066418	Adipose	0.00587321
Adipose	AD018	gene-LOC123612427	Adipose	0.00832147
Adipose	AD018	gene-TSPO	Adipose	0.00662586
Adipose	AD019	gene-ABCD2	Adipose	0.007695
Adipose	AD019	gene-ADIPOQ	Adipose	0.00615373
Adipose	AD019	gene-CFD	Adipose	0.00707648
Adipose	AD019	gene-CIDEC	Adipose	0.00709943
Adipose	AD019	gene-FAM89A	Adipose	0.00270435
Adipose	AD019	gene-G0S2	Adipose	0.00334531
Adipose	AD019	gene-LIPE	Adipose	0.0117889
Adipose	AD019	gene-LOC105066427	Adipose	0.00621601
Adipose	AD019	gene-LOC105067611	Adipose	0.00579711
Adipose	AD019	gene-LOC105074849	Adipose	0.00575719
Adipose	AD019	gene-LOC105074883	Adipose	0.0129797
Adipose	AD019	gene-LOC123612624	Adipose	0.0106111
Adipose	AD019	gene-LRRC3C	Adipose	0.00659767
Adipose	AD019	gene-PITX1	Adipose	0.00258933
Adipose	AD019	gene-PLIN1	Adipose	0.010676
Adipose	AD019	gene-PPP1R1B	Adipose	0.00521514
Adipose	AD019	gene-TRARG1	Adipose	0.00639
Adipose	AD019	gene-LOC105066418	Adipose	0.00530787
Adipose	AD019	gene-LOC123612427	Adipose	0.00831015
Adipose	AD019	gene-TSPO	Adipose	0.00526242
Adipose	AD020	gene-ABCD2	Adipose	0.00968333
Adipose	AD020	gene-ADIPOQ	Adipose	0.00614222
Adipose	AD020	gene-CFD	Adipose	0.00717456
Adipose	AD020	gene-CIDEC	Adipose	0.0083751
Adipose	AD020	gene-FAM89A	Adipose	0.0061813
Adipose	AD020	gene-G0S2	Adipose	0.00554365
Adipose	AD020	gene-LIPE	Adipose	0.0124195
Adipose	AD020	gene-LOC105066427	Adipose	0.00601043
Adipose	AD020	gene-LOC105067611	Adipose	0.00548946
Adipose	AD020	gene-LOC105074849	Adipose	0.00585766
Adipose	AD020	gene-LOC105074883	Adipose	0.0147063
Adipose	AD020	gene-LOC123612624	Adipose	0.0112727
Adipose	AD020	gene-LRRC3C	Adipose	0.00659767
Adipose	AD020	gene-PITX1	Adipose	0.00307333
Adipose	AD020	gene-PLIN1	Adipose	0.0113405
Adipose	AD020	gene-PPP1R1B	Adipose	0.0060996
Adipose	AD020	gene-TRARG1	Adipose	0.00708333
Adipose	AD020	gene-LOC105066418	Adipose	0.00587321
Adipose	AD020	gene-LOC123612427	Adipose	0.00827413
Adipose	AD020	gene-TSPO	Adipose	0.00662888
Adipose	AD021	gene-ABCD2	Adipose	0.00968333
Adipose	AD021	gene-ADIPOQ	Adipose	0.00610328
Adipose	AD021	gene-CFD	Adipose	0.00673389
Adipose	AD021	gene-CIDEC	Adipose	0.0083213
Adipose	AD021	gene-FAM89A	Adipose	0.0063277
Adipose	AD021	gene-G0S2	Adipose	0.00554365
Adipose	AD021	gene-LIPE	Adipose	0.0124246
Adipose	AD021	gene-LOC105066427	Adipose	0.00622564
Adipose	AD021	gene-LOC105067611	Adipose	0.00550545
Adipose	AD021	gene-LOC105074849	Adipose	0.00585766
Adipose	AD021	gene-LOC105074883	Adipose	0.013493
Adipose	AD021	gene-LOC123612624	Adipose	0.0112727
Adipose	AD021	gene-LRRC3C	Adipose	0.00619333
Adipose	AD021	gene-PITX1	Adipose	0.00291667
Adipose	AD021	gene-PLIN1	Adipose	0.0112945
Adipose	AD021	gene-PPP1R1B	Adipose	0.00593627
Adipose	AD021	gene-TRARG1	Adipose	0.00708333
Adipose	AD021	gene-LOC105066418	Adipose	0.00572222
Adipose	AD021	gene-LOC123612427	Adipose	0.00831015
Adipose	AD021	gene-TSPO	Adipose	0.00662575
Adipose	AD022	gene-ABCD2	Adipose	0.00964833
Adipose	AD022	gene-ADIPOQ	Adipose	0.00616383
Adipose	AD022	gene-CFD	Adipose	0.00717848
Adipose	AD022	gene-CIDEC	Adipose	0.00840248
Adipose	AD022	gene-FAM89A	Adipose	0.00626777
Adipose	AD022	gene-G0S2	Adipose	0.00627365
Adipose	AD022	gene-LIPE	Adipose	0.0124255
Adipose	AD022	gene-LOC105066427	Adipose	0.00694486
Adipose	AD022	gene-LOC105067611	Adipose	0.00574095
Adipose	AD022	gene-LOC105074849	Adipose	0.00585423
Adipose	AD022	gene-LOC105074883	Adipose	0.0142333
Adipose	AD022	gene-LOC123612624	Adipose	0.0112727
Adipose	AD022	gene-LRRC3C	Adipose	0.00659767
Adipose	AD022	gene-PITX1	Adipose	0.00284333
Adipose	AD022	gene-PLIN1	Adipose	0.011281
Adipose	AD022	gene-PPP1R1B	Adipose	0.00588332
Adipose	AD022	gene-TRARG1	Adipose	0.00708333
Adipose	AD022	gene-LOC105066418	Adipose	0.00587321
Adipose	AD022	gene-LOC123612427	Adipose	0.00832103
Adipose	AD022	gene-TSPO	Adipose	0.00662888
Adipose	BL0021	gene-ABCD2	Blood	-0.00345833
Adipose	BL0021	gene-ADIPOQ	Blood	-0.00250707
Adipose	BL0021	gene-CFD	Blood	-0.00190267
Adipose	BL0021	gene-CIDEC	Blood	-0.00290976
Adipose	BL0021	gene-FAM89A	Blood	-0.00189106
Adipose	BL0021	gene-G0S2	Blood	-0.00168025
Adipose	BL0021	gene-LIPE	Blood	-0.00345356
Adipose	BL0021	gene-LOC105066427	Blood	-0.001868
Adipose	BL0021	gene-LOC105067611	Blood	-0.00185126
Adipose	BL0021	gene-LOC105074849	Blood	-0.00170441
Adipose	BL0021	gene-LOC105074883	Blood	-0.00458333
Adipose	BL0021	gene-LOC123612624	Blood	-0.00403955
Adipose	BL0021	gene-LRRC3C	Blood	-0.00175533
Adipose	BL0021	gene-PITX1	Blood	0.000861333
Adipose	BL0021	gene-PLIN1	Blood	-0.00362556
Adipose	BL0021	gene-PPP1R1B	Blood	-0.00183109
Adipose	BL0021	gene-TRARG1	Blood	-0.00221
Adipose	BL0021	gene-LOC105066418	Blood	-0.00191862
Adipose	BL0021	gene-LOC123612427	Blood	-0.00292492
Adipose	BL0021	gene-TSPO	Blood	-0.00172524
Adipose	BL0022	gene-ABCD2	Blood	-0.00345833
Adipose	BL0022	gene-ADIPOQ	Blood	-0.0025139
Adipose	BL0022	gene-CFD	Blood	-0.00190267
Adipose	BL0022	gene-CIDEC	Blood	-0.00290976
Adipose	BL0022	gene-FAM89A	Blood	-0.00189106
Adipose	BL0022	gene-G0S2	Blood	-0.00224958
Adipose	BL0022	gene-LIPE	Blood	-0.00336979
Adipose	BL0022	gene-LOC105066427	Blood	-0.00187083
Adipose	BL0022	gene-LOC105067611	Blood	-0.00185126
Adipose	BL0022	gene-LOC105074849	Blood	-0.00170441
Adipose	BL0022	gene-LOC105074883	Blood	-0.00458333
Adipose	BL0022	gene-LOC123612624	Blood	-0.00404502
Adipose	BL0022	gene-LRRC3C	Blood	-0.00175533
Adipose	BL0022	gene-PITX1	Blood	0.000861333
Adipose	BL0022	gene-PLIN1	Blood	-0.00362556
Adipose	BL0022	gene-PPP1R1B	Blood	-0.00174559
Adipose	BL0022	gene-TRARG1	Blood	-0.00196
Adipose	BL0022	gene-LOC105066418	Blood	-0.00204029
Adipose	BL0022	gene-LOC123612427	Blood	-0.00292046
Adipose	BL0022	gene-TSPO	Blood	-0.00172524
Adipose	BL0049	gene-ABCD2	Blood	-0.00321333
Adipose	BL0049	gene-ADIPOQ	Blood	-0.00250428
Adipose	BL0049	gene-CFD	Blood	-0.00183007
Adipose	BL0049	gene-CIDEC	Blood	-0.00290976
Adipose	BL0049	gene-FAM89A	Blood	-0.0019394
Adipose	BL0049	gene-G0S2	Blood	-0.00168025
Adipose	BL0049	gene-LIPE	Blood	-0.00370356
Adipose	BL0049	gene-LOC105066427	Blood	-0.001868
Adipose	BL0049	gene-LOC105067611	Blood	-0.0018548
Adipose	BL0049	gene-LOC105074849	Blood	-0.00170441
Adipose	BL0049	gene-LOC105074883	Blood	-0.00446667
Adipose	BL0049	gene-LOC123612624	Blood	-0.00375955
Adipose	BL0049	gene-LRRC3C	Blood	-0.00175533
Adipose	BL0049	gene-PITX1	Blood	0.000845
Adipose	BL0049	gene-PLIN1	Blood	-0.00358389
Adipose	BL0049	gene-PPP1R1B	Blood	-0.00173776
Adipose	BL0049	gene-TRARG1	Blood	-0.00204833
Adipose	BL0049	gene-LOC105066418	Blood	-0.00197029
Adipose	BL0049	gene-LOC123612427	Blood	-0.00292144
Adipose	BL0049	gene-TSPO	Blood	0.00341777
Adipose	BL0051	gene-ABCD2	Blood	-0.00352167
Adipose	BL0051	gene-ADIPOQ	Blood	-0.00250707
Adipose	BL0051	gene-CFD	Blood	-0.001804
Adipose	BL0051	gene-CIDEC	Blood	-0.00290976
Adipose	BL0051	gene-FAM89A	Blood	-0.0019394
Adipose	BL0051	gene-G0S2	Blood	-0.00168025
Adipose	BL0051	gene-LIPE	Blood	-0.00361979
Adipose	BL0051	gene-LOC105066427	Blood	-0.001868
Adipose	BL0051	gene-LOC105067611	Blood	-0.00185126
Adipose	BL0051	gene-LOC105074849	Blood	-0.00170441
Adipose	BL0051	gene-LOC105074883	Blood	-0.00458333
Adipose	BL0051	gene-LOC123612624	Blood	-0.00404502
Adipose	BL0051	gene-LRRC3C	Blood	-0.00175533
Adipose	BL0051	gene-PITX1	Blood	0.000861333
Adipose	BL0051	gene-PLIN1	Blood	-0.00362556
Adipose	BL0051	gene-PPP1R1B	Blood	-0.00173609
Adipose	BL0051	gene-TRARG1	Blood	-0.00221
Adipose	BL0051	gene-LOC105066418	Blood	-0.0019314
Adipose	BL0051	gene-LOC123612427	Blood	-0.00292492
Adipose	BL0051	gene-TSPO	Blood	-0.00172524
Adipose	BL0054	gene-ABCD2	Blood	-0.00345833
Adipose	BL0054	gene-ADIPOQ	Blood	-0.00250211
Adipose	BL0054	gene-CFD	Blood	-0.001804
Adipose	BL0054	gene-CIDEC	Blood	-0.00290976
Adipose	BL0054	gene-FAM89A	Blood	-0.0019394
Adipose	BL0054	gene-G0S2	Blood	-0.00168025
Adipose	BL0054	gene-LIPE	Blood	-0.00345312
Adipose	BL0054	gene-LOC105066427	Blood	-0.001868
Adipose	BL0054	gene-LOC105067611	Blood	-0.00185126
Adipose	BL0054	gene-LOC105074849	Blood	-0.00170441
Adipose	BL0054	gene-LOC105074883	Blood	-0.00458333
Adipose	BL0054	gene-LOC123612624	Blood	-0.00403955
Adipose	BL0054	gene-LRRC3C	Blood	-0.00175533
Adipose	BL0054	gene-PITX1	Blood	0.000861333
Adipose	BL0054	gene-PLIN1	Blood	-0.00362556
Adipose	BL0054	gene-PPP1R1B	Blood	-0.00173609
Adipose	BL0054	gene-TRARG1	Blood	-0.00196
Adipose	BL0054	gene-LOC105066418	Blood	-0.00191862
Adipose	BL0054	gene-LOC123612427	Blood	-0.00292492
Adipose	BL0054	gene-TSPO	Blood	-0.00172524
Adipose	BL0055	gene-ABCD2	Blood	-0.00345833
Adipose	BL0055	gene-ADIPOQ	Blood	-0.00250707
Adipose	BL0055	gene-CFD	Blood	-0.00221067
Adipose	BL0055	gene-CIDEC	Blood	-0.00290976
Adipose	BL0055	gene-FAM89A	Blood	-0.0019394
Adipose	BL0055	gene-G0S2	Blood	-0.00224958
Adipose	BL0055	gene-LIPE	Blood	-0.00345312
Adipose	BL0055	gene-LOC105066427	Blood	-0.001868
Adipose	BL0055	gene-LOC105067611	Blood	-0.00193677
Adipose	BL0055	gene-LOC105074849	Blood	-0.00170441
Adipose	BL0055	gene-LOC105074883	Blood	-0.00458333
Adipose	BL0055	gene-LOC123612624	Blood	-0.00429502
Adipose	BL0055	gene-LRRC3C	Blood	-0.00175533
Adipose	BL0055	gene-PITX1	Blood	0.000861333
Adipose	BL0055	gene-PLIN1	Blood	-0.00358389
Adipose	BL0055	gene-PPP1R1B	Blood	-0.00211109
Adipose	BL0055	gene-TRARG1	Blood	-0.00221
Adipose	BL0055	gene-LOC105066418	Blood	-0.00191862
Adipose	BL0055	gene-LOC123612427	Blood	-0.00292492
Adipose	BL0055	gene-TSPO	Blood	-0.00202524
Adipose	BL0060	gene-ABCD2	Blood	-0.00345833
Adipose	BL0060	gene-ADIPOQ	Blood	-0.00250707
Adipose	BL0060	gene-CFD	Blood	-0.00190267
Adipose	BL0060	gene-CIDEC	Blood	-0.00290976
Adipose	BL0060	gene-FAM89A	Blood	-0.00189106
Adipose	BL0060	gene-G0S2	Blood	-0.00168025
Adipose	BL0060	gene-LIPE	Blood	-0.00345312
Adipose	BL0060	gene-LOC105066427	Blood	-0.001868
Adipose	BL0060	gene-LOC105067611	Blood	-0.00185126
Adipose	BL0060	gene-LOC105074849	Blood	-0.00170441
Adipose	BL0060	gene-LOC105074883	Blood	-0.00458333
Adipose	BL0060	gene-LOC123612624	Blood	-0.00403955
Adipose	BL0060	gene-LRRC3C	Blood	-0.00175533
Adipose	BL0060	gene-PITX1	Blood	0.000861333
Adipose	BL0060	gene-PLIN1	Blood	-0.00362556
Adipose	BL0060	gene-PPP1R1B	Blood	-0.00173609
Adipose	BL0060	gene-TRARG1	Blood	-0.00221
Adipose	BL0060	gene-LOC105066418	Blood	-0.00191862
Adipose	BL0060	gene-LOC123612427	Blood	-0.00292492
Adipose	BL0060	gene-TSPO	Blood	-0.00172524
Adipose	BL0062	gene-ABCD2	Blood	-0.00327733
Adipose	BL0062	gene-ADIPOQ	Blood	-0.00250428
Adipose	BL0062	gene-CFD	Blood	0.00135626
Adipose	BL0062	gene-CIDEC	Blood	-0.00261165
Adipose	BL0062	gene-FAM89A	Blood	-0.00193811
Adipose	BL0062	gene-G0S2	Blood	-5.37632e-07
Adipose	BL0062	gene-LIPE	Blood	-0.00395303
Adipose	BL0062	gene-LOC105066427	Blood	-0.001888
Adipose	BL0062	gene-LOC105067611	Blood	-0.0018548
Adipose	BL0062	gene-LOC105074849	Blood	-0.00170294
Adipose	BL0062	gene-LOC105074883	Blood	-0.00442033
Adipose	BL0062	gene-LOC123612624	Blood	-0.00348288
Adipose	BL0062	gene-LRRC3C	Blood	-0.00208867
Adipose	BL0062	gene-PITX1	Blood	0.000845
Adipose	BL0062	gene-PLIN1	Blood	-0.00332833
Adipose	BL0062	gene-PPP1R1B	Blood	-0.00168443
Adipose	BL0062	gene-TRARG1	Blood	-0.001965
Adipose	BL0062	gene-LOC105066418	Blood	-0.00204729
Adipose	BL0062	gene-LOC123612427	Blood	-0.00267144
Adipose	BL0062	gene-TSPO	Blood	0.00406777
Adipose	BL0066	gene-ABCD2	Blood	-0.00329667
Adipose	BL0066	gene-ADIPOQ	Blood	-0.00250428
Adipose	BL0066	gene-CFD	Blood	0.00135626
Adipose	BL0066	gene-CIDEC	Blood	-0.00290976
Adipose	BL0066	gene-FAM89A	Blood	-0.0019394
Adipose	BL0066	gene-G0S2	Blood	-0.00168025
Adipose	BL0066	gene-LIPE	Blood	-0.00345223
Adipose	BL0066	gene-LOC105066427	Blood	-0.001888
Adipose	BL0066	gene-LOC105067611	Blood	-0.00189759
Adipose	BL0066	gene-LOC105074849	Blood	-0.00170441
Adipose	BL0066	gene-LOC105074883	Blood	-0.00461867
Adipose	BL0066	gene-LOC123612624	Blood	-0.00376288
Adipose	BL0066	gene-LRRC3C	Blood	-0.00175533
Adipose	BL0066	gene-PITX1	Blood	0.000861333
Adipose	BL0066	gene-PLIN1	Blood	-0.00333389
Adipose	BL0066	gene-PPP1R1B	Blood	-0.00169276
Adipose	BL0066	gene-TRARG1	Blood	-0.00204833
Adipose	BL0066	gene-LOC105066418	Blood	-0.00199562
Adipose	BL0066	gene-LOC123612427	Blood	-0.00292144
Adipose	BL0066	gene-TSPO	Blood	0.00344242
Adipose	BL0069	gene-ABCD2	Blood	-0.003481
Adipose	BL0069	gene-ADIPOQ	Blood	-0.00248993
Adipose	BL0069	gene-CFD	Blood	-0.00183674
Adipose	BL0069	gene-CIDEC	Blood	-0.00265309
Adipose	BL0069	gene-FAM89A	Blood	-0.0019394
Adipose	BL0069	gene-G0S2	Blood	-0.00168025
Adipose	BL0069	gene-LIPE	Blood	-0.00370223
Adipose	BL0069	gene-LOC105066427	Blood	-0.00186467
Adipose	BL0069	gene-LOC105067611	Blood	-0.00121737
Adipose	BL0069	gene-LOC105074849	Blood	-0.00164845
Adipose	BL0069	gene-LOC105074883	Blood	-0.00461433
Adipose	BL0069	gene-LOC123612624	Blood	-0.00320288
Adipose	BL0069	gene-LRRC3C	Blood	-0.001544
Adipose	BL0069	gene-PITX1	Blood	0.000783
Adipose	BL0069	gene-PLIN1	Blood	-0.003245
Adipose	BL0069	gene-PPP1R1B	Blood	-0.00160776
Adipose	BL0069	gene-TRARG1	Blood	-0.001965
Adipose	BL0069	gene-LOC105066418	Blood	-0.00204729
Adipose	BL0069	gene-LOC123612427	Blood	-0.00267144
Adipose	BL0069	gene-TSPO	Blood	0.00344242
Adipose	CE001	gene-ABCD2	Intestine	-0.00305
Adipose	CE001	gene-ADIPOQ	Intestine	-0.00165322
Adipose	CE001	gene-CFD	Intestine	-0.00250613
Adipose	CE001	gene-CIDEC	Intestine	-0.00272613
Adipose	CE001	gene-FAM89A	Intestine	-0.0024606
Adipose	CE001	gene-G0S2	Intestine	-0.00224597
Adipose	CE001	gene-LIPE	Intestine	-0.00444809
Adipose	CE001	gene-LOC105066427	Intestine	-0.00215623
Adipose	CE001	gene-LOC105067611	Intestine	-0.00225282
Adipose	CE001	gene-LOC105074849	Intestine	-0.00178882
Adipose	CE001	gene-LOC105074883	Intestine	-0.00490333
Adipose	CE001	gene-LOC123612624	Intestine	-0.00433581
Adipose	CE001	gene-LRRC3C	Intestine	-0.002624
Adipose	CE001	gene-PITX1	Intestine	-0.00344233
Adipose	CE001	gene-PLIN1	Intestine	-0.00395889
Adipose	CE001	gene-PPP1R1B	Intestine	-0.00334146
Adipose	CE001	gene-TRARG1	Intestine	-0.00295
Adipose	CE001	gene-LOC105066418	Intestine	-0.00156282
Adipose	CE001	gene-LOC123612427	Intestine	-0.00240678
Adipose	CE001	gene-TSPO	Intestine	-0.00230658
Adipose	CE002	gene-ABCD2	Intestine	-0.00307667
Adipose	CE002	gene-ADIPOQ	Intestine	-0.00175715
Adipose	CE002	gene-CFD	Intestine	-0.00261047
Adipose	CE002	gene-CIDEC	Intestine	-0.00295199
Adipose	CE002	gene-FAM89A	Intestine	-0.00249227
Adipose	CE002	gene-G0S2	Intestine	-0.00167092
Adipose	CE002	gene-LIPE	Intestine	-0.00438724
Adipose	CE002	gene-LOC105066427	Intestine	-0.0024029
Adipose	CE002	gene-LOC105067611	Intestine	-0.00195123
Adipose	CE002	gene-LOC105074849	Intestine	-0.00220441
Adipose	CE002	gene-LOC105074883	Intestine	-0.00582333
Adipose	CE002	gene-LOC123612624	Intestine	-0.00411677
Adipose	CE002	gene-LRRC3C	Intestine	-0.00271233
Adipose	CE002	gene-PITX1	Intestine	-0.00211633
Adipose	CE002	gene-PLIN1	Intestine	-0.00387488
Adipose	CE002	gene-PPP1R1B	Intestine	-0.00276146
Adipose	CE002	gene-TRARG1	Intestine	-0.0027
Adipose	CE002	gene-LOC105066418	Intestine	-0.00215448
Adipose	CE002	gene-LOC123612427	Intestine	-0.00298912
Adipose	CE002	gene-TSPO	Intestine	-0.00230992
Adipose	CS001	gene-ABCD2	Stomach	-0.00351667
Adipose	CS001	gene-ADIPOQ	Stomach	-0.002244
Adipose	CS001	gene-CFD	Stomach	-0.00278185
Adipose	CS001	gene-CIDEC	Stomach	-0.00348033
Adipose	CS001	gene-FAM89A	Stomach	-0.00243585
Adipose	CS001	gene-G0S2	Stomach	-0.00165597
Adipose	CS001	gene-LIPE	Stomach	-0.00489035
Adipose	CS001	gene-LOC105066427	Stomach	-0.00244994
Adipose	CS001	gene-LOC105067611	Stomach	-0.00251972
Adipose	CS001	gene-LOC105074849	Stomach	-0.00203843
Adipose	CS001	gene-LOC105074883	Stomach	-0.00565667
Adipose	CS001	gene-LOC123612624	Stomach	-0.0043402
Adipose	CS001	gene-LRRC3C	Stomach	-0.00246567
Adipose	CS001	gene-PITX1	Stomach	-0.00420667
Adipose	CS001	gene-PLIN1	Stomach	-0.00395266
Adipose	CS001	gene-PPP1R1B	Stomach	-0.00254339
Adipose	CS001	gene-TRARG1	Stomach	-0.00295
Adipose	CS001	gene-LOC105066418	Stomach	-0.00234172
Adipose	CS001	gene-LOC123612427	Stomach	-0.00323811
Adipose	CS001	gene-TSPO	Stomach	-0.00299825
Adipose	CS002	gene-ABCD2	Stomach	-0.00352
Adipose	CS002	gene-ADIPOQ	Stomach	-0.00245752
Adipose	CS002	gene-CFD	Stomach	-0.00286519
Adipose	CS002	gene-CIDEC	Stomach	-0.00347799
Adipose	CS002	gene-FAM89A	Stomach	-0.00221585
Adipose	CS002	gene-G0S2	Stomach	-0.0030493
Adipose	CS002	gene-LIPE	Stomach	-0.00489109
Adipose	CS002	gene-LOC105066427	Stomach	-0.00238195
Adipose	CS002	gene-LOC105067611	Stomach	-0.00250612
Adipose	CS002	gene-LOC105074849	Stomach	-0.00203843
Adipose	CS002	gene-LOC105074883	Stomach	-0.00610767
Adipose	CS002	gene-LOC123612624	Stomach	-0.00464819
Adipose	CS002	gene-LRRC3C	Stomach	-0.00302567
Adipose	CS002	gene-PITX1	Stomach	-0.004663
Adipose	CS002	gene-PLIN1	Stomach	-0.00445333
Adipose	CS002	gene-PPP1R1B	Stomach	-0.00314646
Adipose	CS002	gene-TRARG1	Stomach	-0.00295
Adipose	CS002	gene-LOC105066418	Stomach	-0.00290172
Adipose	CS002	gene-LOC123612427	Stomach	-0.0031577
Adipose	CS002	gene-TSPO	Stomach	-0.00271158
Adipose	CS003	gene-ABCD2	Stomach	-0.00372667
Adipose	CS003	gene-ADIPOQ	Stomach	-0.00226961
Adipose	CS003	gene-CFD	Stomach	-0.00321519
Adipose	CS003	gene-CIDEC	Stomach	-0.00323104
Adipose	CS003	gene-FAM89A	Stomach	0.00141958
Adipose	CS003	gene-G0S2	Stomach	-0.0032993
Adipose	CS003	gene-LIPE	Stomach	-0.00436903
Adipose	CS003	gene-LOC105066427	Stomach	-0.00222826
Adipose	CS003	gene-LOC105067611	Stomach	-0.00250179
Adipose	CS003	gene-LOC105074849	Stomach	-0.00228882
Adipose	CS003	gene-LOC105074883	Stomach	-0.00526767
Adipose	CS003	gene-LOC123612624	Stomach	-0.00481605
Adipose	CS003	gene-LRRC3C	Stomach	-0.00270833
Adipose	CS003	gene-PITX1	Stomach	-0.00472467
Adipose	CS003	gene-PLIN1	Stomach	-0.00370333
Adipose	CS003	gene-PPP1R1B	Stomach	-0.00282339
Adipose	CS003	gene-TRARG1	Stomach	-0.00295
Adipose	CS003	gene-LOC105066418	Stomach	-0.00208172
Adipose	CS003	gene-LOC123612427	Stomach	-0.00299077
Adipose	CS003	gene-TSPO	Stomach	-0.00262713
Adipose	CS004	gene-ABCD2	Stomach	-0.00377
Adipose	CS004	gene-ADIPOQ	Stomach	-0.00251381
Adipose	CS004	gene-CFD	Stomach	-0.00193019
Adipose	CS004	gene-CIDEC	Stomach	-0.00322771
Adipose	CS004	gene-FAM89A	Stomach	-0.00190463
Adipose	CS004	gene-G0S2	Stomach	-0.0032993
Adipose	CS004	gene-LIPE	Stomach	-0.00445084
Adipose	CS004	gene-LOC105066427	Stomach	-0.00221448
Adipose	CS004	gene-LOC105067611	Stomach	-0.00240909
Adipose	CS004	gene-LOC105074849	Stomach	-0.00203843
Adipose	CS004	gene-LOC105074883	Stomach	-0.00586767
Adipose	CS004	gene-LOC123612624	Stomach	-0.00489391
Adipose	CS004	gene-LRRC3C	Stomach	-0.00270833
Adipose	CS004	gene-PITX1	Stomach	-0.005403
Adipose	CS004	gene-PLIN1	Stomach	-0.00418667
Adipose	CS004	gene-PPP1R1B	Stomach	-0.00291006
Adipose	CS004	gene-TRARG1	Stomach	-0.00295
Adipose	CS004	gene-LOC105066418	Stomach	-0.00263839
Adipose	CS004	gene-LOC123612427	Stomach	-0.00323882
Adipose	CS004	gene-TSPO	Stomach	-0.00299825
Adipose	CS005	gene-ABCD2	Stomach	-0.00377
Adipose	CS005	gene-ADIPOQ	Stomach	-0.00251381
Adipose	CS005	gene-CFD	Stomach	-0.00321519
Adipose	CS005	gene-CIDEC	Stomach	-0.00348104
Adipose	CS005	gene-FAM89A	Stomach	-0.000387045
Adipose	CS005	gene-G0S2	Stomach	-0.0032993
Adipose	CS005	gene-LIPE	Stomach	-0.00469758
Adipose	CS005	gene-LOC105066427	Stomach	-0.00222826
Adipose	CS005	gene-LOC105067611	Stomach	-0.00252918
Adipose	CS005	gene-LOC105074849	Stomach	-0.00203627
Adipose	CS005	gene-LOC105074883	Stomach	-0.00525267
Adipose	CS005	gene-LOC123612624	Stomach	-0.00481605
Adipose	CS005	gene-LRRC3C	Stomach	-0.00270833
Adipose	CS005	gene-PITX1	Stomach	-0.005285
Adipose	CS005	gene-PLIN1	Stomach	-0.00420333
Adipose	CS005	gene-PPP1R1B	Stomach	-0.00291006
Adipose	CS005	gene-TRARG1	Stomach	-0.00295
Adipose	CS005	gene-LOC105066418	Stomach	-0.00215172
Adipose	CS005	gene-LOC123612427	Stomach	-0.00298982
Adipose	CS005	gene-TSPO	Stomach	-0.00262713
Adipose	ES001	gene-ABCD2	Esophagus	-0.00247333
Adipose	ES001	gene-ADIPOQ	Esophagus	0.00141663
Adipose	ES001	gene-CFD	Esophagus	-0.00202159
Adipose	ES001	gene-CIDEC	Esophagus	-0.00273376
Adipose	ES001	gene-FAM89A	Esophagus	-0.00185124
Adipose	ES001	gene-G0S2	Esophagus	-0.00179223
Adipose	ES001	gene-LIPE	Esophagus	-0.00346798
Adipose	ES001	gene-LOC105066427	Esophagus	-0.00215112
Adipose	ES001	gene-LOC105067611	Esophagus	-0.00114117
Adipose	ES001	gene-LOC105074849	Esophagus	-0.0016851
Adipose	ES001	gene-LOC105074883	Esophagus	-0.00473433
Adipose	ES001	gene-LOC123612624	Esophagus	-0.00376233
Adipose	ES001	gene-LRRC3C	Esophagus	-0.00190133
Adipose	ES001	gene-PITX1	Esophagus	-0.00370167
Adipose	ES001	gene-PLIN1	Esophagus	-0.00337556
Adipose	ES001	gene-PPP1R1B	Esophagus	-0.00182341
Adipose	ES001	gene-TRARG1	Esophagus	-0.00245
Adipose	ES001	gene-LOC105066418	Esophagus	-0.00149348
Adipose	ES001	gene-LOC123612427	Esophagus	-0.00232175
Adipose	ES001	gene-TSPO	Esophagus	-0.00275177
Adipose	ES002	gene-ABCD2	Esophagus	-0.00269167
Adipose	ES002	gene-ADIPOQ	Esophagus	-0.00225323
Adipose	ES002	gene-CFD	Esophagus	-0.00251093
Adipose	ES002	gene-CIDEC	Esophagus	-0.00298276
Adipose	ES002	gene-FAM89A	Esophagus	-0.00193457
Adipose	ES002	gene-G0S2	Esophagus	-0.0025907
Adipose	ES002	gene-LIPE	Esophagus	-0.00342529
Adipose	ES002	gene-LOC105066427	Esophagus	-0.00215112
Adipose	ES002	gene-LOC105067611	Esophagus	-0.00101323
Adipose	ES002	gene-LOC105074849	Esophagus	-0.00168294
Adipose	ES002	gene-LOC105074883	Esophagus	-0.00504267
Adipose	ES002	gene-LOC123612624	Esophagus	-0.00324503
Adipose	ES002	gene-LRRC3C	Esophagus	-0.00190133
Adipose	ES002	gene-PITX1	Esophagus	-0.003684
Adipose	ES002	gene-PLIN1	Esophagus	-0.00370889
Adipose	ES002	gene-PPP1R1B	Esophagus	-0.00165519
Adipose	ES002	gene-TRARG1	Esophagus	-0.00221
Adipose	ES002	gene-LOC105066418	Esophagus	-0.000668195
Adipose	ES002	gene-LOC123612427	Esophagus	-0.00232275
Adipose	ES002	gene-TSPO	Esophagus	-0.00256511
Adipose	ES003	gene-ABCD2	Esophagus	-0.00269167
Adipose	ES003	gene-ADIPOQ	Esophagus	-0.00191017
Adipose	ES003	gene-CFD	Esophagus	-0.00251093
Adipose	ES003	gene-CIDEC	Esophagus	-0.00270692
Adipose	ES003	gene-FAM89A	Esophagus	-0.00194924
Adipose	ES003	gene-G0S2	Esophagus	-0.0028507
Adipose	ES003	gene-LIPE	Esophagus	-0.00355177
Adipose	ES003	gene-LOC105066427	Esophagus	-0.00197467
Adipose	ES003	gene-LOC105067611	Esophagus	-0.00119403
Adipose	ES003	gene-LOC105074849	Esophagus	-0.00168961
Adipose	ES003	gene-LOC105074883	Esophagus	-0.005061
Adipose	ES003	gene-LOC123612624	Esophagus	-0.00411875
Adipose	ES003	gene-LRRC3C	Esophagus	-0.00188398
Adipose	ES003	gene-PITX1	Esophagus	-0.00313733
Adipose	ES003	gene-PLIN1	Esophagus	-0.00395333
Adipose	ES003	gene-PPP1R1B	Esophagus	-0.00200526
Adipose	ES003	gene-TRARG1	Esophagus	-0.00245
Adipose	ES003	gene-LOC105066418	Esophagus	-0.00154948
Adipose	ES003	gene-LOC123612427	Esophagus	-0.00207396
Adipose	ES003	gene-TSPO	Esophagus	-0.00226844
Adipose	ES004	gene-ABCD2	Esophagus	-0.00324
Adipose	ES004	gene-ADIPOQ	Esophagus	-0.00252405
Adipose	ES004	gene-CFD	Esophagus	-0.00321593
Adipose	ES004	gene-CIDEC	Esophagus	-0.0032269
Adipose	ES004	gene-FAM89A	Esophagus	-0.00193258
Adipose	ES004	gene-G0S2	Esophagus	-0.00281597
Adipose	ES004	gene-LIPE	Esophagus	-0.00396696
Adipose	ES004	gene-LOC105066427	Esophagus	-0.00210334
Adipose	ES004	gene-LOC105067611	Esophagus	-0.00174668
Adipose	ES004	gene-LOC105074849	Esophagus	-0.00202294
Adipose	ES004	gene-LOC105074883	Esophagus	-0.004821
Adipose	ES004	gene-LOC123612624	Esophagus	-0.00403042
Adipose	ES004	gene-LRRC3C	Esophagus	-0.00231267
Adipose	ES004	gene-PITX1	Esophagus	-0.004723
Adipose	ES004	gene-PLIN1	Esophagus	-0.00370889
Adipose	ES004	gene-PPP1R1B	Esophagus	-0.00236693
Adipose	ES004	gene-TRARG1	Esophagus	-0.00245
Adipose	ES004	gene-LOC105066418	Esophagus	0.00329218
Adipose	ES004	gene-LOC123612427	Esophagus	-0.00274063
Adipose	ES004	gene-TSPO	Esophagus	-0.00256511
Adipose	ES005	gene-ABCD2	Esophagus	-0.00269167
Adipose	ES005	gene-ADIPOQ	Esophagus	-0.00226023
Adipose	ES005	gene-CFD	Esophagus	-0.00251122
Adipose	ES005	gene-CIDEC	Esophagus	-0.00298276
Adipose	ES005	gene-FAM89A	Esophagus	-0.00185124
Adipose	ES005	gene-G0S2	Esophagus	-0.00232757
Adipose	ES005	gene-LIPE	Esophagus	-0.00371696
Adipose	ES005	gene-LOC105066427	Esophagus	-0.00215112
Adipose	ES005	gene-LOC105067611	Esophagus	-0.00127713
Adipose	ES005	gene-LOC105074849	Esophagus	-0.00168294
Adipose	ES005	gene-LOC105074883	Esophagus	-0.005081
Adipose	ES005	gene-LOC123612624	Esophagus	-0.00333336
Adipose	ES005	gene-LRRC3C	Esophagus	-0.00193467
Adipose	ES005	gene-PITX1	Esophagus	-0.003684
Adipose	ES005	gene-PLIN1	Esophagus	-0.00395333
Adipose	ES005	gene-PPP1R1B	Esophagus	-0.00174659
Adipose	ES005	gene-TRARG1	Esophagus	-0.00221
Adipose	ES005	gene-LOC105066418	Esophagus	-0.00183682
Adipose	ES005	gene-LOC123612427	Esophagus	-0.00265729
Adipose	ES005	gene-TSPO	Esophagus	-0.00256511
Adipose	HM001	gene-ABCD2	Myocardium	-0.00355833
Adipose	HM001	gene-ADIPOQ	Myocardium	-0.00217137
Adipose	HM001	gene-CFD	Myocardium	-0.00170574
Adipose	HM001	gene-CIDEC	Myocardium	-0.00258771
Adipose	HM001	gene-FAM89A	Myocardium	-0.0019296
Adipose	HM001	gene-G0S2	Myocardium	-0.00251357
Adipose	HM001	gene-LIPE	Myocardium	-0.00421192
Adipose	HM001	gene-LOC105066427	Myocardium	-0.00194583
Adipose	HM001	gene-LOC105067611	Myocardium	-0.00218756
Adipose	HM001	gene-LOC105074849	Myocardium	-0.00235441
Adipose	HM001	gene-LOC105074883	Myocardium	-0.004834
Adipose	HM001	gene-LOC123612624	Myocardium	-0.00326506
Adipose	HM001	gene-LRRC3C	Myocardium	-0.001632
Adipose	HM001	gene-PITX1	Myocardium	0.000798333
Adipose	HM001	gene-PLIN1	Myocardium	-0.00420293
Adipose	HM001	gene-PPP1R1B	Myocardium	-0.00216719
Adipose	HM001	gene-TRARG1	Myocardium	-0.00221
Adipose	HM001	gene-LOC105066418	Myocardium	-0.00162753
Adipose	HM001	gene-LOC123612427	Myocardium	-0.00248614
Adipose	HM001	gene-TSPO	Myocardium	-0.0025411
Adipose	HM002	gene-ABCD2	Myocardium	-0.00355833
Adipose	HM002	gene-ADIPOQ	Myocardium	-0.00211479
Adipose	HM002	gene-CFD	Myocardium	-0.00170604
Adipose	HM002	gene-CIDEC	Myocardium	-0.00258771
Adipose	HM002	gene-FAM89A	Myocardium	-0.00199794
Adipose	HM002	gene-G0S2	Myocardium	-0.00196857
Adipose	HM002	gene-LIPE	Myocardium	-0.00419959
Adipose	HM002	gene-LOC105066427	Myocardium	-0.00220611
Adipose	HM002	gene-LOC105067611	Myocardium	-0.00215356
Adipose	HM002	gene-LOC105074849	Myocardium	-0.00230608
Adipose	HM002	gene-LOC105074883	Myocardium	-0.005095
Adipose	HM002	gene-LOC123612624	Myocardium	-0.00326506
Adipose	HM002	gene-LRRC3C	Myocardium	-0.001552
Adipose	HM002	gene-PITX1	Myocardium	0.000798333
Adipose	HM002	gene-PLIN1	Myocardium	-0.00420293
Adipose	HM002	gene-PPP1R1B	Myocardium	-0.00216719
Adipose	HM002	gene-TRARG1	Myocardium	-0.00221
Adipose	HM002	gene-LOC105066418	Myocardium	-0.0017042
Adipose	HM002	gene-LOC123612427	Myocardium	-0.00248614
Adipose	HM002	gene-TSPO	Myocardium	-0.00254054
Adipose	HM003	gene-ABCD2	Myocardium	-0.003285
Adipose	HM003	gene-ADIPOQ	Myocardium	-0.00217126
Adipose	HM003	gene-CFD	Myocardium	-0.00170604
Adipose	HM003	gene-CIDEC	Myocardium	-0.00262583
Adipose	HM003	gene-FAM89A	Myocardium	-0.00199794
Adipose	HM003	gene-G0S2	Myocardium	-0.00196857
Adipose	HM003	gene-LIPE	Myocardium	-0.00419959
Adipose	HM003	gene-LOC105066427	Myocardium	-0.0019399
Adipose	HM003	gene-LOC105067611	Myocardium	-0.0021521
Adipose	HM003	gene-LOC105074849	Myocardium	-0.00230608
Adipose	HM003	gene-LOC105074883	Myocardium	-0.004834
Adipose	HM003	gene-LOC123612624	Myocardium	-0.00326401
Adipose	HM003	gene-LRRC3C	Myocardium	-0.001632
Adipose	HM003	gene-PITX1	Myocardium	0.000751667
Adipose	HM003	gene-PLIN1	Myocardium	-0.00420848
Adipose	HM003	gene-PPP1R1B	Myocardium	-0.00216719
Adipose	HM003	gene-TRARG1	Myocardium	-0.00246
Adipose	HM003	gene-LOC105066418	Myocardium	-0.00178615
Adipose	HM003	gene-LOC123612427	Myocardium	-0.00248614
Adipose	HM003	gene-TSPO	Myocardium	-0.0025411
Adipose	HM004	gene-ABCD2	Myocardium	-0.00355833
Adipose	HM004	gene-ADIPOQ	Myocardium	-0.00211487
Adipose	HM004	gene-CFD	Myocardium	-0.00170579
Adipose	HM004	gene-CIDEC	Myocardium	-0.00257769
Adipose	HM004	gene-FAM89A	Myocardium	-0.00193174
Adipose	HM004	gene-G0S2	Myocardium	-0.0025969
Adipose	HM004	gene-LIPE	Myocardium	-0.00421415
Adipose	HM004	gene-LOC105066427	Myocardium	-0.00196831
Adipose	HM004	gene-LOC105067611	Myocardium	-0.00215302
Adipose	HM004	gene-LOC105074849	Myocardium	-0.00235441
Adipose	HM004	gene-LOC105074883	Myocardium	-0.004834
Adipose	HM004	gene-LOC123612624	Myocardium	-0.00326506
Adipose	HM004	gene-LRRC3C	Myocardium	-0.001632
Adipose	HM004	gene-PITX1	Myocardium	0.000758333
Adipose	HM004	gene-PLIN1	Myocardium	-0.00418626
Adipose	HM004	gene-PPP1R1B	Myocardium	-0.00216719
Adipose	HM004	gene-TRARG1	Myocardium	-0.00221
Adipose	HM004	gene-LOC105066418	Myocardium	-0.00162753
Adipose	HM004	gene-LOC123612427	Myocardium	-0.00248781
Adipose	HM004	gene-TSPO	Myocardium	-0.0024951
Adipose	HM005	gene-ABCD2	Myocardium	-0.00377833
Adipose	HM005	gene-ADIPOQ	Myocardium	-0.00215773
Adipose	HM005	gene-CFD	Myocardium	-0.00170579
Adipose	HM005	gene-CIDEC	Myocardium	-0.00291476
Adipose	HM005	gene-FAM89A	Myocardium	-0.00202007
Adipose	HM005	gene-G0S2	Myocardium	-0.00308024
Adipose	HM005	gene-LIPE	Myocardium	-0.00396415
Adipose	HM005	gene-LOC105066427	Myocardium	-0.00222195
Adipose	HM005	gene-LOC105067611	Myocardium	-0.00218756
Adipose	HM005	gene-LOC105074849	Myocardium	-0.00235441
Adipose	HM005	gene-LOC105074883	Myocardium	-0.00480567
Adipose	HM005	gene-LOC123612624	Myocardium	-0.00330673
Adipose	HM005	gene-LRRC3C	Myocardium	-0.001632
Adipose	HM005	gene-PITX1	Myocardium	0.000798333
Adipose	HM005	gene-PLIN1	Myocardium	-0.00418626
Adipose	HM005	gene-PPP1R1B	Myocardium	-0.00217553
Adipose	HM005	gene-TRARG1	Myocardium	-0.00221
Adipose	HM005	gene-LOC105066418	Myocardium	-0.00162753
Adipose	HM005	gene-LOC123612427	Myocardium	-0.00248781
Adipose	HM005	gene-TSPO	Myocardium	-0.0024951
Adipose	HM006	gene-ABCD2	Myocardium	-0.00355833
Adipose	HM006	gene-ADIPOQ	Myocardium	-0.0021149
Adipose	HM006	gene-CFD	Myocardium	-0.00231631
Adipose	HM006	gene-CIDEC	Myocardium	-0.00289894
Adipose	HM006	gene-FAM89A	Myocardium	-0.00201282
Adipose	HM006	gene-G0S2	Myocardium	-0.00250657
Adipose	HM006	gene-LIPE	Myocardium	-0.00421415
Adipose	HM006	gene-LOC105066427	Myocardium	-0.00187983
Adipose	HM006	gene-LOC105067611	Myocardium	-0.00248135
Adipose	HM006	gene-LOC105074849	Myocardium	-0.00228441
Adipose	HM006	gene-LOC105074883	Myocardium	-0.00502733
Adipose	HM006	gene-LOC123612624	Myocardium	-0.00339401
Adipose	HM006	gene-LRRC3C	Myocardium	-0.001882
Adipose	HM006	gene-PITX1	Myocardium	0.000634
Adipose	HM006	gene-PLIN1	Myocardium	-0.00418599
Adipose	HM006	gene-PPP1R1B	Myocardium	-0.00217553
Adipose	HM006	gene-TRARG1	Myocardium	-0.00221
Adipose	HM006	gene-LOC105066418	Myocardium	-0.00175282
Adipose	HM006	gene-LOC123612427	Myocardium	-0.00298111
Adipose	HM006	gene-TSPO	Myocardium	-0.0024951
Adipose	HP001	gene-ABCD2	Adipose	0.009732
Adipose	HP001	gene-ADIPOQ	Adipose	0.00616862
Adipose	HP001	gene-CFD	Adipose	0.00717556
Adipose	HP001	gene-CIDEC	Adipose	0.00839786
Adipose	HP001	gene-FAM89A	Adipose	0.00629277
Adipose	HP001	gene-G0S2	Adipose	0.00627365
Adipose	HP001	gene-LIPE	Adipose	0.0124336
Adipose	HP001	gene-LOC105066427	Adipose	0.00622234
Adipose	HP001	gene-LOC105067611	Adipose	0.00539606
Adipose	HP001	gene-LOC105074849	Adipose	0.0058613
Adipose	HP001	gene-LOC105074883	Adipose	0.01436
Adipose	HP001	gene-LOC123612624	Adipose	0.0112727
Adipose	HP001	gene-LRRC3C	Adipose	0.00619333
Adipose	HP001	gene-PITX1	Adipose	0.00307333
Adipose	HP001	gene-PLIN1	Adipose	0.0112945
Adipose	HP001	gene-PPP1R1B	Adipose	0.0059335
Adipose	HP001	gene-TRARG1	Adipose	0.00708333
Adipose	HP001	gene-LOC105066418	Adipose	0.00587321
Adipose	HP001	gene-LOC123612427	Adipose	0.0083309
Adipose	HP001	gene-TSPO	Adipose	0.00662888
Adipose	HP002	gene-ABCD2	Adipose	0.009634
Adipose	HP002	gene-ADIPOQ	Adipose	0.00624586
Adipose	HP002	gene-CFD	Adipose	0.00717256
Adipose	HP002	gene-CIDEC	Adipose	0.00834821
Adipose	HP002	gene-FAM89A	Adipose	0.00578249
Adipose	HP002	gene-G0S2	Adipose	0.00632306
Adipose	HP002	gene-LIPE	Adipose	0.0124409
Adipose	HP002	gene-LOC105066427	Adipose	0.00605676
Adipose	HP002	gene-LOC105067611	Adipose	0.00548726
Adipose	HP002	gene-LOC105074849	Adipose	0.0058613
Adipose	HP002	gene-LOC105074883	Adipose	0.0142513
Adipose	HP002	gene-LOC123612624	Adipose	0.0112046
Adipose	HP002	gene-LRRC3C	Adipose	0.00623367
Adipose	HP002	gene-PITX1	Adipose	0.00272167
Adipose	HP002	gene-PLIN1	Adipose	0.0113405
Adipose	HP002	gene-PPP1R1B	Adipose	0.0059335
Adipose	HP002	gene-TRARG1	Adipose	0.00645167
Adipose	HP002	gene-LOC105066418	Adipose	0.00643221
Adipose	HP002	gene-LOC123612427	Adipose	0.00837342
Adipose	HP002	gene-TSPO	Adipose	0.00654488
Adipose	HP003	gene-ABCD2	Adipose	0.009732
Adipose	HP003	gene-ADIPOQ	Adipose	0.00624107
Adipose	HP003	gene-CFD	Adipose	0.00665556
Adipose	HP003	gene-CIDEC	Adipose	0.0083751
Adipose	HP003	gene-FAM89A	Adipose	0.00498268
Adipose	HP003	gene-G0S2	Adipose	0.00559539
Adipose	HP003	gene-LIPE	Adipose	0.0122442
Adipose	HP003	gene-LOC105066427	Adipose	0.00624601
Adipose	HP003	gene-LOC105067611	Adipose	0.00391016
Adipose	HP003	gene-LOC105074849	Adipose	0.0058613
Adipose	HP003	gene-LOC105074883	Adipose	0.0147167
Adipose	HP003	gene-LOC123612624	Adipose	0.0112046
Adipose	HP003	gene-LRRC3C	Adipose	0.00659767
Adipose	HP003	gene-PITX1	Adipose	0.00291667
Adipose	HP003	gene-PLIN1	Adipose	0.0112945
Adipose	HP003	gene-PPP1R1B	Adipose	0.00588242
Adipose	HP003	gene-TRARG1	Adipose	0.00708333
Adipose	HP003	gene-LOC105066418	Adipose	0.00637154
Adipose	HP003	gene-LOC123612427	Adipose	0.00837759
Adipose	HP003	gene-TSPO	Adipose	0.00662961
Adipose	HP004	gene-ABCD2	Adipose	0.009732
Adipose	HP004	gene-ADIPOQ	Adipose	0.00616383
Adipose	HP004	gene-CFD	Adipose	0.00708223
Adipose	HP004	gene-CIDEC	Adipose	0.00837968
Adipose	HP004	gene-FAM89A	Adipose	0.00629277
Adipose	HP004	gene-G0S2	Adipose	0.00632306
Adipose	HP004	gene-LIPE	Adipose	0.01227
Adipose	HP004	gene-LOC105066427	Adipose	0.00625501
Adipose	HP004	gene-LOC105067611	Adipose	0.00567473
Adipose	HP004	gene-LOC105074849	Adipose	0.0058613
Adipose	HP004	gene-LOC105074883	Adipose	0.0146827
Adipose	HP004	gene-LOC123612624	Adipose	0.0113033
Adipose	HP004	gene-LRRC3C	Adipose	0.005921
Adipose	HP004	gene-PITX1	Adipose	0.00307333
Adipose	HP004	gene-PLIN1	Adipose	0.0112958
Adipose	HP004	gene-PPP1R1B	Adipose	0.00597371
Adipose	HP004	gene-TRARG1	Adipose	0.00708333
Adipose	HP004	gene-LOC105066418	Adipose	0.00587321
Adipose	HP004	gene-LOC123612427	Adipose	0.00832834
Adipose	HP004	gene-TSPO	Adipose	0.00662888
Adipose	HP005	gene-ABCD2	Adipose	0.009732
Adipose	HP005	gene-ADIPOQ	Adipose	0.00616383
Adipose	HP005	gene-CFD	Adipose	0.00665556
Adipose	HP005	gene-CIDEC	Adipose	0.00835635
Adipose	HP005	gene-FAM89A	Adipose	0.00629277
Adipose	HP005	gene-G0S2	Adipose	0.00632539
Adipose	HP005	gene-LIPE	Adipose	0.0122442
Adipose	HP005	gene-LOC105066427	Adipose	0.00607776
Adipose	HP005	gene-LOC105067611	Adipose	0.00567473
Adipose	HP005	gene-LOC105074849	Adipose	0.0058613
Adipose	HP005	gene-LOC105074883	Adipose	0.014817
Adipose	HP005	gene-LOC123612624	Adipose	0.0113101
Adipose	HP005	gene-LRRC3C	Adipose	0.00659767
Adipose	HP005	gene-PITX1	Adipose	0.00291667
Adipose	HP005	gene-PLIN1	Adipose	0.0112918
Adipose	HP005	gene-PPP1R1B	Adipose	0.00588242
Adipose	HP005	gene-TRARG1	Adipose	0.00708333
Adipose	HP005	gene-LOC105066418	Adipose	0.00637154
Adipose	HP005	gene-LOC123612427	Adipose	0.00835692
Adipose	HP005	gene-TSPO	Adipose	0.00662888
Adipose	HP006	gene-ABCD2	Adipose	0.00121333
Adipose	HP006	gene-ADIPOQ	Adipose	-0.0022523
Adipose	HP006	gene-CFD	Adipose	-0.00160298
Adipose	HP006	gene-CIDEC	Adipose	-0.00274537
Adipose	HP006	gene-FAM89A	Adipose	-0.00162313
Adipose	HP006	gene-G0S2	Adipose	-0.00114597
Adipose	HP006	gene-LIPE	Adipose	-0.00446405
Adipose	HP006	gene-LOC105066427	Adipose	-0.00176949
Adipose	HP006	gene-LOC105067611	Adipose	-0.00197657
Adipose	HP006	gene-LOC105074849	Adipose	-0.00205892
Adipose	HP006	gene-LOC105074883	Adipose	0.00442967
Adipose	HP006	gene-LOC123612624	Adipose	0.00746629
Adipose	HP006	gene-LRRC3C	Adipose	-0.001587
Adipose	HP006	gene-PITX1	Adipose	0.00183667
Adipose	HP006	gene-PLIN1	Adipose	-0.00280929
Adipose	HP006	gene-PPP1R1B	Adipose	-0.00244005
Adipose	HP006	gene-TRARG1	Adipose	-0.00212667
Adipose	HP006	gene-LOC105066418	Adipose	-0.00161709
Adipose	HP006	gene-LOC123612427	Adipose	-0.0024794
Adipose	HP006	gene-TSPO	Adipose	-0.0026279
Adipose	KD001	gene-ABCD2	Kidney	-0.003515
Adipose	KD001	gene-ADIPOQ	Kidney	-0.00148904
Adipose	KD001	gene-CFD	Kidney	-0.00233964
Adipose	KD001	gene-CIDEC	Kidney	-0.00219976
Adipose	KD001	gene-FAM89A	Kidney	-0.00251173
Adipose	KD001	gene-G0S2	Kidney	-0.000997355
Adipose	KD001	gene-LIPE	Kidney	-0.0037184
Adipose	KD001	gene-LOC105066427	Kidney	-0.00179882
Adipose	KD001	gene-LOC105067611	Kidney	-0.00118076
Adipose	KD001	gene-LOC105074849	Kidney	-0.00131524
Adipose	KD001	gene-LOC105074883	Kidney	-0.00470267
Adipose	KD001	gene-LOC123612624	Kidney	-0.00401385
Adipose	KD001	gene-LRRC3C	Kidney	-0.00212867
Adipose	KD001	gene-PITX1	Kidney	0.000649333
Adipose	KD001	gene-PLIN1	Kidney	-0.00396556
Adipose	KD001	gene-PPP1R1B	Kidney	-0.00135893
Adipose	KD001	gene-TRARG1	Kidney	-0.00181
Adipose	KD001	gene-LOC105066418	Kidney	-0.00241448
Adipose	KD001	gene-LOC123612427	Kidney	-0.00248287
Adipose	KD001	gene-TSPO	Kidney	-0.00234455
Adipose	KD002	gene-ABCD2	Kidney	-0.00347167
Adipose	KD002	gene-ADIPOQ	Kidney	-0.00172875
Adipose	KD002	gene-CFD	Kidney	-0.00222644
Adipose	KD002	gene-CIDEC	Kidney	-0.00129309
Adipose	KD002	gene-FAM89A	Kidney	-0.00249606
Adipose	KD002	gene-G0S2	Kidney	-0.00102035
Adipose	KD002	gene-LIPE	Kidney	-0.0033778
Adipose	KD002	gene-LOC105066427	Kidney	-0.00177335
Adipose	KD002	gene-LOC105067611	Kidney	-0.00107691
Adipose	KD002	gene-LOC105074849	Kidney	-0.00127461
Adipose	KD002	gene-LOC105074883	Kidney	-0.00470133
Adipose	KD002	gene-LOC123612624	Kidney	-0.0040097
Adipose	KD002	gene-LRRC3C	Kidney	-0.00222667
Adipose	KD002	gene-PITX1	Kidney	0.000580667
Adipose	KD002	gene-PLIN1	Kidney	-0.00388222
Adipose	KD002	gene-PPP1R1B	Kidney	-0.00127726
Adipose	KD002	gene-TRARG1	Kidney	-0.00181
Adipose	KD002	gene-LOC105066418	Kidney	-0.00206782
Adipose	KD002	gene-LOC123612427	Kidney	-0.00213525
Adipose	KD002	gene-TSPO	Kidney	-0.00181455
Adipose	KD003	gene-ABCD2	Kidney	-0.003515
Adipose	KD003	gene-ADIPOQ	Kidney	-0.00170822
Adipose	KD003	gene-CFD	Kidney	-0.00222798
Adipose	KD003	gene-CIDEC	Kidney	-0.00213767
Adipose	KD003	gene-FAM89A	Kidney	-0.00249606
Adipose	KD003	gene-G0S2	Kidney	-0.00102761
Adipose	KD003	gene-LIPE	Kidney	-0.00363563
Adipose	KD003	gene-LOC105066427	Kidney	-0.00144531
Adipose	KD003	gene-LOC105067611	Kidney	-0.00116824
Adipose	KD003	gene-LOC105074849	Kidney	-0.00144127
Adipose	KD003	gene-LOC105074883	Kidney	-0.004618
Adipose	KD003	gene-LOC123612624	Kidney	-0.004012
Adipose	KD003	gene-LRRC3C	Kidney	-0.00222667
Adipose	KD003	gene-PITX1	Kidney	0.000650333
Adipose	KD003	gene-PLIN1	Kidney	-0.00363222
Adipose	KD003	gene-PPP1R1B	Kidney	-0.00135893
Adipose	KD003	gene-TRARG1	Kidney	-0.00181
Adipose	KD003	gene-LOC105066418	Kidney	-0.00206782
Adipose	KD003	gene-LOC123612427	Kidney	-0.00205258
Adipose	KD003	gene-TSPO	Kidney	-0.00181055
Adipose	KD004	gene-ABCD2	Kidney	-0.00347333
Adipose	KD004	gene-ADIPOQ	Kidney	-0.00170713
Adipose	KD004	gene-CFD	Kidney	-0.00217701
Adipose	KD004	gene-CIDEC	Kidney	-0.00205276
Adipose	KD004	gene-FAM89A	Kidney	-0.0024764
Adipose	KD004	gene-G0S2	Kidney	-0.00102761
Adipose	KD004	gene-LIPE	Kidney	-0.00338563
Adipose	KD004	gene-LOC105066427	Kidney	-0.00142402
Adipose	KD004	gene-LOC105067611	Kidney	-0.00116824
Adipose	KD004	gene-LOC105074849	Kidney	-0.00144127
Adipose	KD004	gene-LOC105074883	Kidney	-0.00470133
Adipose	KD004	gene-LOC123612624	Kidney	-0.00373633
Adipose	KD004	gene-LRRC3C	Kidney	-0.00198
Adipose	KD004	gene-PITX1	Kidney	0.000581667
Adipose	KD004	gene-PLIN1	Kidney	-0.003635
Adipose	KD004	gene-PPP1R1B	Kidney	-1.40278e-05
Adipose	KD004	gene-TRARG1	Kidney	-0.00197
Adipose	KD004	gene-LOC105066418	Kidney	-0.00204529
Adipose	KD004	gene-LOC123612427	Kidney	-0.00213525
Adipose	KD004	gene-TSPO	Kidney	-0.00181463
Adipose	KD005	gene-ABCD2	Kidney	-0.00347167
Adipose	KD005	gene-ADIPOQ	Kidney	-0.00148885
Adipose	KD005	gene-CFD	Kidney	-0.00223264
Adipose	KD005	gene-CIDEC	Kidney	-0.00222516
Adipose	KD005	gene-FAM89A	Kidney	-0.00251173
Adipose	KD005	gene-G0S2	Kidney	-0.00158602
Adipose	KD005	gene-LIPE	Kidney	-0.00371526
Adipose	KD005	gene-LOC105066427	Kidney	-0.00178952
Adipose	KD005	gene-LOC105067611	Kidney	-0.00108432
Adipose	KD005	gene-LOC105074849	Kidney	-0.00127461
Adipose	KD005	gene-LOC105074883	Kidney	-0.00477933
Adipose	KD005	gene-LOC123612624	Kidney	-0.004292
Adipose	KD005	gene-LRRC3C	Kidney	-0.00212867
Adipose	KD005	gene-PITX1	Kidney	0.000944667
Adipose	KD005	gene-PLIN1	Kidney	-0.00396556
Adipose	KD005	gene-PPP1R1B	Kidney	-0.00134943
Adipose	KD005	gene-TRARG1	Kidney	-0.00181
Adipose	KD005	gene-LOC105066418	Kidney	-0.00241839
Adipose	KD005	gene-LOC123612427	Kidney	-0.00221858
Adipose	KD005	gene-TSPO	Kidney	-0.00209755
Adipose	KD006	gene-ABCD2	Kidney	-0.00347167
Adipose	KD006	gene-ADIPOQ	Kidney	-0.00148228
Adipose	KD006	gene-CFD	Kidney	-0.00223264
Adipose	KD006	gene-CIDEC	Kidney	-0.00219937
Adipose	KD006	gene-FAM89A	Kidney	-0.00249606
Adipose	KD006	gene-G0S2	Kidney	-0.00158602
Adipose	KD006	gene-LIPE	Kidney	-0.00371002
Adipose	KD006	gene-LOC105066427	Kidney	-0.00178952
Adipose	KD006	gene-LOC105067611	Kidney	-0.00141491
Adipose	KD006	gene-LOC105074849	Kidney	-0.00145461
Adipose	KD006	gene-LOC105074883	Kidney	-0.00468767
Adipose	KD006	gene-LOC123612624	Kidney	-0.00410385
Adipose	KD006	gene-LRRC3C	Kidney	-0.00212867
Adipose	KD006	gene-PITX1	Kidney	0.000749667
Adipose	KD006	gene-PLIN1	Kidney	-0.00388222
Adipose	KD006	gene-PPP1R1B	Kidney	-0.00144559
Adipose	KD006	gene-TRARG1	Kidney	-0.00181
Adipose	KD006	gene-LOC105066418	Kidney	-0.00208782
Adipose	KD006	gene-LOC123612427	Kidney	-0.0022199
Adipose	KD006	gene-TSPO	Kidney	-0.00246777
Adipose	KD007	gene-ABCD2	Kidney	-0.00347333
Adipose	KD007	gene-ADIPOQ	Kidney	-0.00171026
Adipose	KD007	gene-CFD	Kidney	-0.00235174
Adipose	KD007	gene-CIDEC	Kidney	-0.00272553
Adipose	KD007	gene-FAM89A	Kidney	-0.0024244
Adipose	KD007	gene-G0S2	Kidney	-0.0016043
Adipose	KD007	gene-LIPE	Kidney	-0.00346504
Adipose	KD007	gene-LOC105066427	Kidney	-0.00153952
Adipose	KD007	gene-LOC105067611	Kidney	0.00253651
Adipose	KD007	gene-LOC105074849	Kidney	-0.00165053
Adipose	KD007	gene-LOC105074883	Kidney	-0.004353
Adipose	KD007	gene-LOC123612624	Kidney	-0.00401455
Adipose	KD007	gene-LRRC3C	Kidney	-0.00277567
Adipose	KD007	gene-PITX1	Kidney	0.000630667
Adipose	KD007	gene-PLIN1	Kidney	-0.00388556
Adipose	KD007	gene-PPP1R1B	Kidney	0.00227418
Adipose	KD007	gene-TRARG1	Kidney	-0.00214
Adipose	KD007	gene-LOC105066418	Kidney	-0.000456621
Adipose	KD007	gene-LOC123612427	Kidney	-0.00239384
Adipose	KD007	gene-TSPO	Kidney	-0.00237796
Adipose	LG001	gene-ABCD2	Lung	-0.00357733
Adipose	LG001	gene-ADIPOQ	Lung	-0.00222797
Adipose	LG001	gene-CFD	Lung	-0.00280842
Adipose	LG001	gene-CIDEC	Lung	-0.0029772
Adipose	LG001	gene-FAM89A	Lung	-0.00224334
Adipose	LG001	gene-G0S2	Lung	-0.0022049
Adipose	LG001	gene-LIPE	Lung	-0.00446625
Adipose	LG001	gene-LOC105066427	Lung	-0.0023971
Adipose	LG001	gene-LOC105067611	Lung	-0.00234382
Adipose	LG001	gene-LOC105074849	Lung	-0.00213754
Adipose	LG001	gene-LOC105074883	Lung	-0.00517467
Adipose	LG001	gene-LOC123612624	Lung	-0.00344435
Adipose	LG001	gene-LRRC3C	Lung	-0.002374
Adipose	LG001	gene-PITX1	Lung	0.000549667
Adipose	LG001	gene-PLIN1	Lung	-0.00338556
Adipose	LG001	gene-PPP1R1B	Lung	-0.00183759
Adipose	LG001	gene-TRARG1	Lung	-0.00237833
Adipose	LG001	gene-LOC105066418	Lung	-0.00116054
Adipose	LG001	gene-LOC123612427	Lung	-0.00298829
Adipose	LG001	gene-TSPO	Lung	-0.00244221
Adipose	LG002	gene-ABCD2	Lung	-0.003825
Adipose	LG002	gene-ADIPOQ	Lung	-0.0019677
Adipose	LG002	gene-CFD	Lung	-0.00275993
Adipose	LG002	gene-CIDEC	Lung	-0.00322029
Adipose	LG002	gene-FAM89A	Lung	-0.00215734
Adipose	LG002	gene-G0S2	Lung	-0.00236757
Adipose	LG002	gene-LIPE	Lung	-0.00438657
Adipose	LG002	gene-LOC105066427	Lung	-0.00209862
Adipose	LG002	gene-LOC105067611	Lung	-0.00220902
Adipose	LG002	gene-LOC105074849	Lung	-0.00253794
Adipose	LG002	gene-LOC105074883	Lung	-0.00551433
Adipose	LG002	gene-LOC123612624	Lung	-0.00357532
Adipose	LG002	gene-LRRC3C	Lung	-0.00237067
Adipose	LG002	gene-PITX1	Lung	0.000739333
Adipose	LG002	gene-PLIN1	Lung	-0.00339389
Adipose	LG002	gene-PPP1R1B	Lung	-0.00259276
Adipose	LG002	gene-TRARG1	Lung	-0.00220333
Adipose	LG002	gene-LOC105066418	Lung	-0.00233687
Adipose	LG002	gene-LOC123612427	Lung	-0.00323419
Adipose	LG002	gene-TSPO	Lung	-0.00272288
Adipose	LG003	gene-ABCD2	Lung	-0.003325
Adipose	LG003	gene-ADIPOQ	Lung	-0.00167302
Adipose	LG003	gene-CFD	Lung	-0.00273559
Adipose	LG003	gene-CIDEC	Lung	-0.00322029
Adipose	LG003	gene-FAM89A	Lung	-0.00215734
Adipose	LG003	gene-G0S2	Lung	-0.00256597
Adipose	LG003	gene-LIPE	Lung	-0.00446015
Adipose	LG003	gene-LOC105066427	Lung	-0.00193014
Adipose	LG003	gene-LOC105067611	Lung	-0.0019747
Adipose	LG003	gene-LOC105074849	Lung	-0.00253794
Adipose	LG003	gene-LOC105074883	Lung	-0.00552967
Adipose	LG003	gene-LOC123612624	Lung	-0.00356984
Adipose	LG003	gene-LRRC3C	Lung	-0.00237067
Adipose	LG003	gene-PITX1	Lung	0.000928
Adipose	LG003	gene-PLIN1	Lung	-0.00340556
Adipose	LG003	gene-PPP1R1B	Lung	-0.00251576
Adipose	LG003	gene-TRARG1	Lung	-0.00245333
Adipose	LG003	gene-LOC105066418	Lung	-0.00231287
Adipose	LG003	gene-LOC123612427	Lung	-0.00294152
Adipose	LG003	gene-TSPO	Lung	-0.00233281
Adipose	LG004	gene-ABCD2	Lung	-0.003325
Adipose	LG004	gene-ADIPOQ	Lung	-0.0017289
Adipose	LG004	gene-CFD	Lung	-0.00242926
Adipose	LG004	gene-CIDEC	Lung	-0.00294562
Adipose	LG004	gene-FAM89A	Lung	-0.00215734
Adipose	LG004	gene-G0S2	Lung	-0.00204435
Adipose	LG004	gene-LIPE	Lung	-0.00442968
Adipose	LG004	gene-LOC105066427	Lung	-0.00193014
Adipose	LG004	gene-LOC105067611	Lung	-0.00196957
Adipose	LG004	gene-LOC105074849	Lung	-0.00253794
Adipose	LG004	gene-LOC105074883	Lung	-0.00577967
Adipose	LG004	gene-LOC123612624	Lung	-0.00357222
Adipose	LG004	gene-LRRC3C	Lung	-0.00237067
Adipose	LG004	gene-PITX1	Lung	0.000867
Adipose	LG004	gene-PLIN1	Lung	-0.00343422
Adipose	LG004	gene-PPP1R1B	Lung	-0.00250743
Adipose	LG004	gene-TRARG1	Lung	-0.00245333
Adipose	LG004	gene-LOC105066418	Lung	-0.00221621
Adipose	LG004	gene-LOC123612427	Lung	-0.00294152
Adipose	LG004	gene-TSPO	Lung	-0.00272114
Adipose	LG005	gene-ABCD2	Lung	-0.003515
Adipose	LG005	gene-ADIPOQ	Lung	-0.00215784
Adipose	LG005	gene-CFD	Lung	-0.00258631
Adipose	LG005	gene-CIDEC	Lung	-0.00266168
Adipose	LG005	gene-FAM89A	Lung	-0.00201282
Adipose	LG005	gene-G0S2	Lung	-0.0025899
Adipose	LG005	gene-LIPE	Lung	-0.00421757
Adipose	LG005	gene-LOC105066427	Lung	-0.00218014
Adipose	LG005	gene-LOC105067611	Lung	-0.00221415
Adipose	LG005	gene-LOC105074849	Lung	-0.00253794
Adipose	LG005	gene-LOC105074883	Lung	-0.005399
Adipose	LG005	gene-LOC123612624	Lung	-0.00372735
Adipose	LG005	gene-LRRC3C	Lung	-0.00208567
Adipose	LG005	gene-PITX1	Lung	0.000763333
Adipose	LG005	gene-PLIN1	Lung	-0.00393599
Adipose	LG005	gene-PPP1R1B	Lung	-0.00217553
Adipose	LG005	gene-TRARG1	Lung	-0.00221
Adipose	LG005	gene-LOC105066418	Lung	-0.00171282
Adipose	LG005	gene-LOC123612427	Lung	-0.00320535
Adipose	LG005	gene-TSPO	Lung	-0.00257788
Adipose	LV001	gene-ABCD2	Liver	-0.00297167
Adipose	LV001	gene-ADIPOQ	Liver	-0.001835
Adipose	LV001	gene-CFD	Liver	-0.00252926
Adipose	LV001	gene-CIDEC	Liver	-0.00249477
Adipose	LV001	gene-FAM89A	Liver	-0.00229644
Adipose	LV001	gene-G0S2	Liver	0.000375906
Adipose	LV001	gene-LIPE	Liver	-0.00361971
Adipose	LV001	gene-LOC105066427	Liver	-0.00239497
Adipose	LV001	gene-LOC105067611	Liver	-0.00221757
Adipose	LV001	gene-LOC105074849	Liver	-0.0020251
Adipose	LV001	gene-LOC105074883	Liver	-0.00440767
Adipose	LV001	gene-LOC123612624	Liver	-0.00410359
Adipose	LV001	gene-LRRC3C	Liver	-0.00206152
Adipose	LV001	gene-PITX1	Liver	0.00059
Adipose	LV001	gene-PLIN1	Liver	-0.00415833
Adipose	LV001	gene-PPP1R1B	Liver	-0.00202795
Adipose	LV001	gene-TRARG1	Liver	-0.00221667
Adipose	LV001	gene-LOC105066418	Liver	-0.00203776
Adipose	LV001	gene-LOC123612427	Liver	-0.00295516
Adipose	LV001	gene-TSPO	Liver	-0.0028836
Adipose	LV002	gene-ABCD2	Liver	-0.00297333
Adipose	LV002	gene-ADIPOQ	Liver	-0.00161676
Adipose	LV002	gene-CFD	Liver	-0.00253093
Adipose	LV002	gene-CIDEC	Liver	-0.00256429
Adipose	LV002	gene-FAM89A	Liver	-0.00222542
Adipose	LV002	gene-G0S2	Liver	-0.00191313
Adipose	LV002	gene-LIPE	Liver	-0.00369435
Adipose	LV002	gene-LOC105066427	Liver	-0.00241585
Adipose	LV002	gene-LOC105067611	Liver	-0.00253351
Adipose	LV002	gene-LOC105074849	Liver	-0.00195549
Adipose	LV002	gene-LOC105074883	Liver	-0.00493033
Adipose	LV002	gene-LOC123612624	Liver	-0.00383359
Adipose	LV002	gene-LRRC3C	Liver	-0.00206365
Adipose	LV002	gene-PITX1	Liver	0.000671667
Adipose	LV002	gene-PLIN1	Liver	-0.00396833
Adipose	LV002	gene-PPP1R1B	Liver	-0.00202795
Adipose	LV002	gene-TRARG1	Liver	-0.00221667
Adipose	LV002	gene-LOC105066418	Liver	-0.00219106
Adipose	LV002	gene-LOC123612427	Liver	-0.00298549
Adipose	LV002	gene-TSPO	Liver	-0.0031736
Adipose	LV003	gene-ABCD2	Liver	-0.00290833
Adipose	LV003	gene-ADIPOQ	Liver	-0.00187676
Adipose	LV003	gene-CFD	Liver	-0.00253093
Adipose	LV003	gene-CIDEC	Liver	-0.00252096
Adipose	LV003	gene-FAM89A	Liver	-0.0022978
Adipose	LV003	gene-G0S2	Liver	-0.00191313
Adipose	LV003	gene-LIPE	Liver	-0.00394731
Adipose	LV003	gene-LOC105066427	Liver	-0.00239497
Adipose	LV003	gene-LOC105067611	Liver	-0.0022231
Adipose	LV003	gene-LOC105074849	Liver	-0.00194216
Adipose	LV003	gene-LOC105074883	Liver	-0.00457933
Adipose	LV003	gene-LOC123612624	Liver	-0.00370159
Adipose	LV003	gene-LRRC3C	Liver	-0.00206365
Adipose	LV003	gene-PITX1	Liver	0.000593667
Adipose	LV003	gene-PLIN1	Liver	-0.00390833
Adipose	LV003	gene-PPP1R1B	Liver	-0.00194129
Adipose	LV003	gene-TRARG1	Liver	-0.00221667
Adipose	LV003	gene-LOC105066418	Liver	-0.00212209
Adipose	LV003	gene-LOC123612427	Liver	-0.00298449
Adipose	LV003	gene-TSPO	Liver	-0.0031736
Adipose	LV004	gene-ABCD2	Liver	-0.00290833
Adipose	LV004	gene-ADIPOQ	Liver	-0.00161676
Adipose	LV004	gene-CFD	Liver	-0.00253093
Adipose	LV004	gene-CIDEC	Liver	-0.00245144
Adipose	LV004	gene-FAM89A	Liver	-0.0022978
Adipose	LV004	gene-G0S2	Liver	-0.00191313
Adipose	LV004	gene-LIPE	Liver	-0.00394461
Adipose	LV004	gene-LOC105066427	Liver	-0.00239497
Adipose	LV004	gene-LOC105067611	Liver	-0.00226919
Adipose	LV004	gene-LOC105074849	Liver	-0.00194216
Adipose	LV004	gene-LOC105074883	Liver	-0.00477933
Adipose	LV004	gene-LOC123612624	Liver	-0.00374526
Adipose	LV004	gene-LRRC3C	Liver	-0.00231365
Adipose	LV004	gene-PITX1	Liver	0.000593667
Adipose	LV004	gene-PLIN1	Liver	-0.00415833
Adipose	LV004	gene-PPP1R1B	Liver	-0.00168462
Adipose	LV004	gene-TRARG1	Liver	-0.00221667
Adipose	LV004	gene-LOC105066418	Liver	-0.00204443
Adipose	LV004	gene-LOC123612427	Liver	-0.00298449
Adipose	LV004	gene-TSPO	Liver	-0.0031736
Adipose	LV005	gene-ABCD2	Liver	-0.00290833
Adipose	LV005	gene-ADIPOQ	Liver	-0.00187676
Adipose	LV005	gene-CFD	Liver	-0.00253093
Adipose	LV005	gene-CIDEC	Liver	-0.00256429
Adipose	LV005	gene-FAM89A	Liver	-0.0022978
Adipose	LV005	gene-G0S2	Liver	-0.00191313
Adipose	LV005	gene-LIPE	Liver	-0.00393231
Adipose	LV005	gene-LOC105066427	Liver	-0.00239497
Adipose	LV005	gene-LOC105067611	Liver	-0.00226843
Adipose	LV005	gene-LOC105074849	Liver	-0.00177549
Adipose	LV005	gene-LOC105074883	Liver	-0.00449933
Adipose	LV005	gene-LOC123612624	Liver	-0.00374526
Adipose	LV005	gene-LRRC3C	Liver	-0.00204679
Adipose	LV005	gene-PITX1	Liver	0.000632
Adipose	LV005	gene-PLIN1	Liver	-0.00415833
Adipose	LV005	gene-PPP1R1B	Liver	-0.00194129
Adipose	LV005	gene-TRARG1	Liver	-0.00221667
Adipose	LV005	gene-LOC105066418	Liver	-0.00206372
Adipose	LV005	gene-LOC123612427	Liver	-0.00298449
Adipose	LV005	gene-TSPO	Liver	-0.0031736
Adipose	LV006	gene-ABCD2	Liver	-0.00295167
Adipose	LV006	gene-ADIPOQ	Liver	-0.00187687
Adipose	LV006	gene-CFD	Liver	-0.00253093
Adipose	LV006	gene-CIDEC	Liver	-0.00252477
Adipose	LV006	gene-FAM89A	Liver	-0.0022978
Adipose	LV006	gene-G0S2	Liver	-0.00191313
Adipose	LV006	gene-LIPE	Liver	-0.00393298
Adipose	LV006	gene-LOC105066427	Liver	-0.00239497
Adipose	LV006	gene-LOC105067611	Liver	-0.00227142
Adipose	LV006	gene-LOC105074849	Liver	-0.00185882
Adipose	LV006	gene-LOC105074883	Liver	-0.00485933
Adipose	LV006	gene-LOC123612624	Liver	-0.00374526
Adipose	LV006	gene-LRRC3C	Liver	-0.00208907
Adipose	LV006	gene-PITX1	Liver	0.000588667
Adipose	LV006	gene-PLIN1	Liver	-0.00391
Adipose	LV006	gene-PPP1R1B	Liver	-0.00184462
Adipose	LV006	gene-TRARG1	Liver	-0.00221667
Adipose	LV006	gene-LOC105066418	Liver	-0.00204443
Adipose	LV006	gene-LOC123612427	Liver	-0.0029907
Adipose	LV006	gene-TSPO	Liver	-0.0031736
Adipose	LV007	gene-ABCD2	Liver	-0.00311333
Adipose	LV007	gene-ADIPOQ	Liver	-0.00194074
Adipose	LV007	gene-CFD	Liver	-0.00286093
Adipose	LV007	gene-CIDEC	Liver	-0.00297217
Adipose	LV007	gene-FAM89A	Liver	-0.00242233
Adipose	LV007	gene-G0S2	Liver	-0.00210794
Adipose	LV007	gene-LIPE	Liver	-0.00419442
Adipose	LV007	gene-LOC105066427	Liver	-0.00242475
Adipose	LV007	gene-LOC105067611	Liver	-0.00215019
Adipose	LV007	gene-LOC105074849	Liver	-0.00235794
Adipose	LV007	gene-LOC105074883	Liver	0.00313467
Adipose	LV007	gene-LOC123612624	Liver	-0.0040927
Adipose	LV007	gene-LRRC3C	Liver	-0.00237067
Adipose	LV007	gene-PITX1	Liver	0.000577667
Adipose	LV007	gene-PLIN1	Liver	-0.00366
Adipose	LV007	gene-PPP1R1B	Liver	-0.00225295
Adipose	LV007	gene-TRARG1	Liver	-0.00196667
Adipose	LV007	gene-LOC105066418	Liver	-0.00212576
Adipose	LV007	gene-LOC123612427	Liver	-0.00290602
Adipose	LV007	gene-TSPO	Liver	-0.00302788
Adipose	LV008	gene-ABCD2	Liver	-0.00290833
Adipose	LV008	gene-ADIPOQ	Liver	-0.00189833
Adipose	LV008	gene-CFD	Liver	-0.00253093
Adipose	LV008	gene-CIDEC	Liver	-0.00252463
Adipose	LV008	gene-FAM89A	Liver	-0.00229113
Adipose	LV008	gene-G0S2	Liver	-0.00191313
Adipose	LV008	gene-LIPE	Liver	-0.00418124
Adipose	LV008	gene-LOC105066427	Liver	-0.00241585
Adipose	LV008	gene-LOC105067611	Liver	-0.00226845
Adipose	LV008	gene-LOC105074849	Liver	-0.00194216
Adipose	LV008	gene-LOC105074883	Liver	-0.00485933
Adipose	LV008	gene-LOC123612624	Liver	-0.00383359
Adipose	LV008	gene-LRRC3C	Liver	-0.00208907
Adipose	LV008	gene-PITX1	Liver	0.000687
Adipose	LV008	gene-PLIN1	Liver	-0.00391
Adipose	LV008	gene-PPP1R1B	Liver	-0.00194129
Adipose	LV008	gene-TRARG1	Liver	-0.00221667
Adipose	LV008	gene-LOC105066418	Liver	-0.00204443
Adipose	LV008	gene-LOC123612427	Liver	-0.0029897
Adipose	LV008	gene-TSPO	Liver	-0.00326493
Adipose	PR001	gene-ABCD2	Stomach	-0.00377
Adipose	PR001	gene-ADIPOQ	Stomach	-0.00249929
Adipose	PR001	gene-CFD	Stomach	-0.00321519
Adipose	PR001	gene-CIDEC	Stomach	-0.00323104
Adipose	PR001	gene-FAM89A	Stomach	0.00342882
Adipose	PR001	gene-G0S2	Stomach	-0.0032993
Adipose	PR001	gene-LIPE	Stomach	-0.0041262
Adipose	PR001	gene-LOC105066427	Stomach	-0.00222826
Adipose	PR001	gene-LOC105067611	Stomach	-0.00251248
Adipose	PR001	gene-LOC105074849	Stomach	-0.00228627
Adipose	PR001	gene-LOC105074883	Stomach	-0.00528933
Adipose	PR001	gene-LOC123612624	Stomach	-0.00453605
Adipose	PR001	gene-LRRC3C	Stomach	-0.00302567
Adipose	PR001	gene-PITX1	Stomach	-0.00596967
Adipose	PR001	gene-PLIN1	Stomach	-0.00420333
Adipose	PR001	gene-PPP1R1B	Stomach	-0.00290959
Adipose	PR001	gene-TRARG1	Stomach	-0.00295
Adipose	PR001	gene-LOC105066418	Stomach	-0.00233172
Adipose	PR001	gene-LOC123612427	Stomach	-0.00274063
Adipose	PR001	gene-TSPO	Stomach	-1.81273e-05
Adipose	PR002	gene-ABCD2	Stomach	-0.00377
Adipose	PR002	gene-ADIPOQ	Stomach	-0.00251361
Adipose	PR002	gene-CFD	Stomach	-0.00321519
Adipose	PR002	gene-CIDEC	Stomach	-0.00323132
Adipose	PR002	gene-FAM89A	Stomach	-0.00189617
Adipose	PR002	gene-G0S2	Stomach	-0.0032993
Adipose	PR002	gene-LIPE	Stomach	-0.00444458
Adipose	PR002	gene-LOC105066427	Stomach	-0.00222085
Adipose	PR002	gene-LOC105067611	Stomach	-0.00251248
Adipose	PR002	gene-LOC105074849	Stomach	-0.00203627
Adipose	PR002	gene-LOC105074883	Stomach	-0.00587267
Adipose	PR002	gene-LOC123612624	Stomach	-0.00481113
Adipose	PR002	gene-LRRC3C	Stomach	-0.00302567
Adipose	PR002	gene-PITX1	Stomach	-0.00470333
Adipose	PR002	gene-PLIN1	Stomach	-0.00420333
Adipose	PR002	gene-PPP1R1B	Stomach	-0.00291006
Adipose	PR002	gene-TRARG1	Stomach	-0.00295
Adipose	PR002	gene-LOC105066418	Stomach	-0.00201839
Adipose	PR002	gene-LOC123612427	Stomach	-0.00274313
Adipose	PR002	gene-TSPO	Stomach	-0.00262825
Adipose	PR003	gene-ABCD2	Stomach	-0.00377
Adipose	PR003	gene-ADIPOQ	Stomach	-0.00251381
Adipose	PR003	gene-CFD	Stomach	-0.00321519
Adipose	PR003	gene-CIDEC	Stomach	-0.00348104
Adipose	PR003	gene-FAM89A	Stomach	-0.00189617
Adipose	PR003	gene-G0S2	Stomach	-0.0032993
Adipose	PR003	gene-LIPE	Stomach	-0.00436573
Adipose	PR003	gene-LOC105066427	Stomach	-0.00222826
Adipose	PR003	gene-LOC105067611	Stomach	-0.00252918
Adipose	PR003	gene-LOC105074849	Stomach	-0.00203627
Adipose	PR003	gene-LOC105074883	Stomach	-0.00562433
Adipose	PR003	gene-LOC123612624	Stomach	-0.00490438
Adipose	PR003	gene-LRRC3C	Stomach	-0.00270833
Adipose	PR003	gene-PITX1	Stomach	-0.004813
Adipose	PR003	gene-PLIN1	Stomach	-0.00420333
Adipose	PR003	gene-PPP1R1B	Stomach	-0.00291006
Adipose	PR003	gene-TRARG1	Stomach	-0.00295
Adipose	PR003	gene-LOC105066418	Stomach	-0.00233172
Adipose	PR003	gene-LOC123612427	Stomach	-0.00298882
Adipose	PR003	gene-TSPO	Stomach	-0.00262713
Adipose	PR004	gene-ABCD2	Stomach	-0.00121333
Adipose	PR004	gene-ADIPOQ	Stomach	-0.0025134
Adipose	PR004	gene-CFD	Stomach	-0.00321519
Adipose	PR004	gene-CIDEC	Stomach	-0.00348104
Adipose	PR004	gene-FAM89A	Stomach	-0.00217617
Adipose	PR004	gene-G0S2	Stomach	-0.0030493
Adipose	PR004	gene-LIPE	Stomach	-0.00494907
Adipose	PR004	gene-LOC105066427	Stomach	-0.00222529
Adipose	PR004	gene-LOC105067611	Stomach	-0.00250032
Adipose	PR004	gene-LOC105074849	Stomach	-0.00203627
Adipose	PR004	gene-LOC105074883	Stomach	-0.00562433
Adipose	PR004	gene-LOC123612624	Stomach	-0.00490438
Adipose	PR004	gene-LRRC3C	Stomach	-0.00270833
Adipose	PR004	gene-PITX1	Stomach	-0.00547667
Adipose	PR004	gene-PLIN1	Stomach	-0.00420333
Adipose	PR004	gene-PPP1R1B	Stomach	-0.00291006
Adipose	PR004	gene-TRARG1	Stomach	-0.00295
Adipose	PR004	gene-LOC105066418	Stomach	-0.00263839
Adipose	PR004	gene-LOC123612427	Stomach	-0.00324111
Adipose	PR004	gene-TSPO	Stomach	-0.00271158
Adipose	PR005	gene-ABCD2	Stomach	-0.00377
Adipose	PR005	gene-ADIPOQ	Stomach	-0.00251361
Adipose	PR005	gene-CFD	Stomach	-0.00321519
Adipose	PR005	gene-CIDEC	Stomach	-0.00348104
Adipose	PR005	gene-FAM89A	Stomach	-0.00217617
Adipose	PR005	gene-G0S2	Stomach	-0.0030493
Adipose	PR005	gene-LIPE	Stomach	-0.00469907
Adipose	PR005	gene-LOC105066427	Stomach	-0.00197948
Adipose	PR005	gene-LOC105067611	Stomach	-0.00250179
Adipose	PR005	gene-LOC105074849	Stomach	-0.00203627
Adipose	PR005	gene-LOC105074883	Stomach	-0.00562433
Adipose	PR005	gene-LOC123612624	Stomach	-0.0049001
Adipose	PR005	gene-LRRC3C	Stomach	-0.00302567
Adipose	PR005	gene-PITX1	Stomach	-0.00475667
Adipose	PR005	gene-PLIN1	Stomach	-0.00420333
Adipose	PR005	gene-PPP1R1B	Stomach	-0.00291006
Adipose	PR005	gene-TRARG1	Stomach	-0.00295
Adipose	PR005	gene-LOC105066418	Stomach	-0.00239172
Adipose	PR005	gene-LOC123612427	Stomach	-0.00324111
Adipose	PR005	gene-TSPO	Stomach	-0.00271046
Adipose	PR006	gene-ABCD2	Stomach	-0.00377
Adipose	PR006	gene-ADIPOQ	Stomach	-0.00251381
Adipose	PR006	gene-CFD	Stomach	-0.00321519
Adipose	PR006	gene-CIDEC	Stomach	-0.00348104
Adipose	PR006	gene-FAM89A	Stomach	-0.00189617
Adipose	PR006	gene-G0S2	Stomach	-0.0030493
Adipose	PR006	gene-LIPE	Stomach	-0.00469758
Adipose	PR006	gene-LOC105066427	Stomach	-0.00222826
Adipose	PR006	gene-LOC105067611	Stomach	-0.00252918
Adipose	PR006	gene-LOC105074849	Stomach	-0.00203627
Adipose	PR006	gene-LOC105074883	Stomach	-0.00562433
Adipose	PR006	gene-LOC123612624	Stomach	-0.00490438
Adipose	PR006	gene-LRRC3C	Stomach	-0.00270833
Adipose	PR006	gene-PITX1	Stomach	-0.00536533
Adipose	PR006	gene-PLIN1	Stomach	-0.00420333
Adipose	PR006	gene-PPP1R1B	Stomach	-0.00291006
Adipose	PR006	gene-TRARG1	Stomach	-0.00295
Adipose	PR006	gene-LOC105066418	Stomach	-0.00233172
Adipose	PR006	gene-LOC123612427	Stomach	-0.00299374
Adipose	PR006	gene-TSPO	Stomach	-0.00262713
Adipose	PR007	gene-ABCD2	Stomach	-0.00377
Adipose	PR007	gene-ADIPOQ	Stomach	-0.00225882
Adipose	PR007	gene-CFD	Stomach	-0.00286185
Adipose	PR007	gene-CIDEC	Stomach	-0.00323271
Adipose	PR007	gene-FAM89A	Stomach	-0.00190545
Adipose	PR007	gene-G0S2	Stomach	-0.0027993
Adipose	PR007	gene-LIPE	Stomach	-0.00444458
Adipose	PR007	gene-LOC105066427	Stomach	-0.00221444
Adipose	PR007	gene-LOC105067611	Stomach	-0.00195682
Adipose	PR007	gene-LOC105074849	Stomach	-0.00203775
Adipose	PR007	gene-LOC105074883	Stomach	-0.005621
Adipose	PR007	gene-LOC123612624	Stomach	-0.00480986
Adipose	PR007	gene-LRRC3C	Stomach	-0.00302567
Adipose	PR007	gene-PITX1	Stomach	-0.00354733
Adipose	PR007	gene-PLIN1	Stomach	-0.00420333
Adipose	PR007	gene-PPP1R1B	Stomach	-0.00291006
Adipose	PR007	gene-TRARG1	Stomach	-0.00295
Adipose	PR007	gene-LOC105066418	Stomach	-0.00249172
Adipose	PR007	gene-LOC123612427	Stomach	-0.00224036
Adipose	PR007	gene-TSPO	Stomach	-0.00263258
Adipose	PR008	gene-ABCD2	Stomach	-0.00251667
Adipose	PR008	gene-ADIPOQ	Stomach	-0.00219007
Adipose	PR008	gene-CFD	Stomach	-0.00246985
Adipose	PR008	gene-CIDEC	Stomach	-0.00298357
Adipose	PR008	gene-FAM89A	Stomach	-0.00218091
Adipose	PR008	gene-G0S2	Stomach	-0.0025493
Adipose	PR008	gene-LIPE	Stomach	-0.00411324
Adipose	PR008	gene-LOC105066427	Stomach	-0.00213428
Adipose	PR008	gene-LOC105067611	Stomach	-0.00197867
Adipose	PR008	gene-LOC105074849	Stomach	-0.00203853
Adipose	PR008	gene-LOC105074883	Stomach	0.00212867
Adipose	PR008	gene-LOC123612624	Stomach	-0.00404076
Adipose	PR008	gene-LRRC3C	Stomach	-0.00302567
Adipose	PR008	gene-PITX1	Stomach	-0.00337333
Adipose	PR008	gene-PLIN1	Stomach	-0.00371556
Adipose	PR008	gene-PPP1R1B	Stomach	-0.00263006
Adipose	PR008	gene-TRARG1	Stomach	-0.00270333
Adipose	PR008	gene-LOC105066418	Stomach	-0.00256515
Adipose	PR008	gene-LOC123612427	Stomach	-0.00199178
Adipose	PR008	gene-TSPO	Stomach	-0.00274155
Adipose	PR009	gene-ABCD2	Stomach	-0.00352
Adipose	PR009	gene-ADIPOQ	Stomach	-0.00225861
Adipose	PR009	gene-CFD	Stomach	-0.00286185
Adipose	PR009	gene-CIDEC	Stomach	-0.00298218
Adipose	PR009	gene-FAM89A	Stomach	-0.00218091
Adipose	PR009	gene-G0S2	Stomach	-0.00140597
Adipose	PR009	gene-LIPE	Stomach	-0.0042827
Adipose	PR009	gene-LOC105066427	Stomach	-0.00221444
Adipose	PR009	gene-LOC105067611	Stomach	-0.00224248
Adipose	PR009	gene-LOC105074849	Stomach	-0.00203843
Adipose	PR009	gene-LOC105074883	Stomach	-0.00553433
Adipose	PR009	gene-LOC123612624	Stomach	-0.00489819
Adipose	PR009	gene-LRRC3C	Stomach	-0.00302567
Adipose	PR009	gene-PITX1	Stomach	-0.00405133
Adipose	PR009	gene-PLIN1	Stomach	-0.00413596
Adipose	PR009	gene-PPP1R1B	Stomach	-0.00291006
Adipose	PR009	gene-TRARG1	Stomach	-0.00295
Adipose	PR009	gene-LOC105066418	Stomach	-0.00267172
Adipose	PR009	gene-LOC123612427	Stomach	-0.00240703
Adipose	PR009	gene-TSPO	Stomach	-0.00291925
Adipose	PR010	gene-ABCD2	Stomach	-0.00377
Adipose	PR010	gene-ADIPOQ	Stomach	-0.0025134
Adipose	PR010	gene-CFD	Stomach	-0.00294519
Adipose	PR010	gene-CIDEC	Stomach	-0.0031969
Adipose	PR010	gene-FAM89A	Stomach	-0.00243585
Adipose	PR010	gene-G0S2	Stomach	-0.0030493
Adipose	PR010	gene-LIPE	Stomach	-0.0048912
Adipose	PR010	gene-LOC105066427	Stomach	-0.00222657
Adipose	PR010	gene-LOC105067611	Stomach	-0.00250179
Adipose	PR010	gene-LOC105074849	Stomach	-0.00203627
Adipose	PR010	gene-LOC105074883	Stomach	-0.00565967
Adipose	PR010	gene-LOC123612624	Stomach	-0.0049001
Adipose	PR010	gene-LRRC3C	Stomach	-0.00270833
Adipose	PR010	gene-PITX1	Stomach	-0.00346067
Adipose	PR010	gene-PLIN1	Stomach	-0.00443667
Adipose	PR010	gene-PPP1R1B	Stomach	-0.00291006
Adipose	PR010	gene-TRARG1	Stomach	-0.00295
Adipose	PR010	gene-LOC105066418	Stomach	-0.00238448
Adipose	PR010	gene-LOC123612427	Stomach	-0.00324036
Adipose	PR010	gene-TSPO	Stomach	-0.00271046
Adipose	PR011	gene-ABCD2	Stomach	-0.00372667
Adipose	PR011	gene-ADIPOQ	Stomach	-0.0021594
Adipose	PR011	gene-CFD	Stomach	-0.00296519
Adipose	PR011	gene-CIDEC	Stomach	-0.00341476
Adipose	PR011	gene-FAM89A	Stomach	-0.00243585
Adipose	PR011	gene-G0S2	Stomach	-0.0030493
Adipose	PR011	gene-LIPE	Stomach	-0.00489249
Adipose	PR011	gene-LOC105066427	Stomach	-0.00221449
Adipose	PR011	gene-LOC105067611	Stomach	-0.00251592
Adipose	PR011	gene-LOC105074849	Stomach	-0.00203627
Adipose	PR011	gene-LOC105074883	Stomach	-0.00613767
Adipose	PR011	gene-LOC123612624	Stomach	-0.00490438
Adipose	PR011	gene-LRRC3C	Stomach	-0.00302567
Adipose	PR011	gene-PITX1	Stomach	-0.00595133
Adipose	PR011	gene-PLIN1	Stomach	-0.00445266
Adipose	PR011	gene-PPP1R1B	Stomach	-0.00290506
Adipose	PR011	gene-TRARG1	Stomach	-0.00295
Adipose	PR011	gene-LOC105066418	Stomach	-0.00270839
Adipose	PR011	gene-LOC123612427	Stomach	-0.00324036
Adipose	PR011	gene-TSPO	Stomach	-0.00263758
Adipose	PR012	gene-ABCD2	Stomach	-0.00377
Adipose	PR012	gene-ADIPOQ	Stomach	-0.00249929
Adipose	PR012	gene-CFD	Stomach	-0.00321519
Adipose	PR012	gene-CIDEC	Stomach	-0.00347476
Adipose	PR012	gene-FAM89A	Stomach	-0.00243585
Adipose	PR012	gene-G0S2	Stomach	-0.0030493
Adipose	PR012	gene-LIPE	Stomach	-0.00494583
Adipose	PR012	gene-LOC105066427	Stomach	-0.00246449
Adipose	PR012	gene-LOC105067611	Stomach	-0.00222748
Adipose	PR012	gene-LOC105074849	Stomach	-0.00203627
Adipose	PR012	gene-LOC105074883	Stomach	-0.00638333
Adipose	PR012	gene-LOC123612624	Stomach	-0.0049001
Adipose	PR012	gene-LRRC3C	Stomach	-0.00270833
Adipose	PR012	gene-PITX1	Stomach	-0.004194
Adipose	PR012	gene-PLIN1	Stomach	-0.00445333
Adipose	PR012	gene-PPP1R1B	Stomach	-0.00263839
Adipose	PR012	gene-TRARG1	Stomach	-0.00295
Adipose	PR012	gene-LOC105066418	Stomach	-0.00263839
Adipose	PR012	gene-LOC123612427	Stomach	-0.00323811
Adipose	PR012	gene-TSPO	Stomach	-0.00271158
Adipose	SI001	gene-ABCD2	Intestine	-0.00279667
Adipose	SI001	gene-ADIPOQ	Intestine	-0.00164818
Adipose	SI001	gene-CFD	Intestine	-0.00257844
Adipose	SI001	gene-CIDEC	Intestine	-0.00296639
Adipose	SI001	gene-FAM89A	Intestine	-0.00248716
Adipose	SI001	gene-G0S2	Intestine	-0.00125559
Adipose	SI001	gene-LIPE	Intestine	-0.0043058
Adipose	SI001	gene-LOC105066427	Intestine	-0.00219823
Adipose	SI001	gene-LOC105067611	Intestine	-0.00153001
Adipose	SI001	gene-LOC105074849	Intestine	-0.00203441
Adipose	SI001	gene-LOC105074883	Intestine	-0.00468067
Adipose	SI001	gene-LOC123612624	Intestine	-0.00409223
Adipose	SI001	gene-LRRC3C	Intestine	-0.001689
Adipose	SI001	gene-PITX1	Intestine	-0.000765667
Adipose	SI001	gene-PLIN1	Intestine	-0.00363556
Adipose	SI001	gene-PPP1R1B	Intestine	-0.00241226
Adipose	SI001	gene-TRARG1	Intestine	-0.0027
Adipose	SI001	gene-LOC105066418	Intestine	-0.00206448
Adipose	SI001	gene-LOC123612427	Intestine	-0.0029819
Adipose	SI001	gene-TSPO	Intestine	-0.0024691
Adipose	SI002	gene-ABCD2	Intestine	-0.00279667
Adipose	SI002	gene-ADIPOQ	Intestine	-0.00165976
Adipose	SI002	gene-CFD	Intestine	-0.00249044
Adipose	SI002	gene-CIDEC	Intestine	-0.00259499
Adipose	SI002	gene-FAM89A	Intestine	-0.00249606
Adipose	SI002	gene-G0S2	Intestine	-0.00183759
Adipose	SI002	gene-LIPE	Intestine	-0.00434321
Adipose	SI002	gene-LOC105066427	Intestine	-0.00218423
Adipose	SI002	gene-LOC105067611	Intestine	-0.00196301
Adipose	SI002	gene-LOC105074849	Intestine	-0.00203441
Adipose	SI002	gene-LOC105074883	Intestine	-0.00496067
Adipose	SI002	gene-LOC123612624	Intestine	-0.0043901
Adipose	SI002	gene-LRRC3C	Intestine	-0.002109
Adipose	SI002	gene-PITX1	Intestine	-0.000688
Adipose	SI002	gene-PLIN1	Intestine	-0.00372167
Adipose	SI002	gene-PPP1R1B	Intestine	-0.00241086
Adipose	SI002	gene-TRARG1	Intestine	-0.0027
Adipose	SI002	gene-LOC105066418	Intestine	-0.00206448
Adipose	SI002	gene-LOC123612427	Intestine	-0.00292514
Adipose	SI002	gene-TSPO	Intestine	-0.00247196
Adipose	SI003	gene-ABCD2	Intestine	-0.00279667
Adipose	SI003	gene-ADIPOQ	Intestine	-0.00164263
Adipose	SI003	gene-CFD	Intestine	-0.00259926
Adipose	SI003	gene-CIDEC	Intestine	-0.00272476
Adipose	SI003	gene-FAM89A	Intestine	-0.00249606
Adipose	SI003	gene-G0S2	Intestine	-0.00175426
Adipose	SI003	gene-LIPE	Intestine	-0.00434321
Adipose	SI003	gene-LOC105066427	Intestine	-0.0021604
Adipose	SI003	gene-LOC105067611	Intestine	-0.00196301
Adipose	SI003	gene-LOC105074849	Intestine	-0.00203441
Adipose	SI003	gene-LOC105074883	Intestine	-0.00503767
Adipose	SI003	gene-LOC123612624	Intestine	-0.0043901
Adipose	SI003	gene-LRRC3C	Intestine	-0.00209333
Adipose	SI003	gene-PITX1	Intestine	-0.000688
Adipose	SI003	gene-PLIN1	Intestine	-0.00363833
Adipose	SI003	gene-PPP1R1B	Intestine	-0.00250226
Adipose	SI003	gene-TRARG1	Intestine	-0.0027
Adipose	SI003	gene-LOC105066418	Intestine	-0.00198015
Adipose	SI003	gene-LOC123612427	Intestine	-0.00267796
Adipose	SI003	gene-TSPO	Intestine	-0.0024714
Adipose	SI004	gene-ABCD2	Intestine	-0.00276167
Adipose	SI004	gene-ADIPOQ	Intestine	-0.00166898
Adipose	SI004	gene-CFD	Intestine	-0.00218477
Adipose	SI004	gene-CIDEC	Intestine	-0.00234357
Adipose	SI004	gene-FAM89A	Intestine	-0.0024244
Adipose	SI004	gene-G0S2	Intestine	-0.00104726
Adipose	SI004	gene-LIPE	Intestine	-0.0044413
Adipose	SI004	gene-LOC105066427	Intestine	-0.00270907
Adipose	SI004	gene-LOC105067611	Intestine	-0.00181567
Adipose	SI004	gene-LOC105074849	Intestine	-0.00228441
Adipose	SI004	gene-LOC105074883	Intestine	-0.00503167
Adipose	SI004	gene-LOC123612624	Intestine	-0.00411209
Adipose	SI004	gene-LRRC3C	Intestine	-0.00221567
Adipose	SI004	gene-PITX1	Intestine	-0.000697333
Adipose	SI004	gene-PLIN1	Intestine	-0.00351056
Adipose	SI004	gene-PPP1R1B	Intestine	-0.000504194
Adipose	SI004	gene-TRARG1	Intestine	-0.00245
Adipose	SI004	gene-LOC105066418	Intestine	-0.00201386
Adipose	SI004	gene-LOC123612427	Intestine	-0.00247479
Adipose	SI004	gene-TSPO	Intestine	-0.00233179
Adipose	SI005	gene-ABCD2	Intestine	-0.00276167
Adipose	SI005	gene-ADIPOQ	Intestine	-0.00174673
Adipose	SI005	gene-CFD	Intestine	-0.00208022
Adipose	SI005	gene-CIDEC	Intestine	-0.00298366
Adipose	SI005	gene-FAM89A	Intestine	-0.00248716
Adipose	SI005	gene-G0S2	Intestine	-0.00157026
Adipose	SI005	gene-LIPE	Intestine	-0.00469737
Adipose	SI005	gene-LOC105066427	Intestine	-0.0022924
Adipose	SI005	gene-LOC105067611	Intestine	-0.00190567
Adipose	SI005	gene-LOC105074849	Intestine	-0.00178441
Adipose	SI005	gene-LOC105074883	Intestine	-0.00528
Adipose	SI005	gene-LOC123612624	Intestine	-0.00454641
Adipose	SI005	gene-LRRC3C	Intestine	-0.00237067
Adipose	SI005	gene-PITX1	Intestine	-0.000762333
Adipose	SI005	gene-PLIN1	Intestine	-0.00358722
Adipose	SI005	gene-PPP1R1B	Intestine	-0.00012237
Adipose	SI005	gene-TRARG1	Intestine	-0.0027
Adipose	SI005	gene-LOC105066418	Intestine	-0.00193715
Adipose	SI005	gene-LOC123612427	Intestine	-0.00323836
Adipose	SI005	gene-TSPO	Intestine	-0.0022854
Adipose	SI006	gene-ABCD2	Intestine	-0.00263667
Adipose	SI006	gene-ADIPOQ	Intestine	-0.00157659
Adipose	SI006	gene-CFD	Intestine	-0.00164611
Adipose	SI006	gene-CIDEC	Intestine	-0.00272239
Adipose	SI006	gene-FAM89A	Intestine	-0.00241549
Adipose	SI006	gene-G0S2	Intestine	-0.00196259
Adipose	SI006	gene-LIPE	Intestine	-0.00442976
Adipose	SI006	gene-LOC105066427	Intestine	-0.0021574
Adipose	SI006	gene-LOC105067611	Intestine	-0.00190767
Adipose	SI006	gene-LOC105074849	Intestine	-0.00203441
Adipose	SI006	gene-LOC105074883	Intestine	-0.004755
Adipose	SI006	gene-LOC123612624	Intestine	-0.00432974
Adipose	SI006	gene-LRRC3C	Intestine	-0.00246233
Adipose	SI006	gene-PITX1	Intestine	-0.000674667
Adipose	SI006	gene-PLIN1	Intestine	-0.00350389
Adipose	SI006	gene-PPP1R1B	Intestine	0.000713677
Adipose	SI006	gene-TRARG1	Intestine	-0.0027
Adipose	SI006	gene-LOC105066418	Intestine	-0.00209915
Adipose	SI006	gene-LOC123612427	Intestine	-0.00342745
Adipose	SI006	gene-TSPO	Intestine	-0.00237364
Adipose	SM001	gene-ABCD2	SkeletalMuscle	-0.003305
Adipose	SM001	gene-ADIPOQ	SkeletalMuscle	-0.00185028
Adipose	SM001	gene-CFD	SkeletalMuscle	-0.00251122
Adipose	SM001	gene-CIDEC	SkeletalMuscle	-0.00207451
Adipose	SM001	gene-FAM89A	SkeletalMuscle	-0.00164234
Adipose	SM001	gene-G0S2	SkeletalMuscle	-0.00195091
Adipose	SM001	gene-LIPE	SkeletalMuscle	-0.00354069
Adipose	SM001	gene-LOC105066427	SkeletalMuscle	-0.00180052
Adipose	SM001	gene-LOC105067611	SkeletalMuscle	0.00320611
Adipose	SM001	gene-LOC105074849	SkeletalMuscle	-0.00218294
Adipose	SM001	gene-LOC105074883	SkeletalMuscle	-0.004895
Adipose	SM001	gene-LOC123612624	SkeletalMuscle	-0.00351307
Adipose	SM001	gene-LRRC3C	SkeletalMuscle	-0.00190362
Adipose	SM001	gene-PITX1	SkeletalMuscle	0.000644
Adipose	SM001	gene-PLIN1	SkeletalMuscle	-0.00313556
Adipose	SM001	gene-PPP1R1B	SkeletalMuscle	-0.00138359
Adipose	SM001	gene-TRARG1	SkeletalMuscle	-0.00155333
Adipose	SM001	gene-LOC105066418	SkeletalMuscle	-0.00168336
Adipose	SM001	gene-LOC123612427	SkeletalMuscle	-0.00290595
Adipose	SM001	gene-TSPO	SkeletalMuscle	-0.00276988
Adipose	SM002	gene-ABCD2	SkeletalMuscle	-0.00294833
Adipose	SM002	gene-ADIPOQ	SkeletalMuscle	-0.00186927
Adipose	SM002	gene-CFD	SkeletalMuscle	-0.00240322
Adipose	SM002	gene-CIDEC	SkeletalMuscle	-0.00215412
Adipose	SM002	gene-FAM89A	SkeletalMuscle	-0.00165401
Adipose	SM002	gene-G0S2	SkeletalMuscle	-0.0016155
Adipose	SM002	gene-LIPE	SkeletalMuscle	-0.0034698
Adipose	SM002	gene-LOC105066427	SkeletalMuscle	-0.00172262
Adipose	SM002	gene-LOC105067611	SkeletalMuscle	0.00221922
Adipose	SM002	gene-LOC105074849	SkeletalMuscle	-0.00193441
Adipose	SM002	gene-LOC105074883	SkeletalMuscle	-0.00509167
Adipose	SM002	gene-LOC123612624	SkeletalMuscle	-0.0033264
Adipose	SM002	gene-LRRC3C	SkeletalMuscle	-0.00168656
Adipose	SM002	gene-PITX1	SkeletalMuscle	0.000637333
Adipose	SM002	gene-PLIN1	SkeletalMuscle	-0.00313222
Adipose	SM002	gene-PPP1R1B	SkeletalMuscle	-0.00147393
Adipose	SM002	gene-TRARG1	SkeletalMuscle	-0.00163667
Adipose	SM002	gene-LOC105066418	SkeletalMuscle	-0.00165102
Adipose	SM002	gene-LOC123612427	SkeletalMuscle	-0.00265666
Adipose	SM002	gene-TSPO	SkeletalMuscle	-0.00272388
Adipose	SM003	gene-ABCD2	SkeletalMuscle	-0.00294833
Adipose	SM003	gene-ADIPOQ	SkeletalMuscle	-0.00187588
Adipose	SM003	gene-CFD	SkeletalMuscle	-0.00224045
Adipose	SM003	gene-CIDEC	SkeletalMuscle	-0.00212613
Adipose	SM003	gene-FAM89A	SkeletalMuscle	-0.00161494
Adipose	SM003	gene-G0S2	SkeletalMuscle	-0.00155291
Adipose	SM003	gene-LIPE	SkeletalMuscle	-0.00346672
Adipose	SM003	gene-LOC105066427	SkeletalMuscle	-0.00172562
Adipose	SM003	gene-LOC105067611	SkeletalMuscle	-0.00100063
Adipose	SM003	gene-LOC105074849	SkeletalMuscle	-0.00218441
Adipose	SM003	gene-LOC105074883	SkeletalMuscle	-0.00427267
Adipose	SM003	gene-LOC123612624	SkeletalMuscle	-0.00324307
Adipose	SM003	gene-LRRC3C	SkeletalMuscle	-0.00215362
Adipose	SM003	gene-PITX1	SkeletalMuscle	0.000958
Adipose	SM003	gene-PLIN1	SkeletalMuscle	-0.00337833
Adipose	SM003	gene-PPP1R1B	SkeletalMuscle	-0.00129319
Adipose	SM003	gene-TRARG1	SkeletalMuscle	-0.00163667
Adipose	SM003	gene-LOC105066418	SkeletalMuscle	-0.00168069
Adipose	SM003	gene-LOC123612427	SkeletalMuscle	-0.00257155
Adipose	SM003	gene-TSPO	SkeletalMuscle	-0.00276988
Adipose	SM004	gene-ABCD2	SkeletalMuscle	-0.00294833
Adipose	SM004	gene-ADIPOQ	SkeletalMuscle	-0.00187588
Adipose	SM004	gene-CFD	SkeletalMuscle	-0.00224045
Adipose	SM004	gene-CIDEC	SkeletalMuscle	-0.00198946
Adipose	SM004	gene-FAM89A	SkeletalMuscle	-0.00161494
Adipose	SM004	gene-G0S2	SkeletalMuscle	-0.00153424
Adipose	SM004	gene-LIPE	SkeletalMuscle	-0.0034667
Adipose	SM004	gene-LOC105066427	SkeletalMuscle	-0.00169823
Adipose	SM004	gene-LOC105067611	SkeletalMuscle	-0.00101771
Adipose	SM004	gene-LOC105074849	SkeletalMuscle	-0.00218441
Adipose	SM004	gene-LOC105074883	SkeletalMuscle	-0.00502267
Adipose	SM004	gene-LOC123612624	SkeletalMuscle	-0.00324307
Adipose	SM004	gene-LRRC3C	SkeletalMuscle	-0.00165695
Adipose	SM004	gene-PITX1	SkeletalMuscle	-0.000672667
Adipose	SM004	gene-PLIN1	SkeletalMuscle	-0.00312833
Adipose	SM004	gene-PPP1R1B	SkeletalMuscle	-0.00134026
Adipose	SM004	gene-TRARG1	SkeletalMuscle	-0.00163667
Adipose	SM004	gene-LOC105066418	SkeletalMuscle	-0.00164336
Adipose	SM004	gene-LOC123612427	SkeletalMuscle	-0.00252988
[truncated: 201 more rows]

## Sheet: geneSHAP_Blood_top20_genes
class	sample_id	gene	tissue	shap_value
Blood	AB001	gene-ACACA	Stomach	-0.00066
Blood	AB001	gene-APOA1	Stomach	-0.00069
Blood	AB001	gene-LOC105071890	Stomach	-0.000723333
Blood	AB001	gene-LOC105074481	Stomach	-0.00073
Blood	AB001	gene-LPL	Stomach	-0.00048
Blood	AB001	gene-MYLK	Stomach	-0.00064
Blood	AB001	gene-NEBL	Stomach	-0.000438333
Blood	AB001	gene-PLEKHN1	Stomach	-0.000716667
Blood	AB001	gene-S100A14	Stomach	-0.00049614
Blood	AB001	gene-CMYA5	Stomach	-0.000571667
Blood	AB001	gene-PLN	Stomach	-0.000485
Blood	AB001	gene-LOC105075848	Stomach	-0.000591667
Blood	AB001	gene-C1QTNF7	Stomach	-0.00051
Blood	AB001	gene-SLC22A5	Stomach	-0.0005
Blood	AB001	gene-TREM1	Stomach	-0.00058
Blood	AB001	gene-ACYP2	Stomach	-0.00059
Blood	AB001	gene-AMOTL1	Stomach	-0.0006
Blood	AB001	gene-TMEM176A	Stomach	-0.000782667
Blood	AB001	gene-MYO1B	Stomach	-0.00055
Blood	AB001	gene-SERPING1	Stomach	-0.00062
Blood	AB002	gene-ACACA	Stomach	-0.00055
Blood	AB002	gene-APOA1	Stomach	-0.00059
Blood	AB002	gene-LOC105071890	Stomach	-0.000843333
Blood	AB002	gene-LOC105074481	Stomach	-0.00082
Blood	AB002	gene-LPL	Stomach	-0.00071
Blood	AB002	gene-MYLK	Stomach	-0.00064
Blood	AB002	gene-NEBL	Stomach	-0.000272222
Blood	AB002	gene-PLEKHN1	Stomach	-0.000721667
Blood	AB002	gene-S100A14	Stomach	-0.000639474
Blood	AB002	gene-CMYA5	Stomach	-0.000541667
Blood	AB002	gene-PLN	Stomach	-0.000566667
Blood	AB002	gene-LOC105075848	Stomach	-0.000996667
Blood	AB002	gene-C1QTNF7	Stomach	-0.0006
Blood	AB002	gene-SLC22A5	Stomach	-0.0006
Blood	AB002	gene-TREM1	Stomach	-0.00058
Blood	AB002	gene-ACYP2	Stomach	-0.00059
Blood	AB002	gene-AMOTL1	Stomach	-0.0006
Blood	AB002	gene-TMEM176A	Stomach	-0.000745
Blood	AB002	gene-MYO1B	Stomach	-0.0008
Blood	AB002	gene-SERPING1	Stomach	-0.00062
Blood	AD001	gene-ACACA	Adipose	-0.00066
Blood	AD001	gene-APOA1	Adipose	-0.00056
Blood	AD001	gene-LOC105071890	Adipose	-0.000953333
Blood	AD001	gene-LOC105074481	Adipose	-0.000493333
Blood	AD001	gene-LPL	Adipose	-0.000663333
Blood	AD001	gene-MYLK	Adipose	-0.00064
Blood	AD001	gene-NEBL	Adipose	-0.00045
Blood	AD001	gene-PLEKHN1	Adipose	-0.00085
Blood	AD001	gene-S100A14	Adipose	-0.00049614
Blood	AD001	gene-CMYA5	Adipose	-0.000536667
Blood	AD001	gene-PLN	Adipose	-0.00046
Blood	AD001	gene-LOC105075848	Adipose	-0.000596667
Blood	AD001	gene-C1QTNF7	Adipose	-0.00051
Blood	AD001	gene-SLC22A5	Adipose	-0.0006
Blood	AD001	gene-TREM1	Adipose	-0.00058
Blood	AD001	gene-ACYP2	Adipose	-0.000461667
Blood	AD001	gene-AMOTL1	Adipose	-0.0006
Blood	AD001	gene-TMEM176A	Adipose	-0.000370667
Blood	AD001	gene-MYO1B	Adipose	-0.000666667
Blood	AD001	gene-SERPING1	Adipose	-0.00062
Blood	AD002	gene-ACACA	Adipose	-0.00066
Blood	AD002	gene-APOA1	Adipose	-0.00056
Blood	AD002	gene-LOC105071890	Adipose	-0.000953333
Blood	AD002	gene-LOC105074481	Adipose	-0.000403333
Blood	AD002	gene-LPL	Adipose	-0.00081
Blood	AD002	gene-MYLK	Adipose	-0.00064
Blood	AD002	gene-NEBL	Adipose	-0.00045
Blood	AD002	gene-PLEKHN1	Adipose	-0.000713333
Blood	AD002	gene-S100A14	Adipose	-0.00049614
Blood	AD002	gene-CMYA5	Adipose	-0.000536667
Blood	AD002	gene-PLN	Adipose	-0.00046
Blood	AD002	gene-LOC105075848	Adipose	-0.000596667
Blood	AD002	gene-C1QTNF7	Adipose	-0.00051
Blood	AD002	gene-SLC22A5	Adipose	-0.0006
Blood	AD002	gene-TREM1	Adipose	-0.00058
Blood	AD002	gene-ACYP2	Adipose	-0.000461667
Blood	AD002	gene-AMOTL1	Adipose	-0.0006
Blood	AD002	gene-TMEM176A	Adipose	-0.000370667
Blood	AD002	gene-MYO1B	Adipose	-0.000666667
Blood	AD002	gene-SERPING1	Adipose	-0.00062
Blood	AD003	gene-ACACA	Adipose	-0.00066
Blood	AD003	gene-APOA1	Adipose	-0.00056
Blood	AD003	gene-LOC105071890	Adipose	-0.000953333
Blood	AD003	gene-LOC105074481	Adipose	-0.000493333
Blood	AD003	gene-LPL	Adipose	-0.000663333
Blood	AD003	gene-MYLK	Adipose	-0.00064
Blood	AD003	gene-NEBL	Adipose	-0.00045
Blood	AD003	gene-PLEKHN1	Adipose	-0.00085
Blood	AD003	gene-S100A14	Adipose	-0.00049614
Blood	AD003	gene-CMYA5	Adipose	-0.000571667
Blood	AD003	gene-PLN	Adipose	-0.00046
Blood	AD003	gene-LOC105075848	Adipose	-0.000596667
Blood	AD003	gene-C1QTNF7	Adipose	-0.00051
Blood	AD003	gene-SLC22A5	Adipose	-0.0006
Blood	AD003	gene-TREM1	Adipose	-0.00058
Blood	AD003	gene-ACYP2	Adipose	-0.000445
Blood	AD003	gene-AMOTL1	Adipose	-0.0006
Blood	AD003	gene-TMEM176A	Adipose	-0.000370667
Blood	AD003	gene-MYO1B	Adipose	-0.000666667
Blood	AD003	gene-SERPING1	Adipose	-0.00062
Blood	AD004	gene-ACACA	Adipose	-0.00066
Blood	AD004	gene-APOA1	Adipose	-0.00056
Blood	AD004	gene-LOC105071890	Adipose	-0.000953333
Blood	AD004	gene-LOC105074481	Adipose	-0.000493333
Blood	AD004	gene-LPL	Adipose	-0.000663333
Blood	AD004	gene-MYLK	Adipose	-0.00064
Blood	AD004	gene-NEBL	Adipose	-0.00045
Blood	AD004	gene-PLEKHN1	Adipose	-0.00085
Blood	AD004	gene-S100A14	Adipose	-0.00049614
Blood	AD004	gene-CMYA5	Adipose	-0.000571667
Blood	AD004	gene-PLN	Adipose	-0.00046
Blood	AD004	gene-LOC105075848	Adipose	-0.000596667
Blood	AD004	gene-C1QTNF7	Adipose	-0.00051
Blood	AD004	gene-SLC22A5	Adipose	-0.0006
Blood	AD004	gene-TREM1	Adipose	-0.00058
Blood	AD004	gene-ACYP2	Adipose	-0.000493333
Blood	AD004	gene-AMOTL1	Adipose	-0.0006
Blood	AD004	gene-TMEM176A	Adipose	-0.000370667
Blood	AD004	gene-MYO1B	Adipose	-0.000666667
Blood	AD004	gene-SERPING1	Adipose	-0.00062
Blood	AD005	gene-ACACA	Adipose	-0.00066
Blood	AD005	gene-APOA1	Adipose	-0.00056
Blood	AD005	gene-LOC105071890	Adipose	-0.000953333
Blood	AD005	gene-LOC105074481	Adipose	-0.000493333
Blood	AD005	gene-LPL	Adipose	-0.00081
Blood	AD005	gene-MYLK	Adipose	-0.00064
Blood	AD005	gene-NEBL	Adipose	-0.000486667
Blood	AD005	gene-PLEKHN1	Adipose	-0.000846667
Blood	AD005	gene-S100A14	Adipose	-0.00049614
Blood	AD005	gene-CMYA5	Adipose	-0.000536667
Blood	AD005	gene-PLN	Adipose	-0.00046
Blood	AD005	gene-LOC105075848	Adipose	-0.00056
Blood	AD005	gene-C1QTNF7	Adipose	-0.00051
Blood	AD005	gene-SLC22A5	Adipose	-0.0006
Blood	AD005	gene-TREM1	Adipose	-0.00058
Blood	AD005	gene-ACYP2	Adipose	-0.000445
Blood	AD005	gene-AMOTL1	Adipose	-0.0006
Blood	AD005	gene-TMEM176A	Adipose	-0.000370667
Blood	AD005	gene-MYO1B	Adipose	-0.000666667
Blood	AD005	gene-SERPING1	Adipose	-0.00062
Blood	AD006	gene-ACACA	Adipose	-0.00066
Blood	AD006	gene-APOA1	Adipose	-0.00046
Blood	AD006	gene-LOC105071890	Adipose	-0.000953333
Blood	AD006	gene-LOC105074481	Adipose	-0.000493333
Blood	AD006	gene-LPL	Adipose	-0.000663333
Blood	AD006	gene-MYLK	Adipose	-0.00064
Blood	AD006	gene-NEBL	Adipose	-0.00045
Blood	AD006	gene-PLEKHN1	Adipose	-0.00085
Blood	AD006	gene-S100A14	Adipose	-0.00049614
Blood	AD006	gene-CMYA5	Adipose	-0.000536667
Blood	AD006	gene-PLN	Adipose	-0.00046
Blood	AD006	gene-LOC105075848	Adipose	-0.000596667
Blood	AD006	gene-C1QTNF7	Adipose	-0.00051
Blood	AD006	gene-SLC22A5	Adipose	-0.0006
Blood	AD006	gene-TREM1	Adipose	-0.00058
Blood	AD006	gene-ACYP2	Adipose	-0.000461667
Blood	AD006	gene-AMOTL1	Adipose	-0.0006
Blood	AD006	gene-TMEM176A	Adipose	-0.000370667
Blood	AD006	gene-MYO1B	Adipose	-0.000666667
Blood	AD006	gene-SERPING1	Adipose	-0.00062
Blood	AD007	gene-ACACA	Adipose	-0.00066
Blood	AD007	gene-APOA1	Adipose	-0.00056
Blood	AD007	gene-LOC105071890	Adipose	-0.000953333
Blood	AD007	gene-LOC105074481	Adipose	-0.000493333
Blood	AD007	gene-LPL	Adipose	-0.00081
Blood	AD007	gene-MYLK	Adipose	-0.00064
Blood	AD007	gene-NEBL	Adipose	-0.000486667
Blood	AD007	gene-PLEKHN1	Adipose	-0.000846667
Blood	AD007	gene-S100A14	Adipose	-0.00049614
Blood	AD007	gene-CMYA5	Adipose	-0.000536667
Blood	AD007	gene-PLN	Adipose	-0.00046
Blood	AD007	gene-LOC105075848	Adipose	-0.000596667
Blood	AD007	gene-C1QTNF7	Adipose	-0.00051
Blood	AD007	gene-SLC22A5	Adipose	-0.0006
Blood	AD007	gene-TREM1	Adipose	-0.00058
Blood	AD007	gene-ACYP2	Adipose	-0.000436
Blood	AD007	gene-AMOTL1	Adipose	-0.0006
Blood	AD007	gene-TMEM176A	Adipose	-0.000370667
Blood	AD007	gene-MYO1B	Adipose	-0.000666667
Blood	AD007	gene-SERPING1	Adipose	-0.00062
Blood	AD008	gene-ACACA	Adipose	-0.00066
Blood	AD008	gene-APOA1	Adipose	-0.00056
Blood	AD008	gene-LOC105071890	Adipose	-0.000953333
Blood	AD008	gene-LOC105074481	Adipose	-0.000493333
Blood	AD008	gene-LPL	Adipose	-0.000663333
Blood	AD008	gene-MYLK	Adipose	-0.00064
Blood	AD008	gene-NEBL	Adipose	-0.00045
Blood	AD008	gene-PLEKHN1	Adipose	-0.00085
Blood	AD008	gene-S100A14	Adipose	-0.00049614
Blood	AD008	gene-CMYA5	Adipose	-0.000536667
Blood	AD008	gene-PLN	Adipose	-0.00046
Blood	AD008	gene-LOC105075848	Adipose	-0.000596667
Blood	AD008	gene-C1QTNF7	Adipose	-0.00051
Blood	AD008	gene-SLC22A5	Adipose	-0.0006
Blood	AD008	gene-TREM1	Adipose	-0.00058
Blood	AD008	gene-ACYP2	Adipose	-0.000445
Blood	AD008	gene-AMOTL1	Adipose	-0.0006
Blood	AD008	gene-TMEM176A	Adipose	-0.000370667
Blood	AD008	gene-MYO1B	Adipose	-0.000666667
Blood	AD008	gene-SERPING1	Adipose	-0.00062
Blood	AD009	gene-ACACA	Adipose	-0.00066
Blood	AD009	gene-APOA1	Adipose	-0.000595333
Blood	AD009	gene-LOC105071890	Adipose	-0.000953333
Blood	AD009	gene-LOC105074481	Adipose	-0.000116667
Blood	AD009	gene-LPL	Adipose	-0.000663333
Blood	AD009	gene-MYLK	Adipose	-0.00064
Blood	AD009	gene-NEBL	Adipose	-0.000451667
Blood	AD009	gene-PLEKHN1	Adipose	-0.00085
Blood	AD009	gene-S100A14	Adipose	-0.00049614
Blood	AD009	gene-CMYA5	Adipose	-0.000571667
Blood	AD009	gene-PLN	Adipose	-0.00046
Blood	AD009	gene-LOC105075848	Adipose	-0.00056
Blood	AD009	gene-C1QTNF7	Adipose	-0.00051
Blood	AD009	gene-SLC22A5	Adipose	-0.0006
Blood	AD009	gene-TREM1	Adipose	-0.00058
Blood	AD009	gene-ACYP2	Adipose	-0.000461667
Blood	AD009	gene-AMOTL1	Adipose	-0.0006
Blood	AD009	gene-TMEM176A	Adipose	-0.000370667
Blood	AD009	gene-MYO1B	Adipose	-0.000666667
Blood	AD009	gene-SERPING1	Adipose	-0.00062
Blood	AD010	gene-ACACA	Adipose	-0.00066
Blood	AD010	gene-APOA1	Adipose	-0.00056
Blood	AD010	gene-LOC105071890	Adipose	-0.000953333
Blood	AD010	gene-LOC105074481	Adipose	-0.000493333
Blood	AD010	gene-LPL	Adipose	-0.00081
Blood	AD010	gene-MYLK	Adipose	-0.00064
Blood	AD010	gene-NEBL	Adipose	-0.00045
Blood	AD010	gene-PLEKHN1	Adipose	-0.00085
Blood	AD010	gene-S100A14	Adipose	-0.00049614
Blood	AD010	gene-CMYA5	Adipose	-0.000536667
Blood	AD010	gene-PLN	Adipose	-0.00046
Blood	AD010	gene-LOC105075848	Adipose	-0.000596667
Blood	AD010	gene-C1QTNF7	Adipose	-0.00051
Blood	AD010	gene-SLC22A5	Adipose	-0.0006
Blood	AD010	gene-TREM1	Adipose	-0.00058
Blood	AD010	gene-ACYP2	Adipose	-0.000445
Blood	AD010	gene-AMOTL1	Adipose	-0.0006
Blood	AD010	gene-TMEM176A	Adipose	-0.000370667
Blood	AD010	gene-MYO1B	Adipose	-0.000666667
Blood	AD010	gene-SERPING1	Adipose	-0.00062
Blood	AD011	gene-ACACA	Adipose	-0.00066
Blood	AD011	gene-APOA1	Adipose	-0.00056
Blood	AD011	gene-LOC105071890	Adipose	-0.000953333
Blood	AD011	gene-LOC105074481	Adipose	-0.000493333
Blood	AD011	gene-LPL	Adipose	-0.000663333
Blood	AD011	gene-MYLK	Adipose	-0.00064
Blood	AD011	gene-NEBL	Adipose	-0.000486667
Blood	AD011	gene-PLEKHN1	Adipose	-0.000846667
Blood	AD011	gene-S100A14	Adipose	-0.00049614
Blood	AD011	gene-CMYA5	Adipose	-0.000571667
Blood	AD011	gene-PLN	Adipose	-0.00046
Blood	AD011	gene-LOC105075848	Adipose	-0.000596667
Blood	AD011	gene-C1QTNF7	Adipose	-0.00051
Blood	AD011	gene-SLC22A5	Adipose	-0.0006
Blood	AD011	gene-TREM1	Adipose	-0.00058
Blood	AD011	gene-ACYP2	Adipose	-0.000493333
Blood	AD011	gene-AMOTL1	Adipose	-0.0006
Blood	AD011	gene-TMEM176A	Adipose	-0.000540667
Blood	AD011	gene-MYO1B	Adipose	-0.000666667
Blood	AD011	gene-SERPING1	Adipose	-0.00062
Blood	AD012	gene-ACACA	Adipose	-0.00066
Blood	AD012	gene-APOA1	Adipose	-0.000595333
Blood	AD012	gene-LOC105071890	Adipose	-0.000953333
Blood	AD012	gene-LOC105074481	Adipose	-0.00042
Blood	AD012	gene-LPL	Adipose	-0.000663333
Blood	AD012	gene-MYLK	Adipose	-0.00064
Blood	AD012	gene-NEBL	Adipose	-0.000486667
Blood	AD012	gene-PLEKHN1	Adipose	-0.000846667
Blood	AD012	gene-S100A14	Adipose	-0.000479474
Blood	AD012	gene-CMYA5	Adipose	-0.000571667
Blood	AD012	gene-PLN	Adipose	-0.00046
Blood	AD012	gene-LOC105075848	Adipose	-0.00056
Blood	AD012	gene-C1QTNF7	Adipose	-0.00051
Blood	AD012	gene-SLC22A5	Adipose	-0.0006
Blood	AD012	gene-TREM1	Adipose	-0.00058
Blood	AD012	gene-ACYP2	Adipose	-0.000461667
Blood	AD012	gene-AMOTL1	Adipose	-0.0006
Blood	AD012	gene-TMEM176A	Adipose	-0.000540667
Blood	AD012	gene-MYO1B	Adipose	-0.000666667
Blood	AD012	gene-SERPING1	Adipose	-0.00062
Blood	AD013	gene-ACACA	Adipose	-0.00066
Blood	AD013	gene-APOA1	Adipose	-0.000595333
Blood	AD013	gene-LOC105071890	Adipose	-0.000953333
Blood	AD013	gene-LOC105074481	Adipose	-0.000493333
Blood	AD013	gene-LPL	Adipose	-0.000663333
Blood	AD013	gene-MYLK	Adipose	-0.00064
Blood	AD013	gene-NEBL	Adipose	-0.00045
Blood	AD013	gene-PLEKHN1	Adipose	-0.00085
Blood	AD013	gene-S100A14	Adipose	-0.000479474
Blood	AD013	gene-CMYA5	Adipose	-0.000571667
Blood	AD013	gene-PLN	Adipose	-0.00036
Blood	AD013	gene-LOC105075848	Adipose	-0.000518333
Blood	AD013	gene-C1QTNF7	Adipose	-0.00051
Blood	AD013	gene-SLC22A5	Adipose	-0.0006
Blood	AD013	gene-TREM1	Adipose	-0.00058
Blood	AD013	gene-ACYP2	Adipose	-0.000493333
Blood	AD013	gene-AMOTL1	Adipose	-0.0006
Blood	AD013	gene-TMEM176A	Adipose	-0.000370667
Blood	AD013	gene-MYO1B	Adipose	-0.000666667
Blood	AD013	gene-SERPING1	Adipose	-0.00062
Blood	AD014	gene-ACACA	Adipose	-0.00066
Blood	AD014	gene-APOA1	Adipose	-0.00056
Blood	AD014	gene-LOC105071890	Adipose	-0.000953333
Blood	AD014	gene-LOC105074481	Adipose	-0.000493333
Blood	AD014	gene-LPL	Adipose	-0.000663333
Blood	AD014	gene-MYLK	Adipose	-0.00064
Blood	AD014	gene-NEBL	Adipose	-0.00045
Blood	AD014	gene-PLEKHN1	Adipose	-0.00085
Blood	AD014	gene-S100A14	Adipose	-0.00049614
Blood	AD014	gene-CMYA5	Adipose	-0.000571667
Blood	AD014	gene-PLN	Adipose	-0.00046
Blood	AD014	gene-LOC105075848	Adipose	-0.00056
Blood	AD014	gene-C1QTNF7	Adipose	-0.00051
Blood	AD014	gene-SLC22A5	Adipose	-0.0006
Blood	AD014	gene-TREM1	Adipose	-0.00058
Blood	AD014	gene-ACYP2	Adipose	-0.000461667
Blood	AD014	gene-AMOTL1	Adipose	-0.0006
Blood	AD014	gene-TMEM176A	Adipose	-0.000370667
Blood	AD014	gene-MYO1B	Adipose	-0.000666667
Blood	AD014	gene-SERPING1	Adipose	-0.00062
Blood	AD015	gene-ACACA	Adipose	-0.00066
Blood	AD015	gene-APOA1	Adipose	-0.00056
Blood	AD015	gene-LOC105071890	Adipose	-0.000953333
Blood	AD015	gene-LOC105074481	Adipose	-0.000493333
Blood	AD015	gene-LPL	Adipose	-0.000563333
Blood	AD015	gene-MYLK	Adipose	-0.00064
Blood	AD015	gene-NEBL	Adipose	-0.00045
Blood	AD015	gene-PLEKHN1	Adipose	-0.00085
Blood	AD015	gene-S100A14	Adipose	-0.00049614
Blood	AD015	gene-CMYA5	Adipose	-0.000416667
Blood	AD015	gene-PLN	Adipose	-0.00057
Blood	AD015	gene-LOC105075848	Adipose	-0.00056
Blood	AD015	gene-C1QTNF7	Adipose	-0.00048
Blood	AD015	gene-SLC22A5	Adipose	-0.0006
Blood	AD015	gene-TREM1	Adipose	-0.00058
Blood	AD015	gene-ACYP2	Adipose	-0.00059
Blood	AD015	gene-AMOTL1	Adipose	-0.0006
Blood	AD015	gene-TMEM176A	Adipose	-0.000370667
Blood	AD015	gene-MYO1B	Adipose	-0.000666667
Blood	AD015	gene-SERPING1	Adipose	-0.00062
Blood	AD016	gene-ACACA	Adipose	-0.00066
Blood	AD016	gene-APOA1	Adipose	-0.00056
Blood	AD016	gene-LOC105071890	Adipose	-0.000953333
Blood	AD016	gene-LOC105074481	Adipose	-0.000493333
Blood	AD016	gene-LPL	Adipose	-0.000663333
Blood	AD016	gene-MYLK	Adipose	-0.00064
Blood	AD016	gene-NEBL	Adipose	-0.000486667
Blood	AD016	gene-PLEKHN1	Adipose	-0.000846667
Blood	AD016	gene-S100A14	Adipose	-0.00049614
Blood	AD016	gene-CMYA5	Adipose	-0.000571667
Blood	AD016	gene-PLN	Adipose	-0.00046
Blood	AD016	gene-LOC105075848	Adipose	-0.00056
Blood	AD016	gene-C1QTNF7	Adipose	-0.00051
Blood	AD016	gene-SLC22A5	Adipose	-0.0006
Blood	AD016	gene-TREM1	Adipose	-0.00058
Blood	AD016	gene-ACYP2	Adipose	-0.000461667
Blood	AD016	gene-AMOTL1	Adipose	-0.0006
Blood	AD016	gene-TMEM176A	Adipose	-0.000337333
Blood	AD016	gene-MYO1B	Adipose	-0.000666667
Blood	AD016	gene-SERPING1	Adipose	-0.00062
Blood	AD017	gene-ACACA	Adipose	-0.00066
Blood	AD017	gene-APOA1	Adipose	-0.00056
Blood	AD017	gene-LOC105071890	Adipose	-0.000953333
Blood	AD017	gene-LOC105074481	Adipose	-0.000493333
Blood	AD017	gene-LPL	Adipose	-0.000663333
Blood	AD017	gene-MYLK	Adipose	-0.00064
Blood	AD017	gene-NEBL	Adipose	-0.00045
Blood	AD017	gene-PLEKHN1	Adipose	-0.00085
Blood	AD017	gene-S100A14	Adipose	-0.00049614
Blood	AD017	gene-CMYA5	Adipose	-0.000571667
Blood	AD017	gene-PLN	Adipose	-0.00046
Blood	AD017	gene-LOC105075848	Adipose	-0.00056
Blood	AD017	gene-C1QTNF7	Adipose	-0.00051
Blood	AD017	gene-SLC22A5	Adipose	-0.0006
Blood	AD017	gene-TREM1	Adipose	-0.00058
Blood	AD017	gene-ACYP2	Adipose	-0.000461667
Blood	AD017	gene-AMOTL1	Adipose	-0.0006
Blood	AD017	gene-TMEM176A	Adipose	-0.000351
Blood	AD017	gene-MYO1B	Adipose	-0.000666667
Blood	AD017	gene-SERPING1	Adipose	-0.00062
Blood	AD018	gene-ACACA	Adipose	-0.00066
Blood	AD018	gene-APOA1	Adipose	-0.000595333
Blood	AD018	gene-LOC105071890	Adipose	-0.000953333
Blood	AD018	gene-LOC105074481	Adipose	-0.000493333
Blood	AD018	gene-LPL	Adipose	-0.000663333
Blood	AD018	gene-MYLK	Adipose	-0.00064
Blood	AD018	gene-NEBL	Adipose	-0.00045
Blood	AD018	gene-PLEKHN1	Adipose	-0.00085
Blood	AD018	gene-S100A14	Adipose	-0.00049614
Blood	AD018	gene-CMYA5	Adipose	-0.000571667
Blood	AD018	gene-PLN	Adipose	-0.00046
Blood	AD018	gene-LOC105075848	Adipose	-0.000596667
Blood	AD018	gene-C1QTNF7	Adipose	-0.00051
Blood	AD018	gene-SLC22A5	Adipose	-0.0006
Blood	AD018	gene-TREM1	Adipose	-0.00058
Blood	AD018	gene-ACYP2	Adipose	-0.000493333
Blood	AD018	gene-AMOTL1	Adipose	-0.0006
Blood	AD018	gene-TMEM176A	Adipose	-0.000351
Blood	AD018	gene-MYO1B	Adipose	-0.000666667
Blood	AD018	gene-SERPING1	Adipose	-0.00062
Blood	AD019	gene-ACACA	Adipose	-0.00066
Blood	AD019	gene-APOA1	Adipose	-0.000545
Blood	AD019	gene-LOC105071890	Adipose	-0.000843333
Blood	AD019	gene-LOC105074481	Adipose	-0.000493333
Blood	AD019	gene-LPL	Adipose	-0.00066
Blood	AD019	gene-MYLK	Adipose	-0.00064
Blood	AD019	gene-NEBL	Adipose	-0.000452333
Blood	AD019	gene-PLEKHN1	Adipose	-0.000716667
Blood	AD019	gene-S100A14	Adipose	-0.00049614
Blood	AD019	gene-CMYA5	Adipose	-0.000541667
Blood	AD019	gene-PLN	Adipose	-0.000586667
Blood	AD019	gene-LOC105075848	Adipose	-0.000516667
Blood	AD019	gene-C1QTNF7	Adipose	-0.00048
Blood	AD019	gene-SLC22A5	Adipose	-0.0006
Blood	AD019	gene-TREM1	Adipose	-0.00058
Blood	AD019	gene-ACYP2	Adipose	-0.000446
Blood	AD019	gene-AMOTL1	Adipose	-0.0005
Blood	AD019	gene-TMEM176A	Adipose	-0.000437333
Blood	AD019	gene-MYO1B	Adipose	-0.0007
Blood	AD019	gene-SERPING1	Adipose	-0.00062
Blood	AD020	gene-ACACA	Adipose	-0.00066
Blood	AD020	gene-APOA1	Adipose	-0.000595333
Blood	AD020	gene-LOC105071890	Adipose	-0.000953333
Blood	AD020	gene-LOC105074481	Adipose	-0.000493333
Blood	AD020	gene-LPL	Adipose	-0.000663333
Blood	AD020	gene-MYLK	Adipose	-0.00064
Blood	AD020	gene-NEBL	Adipose	-0.00045
Blood	AD020	gene-PLEKHN1	Adipose	-0.00085
Blood	AD020	gene-S100A14	Adipose	-0.00049614
Blood	AD020	gene-CMYA5	Adipose	-0.000571667
Blood	AD020	gene-PLN	Adipose	-0.00046
Blood	AD020	gene-LOC105075848	Adipose	-0.000496667
Blood	AD020	gene-C1QTNF7	Adipose	-0.00051
Blood	AD020	gene-SLC22A5	Adipose	-0.0006
Blood	AD020	gene-TREM1	Adipose	-0.00058
Blood	AD020	gene-ACYP2	Adipose	-0.000493333
Blood	AD020	gene-AMOTL1	Adipose	-0.0006
Blood	AD020	gene-TMEM176A	Adipose	-0.000370667
Blood	AD020	gene-MYO1B	Adipose	-0.000666667
Blood	AD020	gene-SERPING1	Adipose	-0.00062
Blood	AD021	gene-ACACA	Adipose	-0.00066
Blood	AD021	gene-APOA1	Adipose	-0.000595333
Blood	AD021	gene-LOC105071890	Adipose	-0.000953333
Blood	AD021	gene-LOC105074481	Adipose	-0.00042
Blood	AD021	gene-LPL	Adipose	-0.000663333
Blood	AD021	gene-MYLK	Adipose	-0.00064
Blood	AD021	gene-NEBL	Adipose	-0.00045
Blood	AD021	gene-PLEKHN1	Adipose	-0.00085
Blood	AD021	gene-S100A14	Adipose	-0.00049614
Blood	AD021	gene-CMYA5	Adipose	-0.000571667
Blood	AD021	gene-PLN	Adipose	-0.00046
Blood	AD021	gene-LOC105075848	Adipose	-0.000496667
Blood	AD021	gene-C1QTNF7	Adipose	-0.00051
Blood	AD021	gene-SLC22A5	Adipose	-0.0006
Blood	AD021	gene-TREM1	Adipose	-0.00058
Blood	AD021	gene-ACYP2	Adipose	-0.000461667
Blood	AD021	gene-AMOTL1	Adipose	-0.0006
Blood	AD021	gene-TMEM176A	Adipose	-0.000370667
Blood	AD021	gene-MYO1B	Adipose	-0.000666667
Blood	AD021	gene-SERPING1	Adipose	-0.00062
Blood	AD022	gene-ACACA	Adipose	-0.00066
Blood	AD022	gene-APOA1	Adipose	-0.00056
Blood	AD022	gene-LOC105071890	Adipose	-0.000953333
Blood	AD022	gene-LOC105074481	Adipose	-0.000493333
Blood	AD022	gene-LPL	Adipose	-0.000608333
Blood	AD022	gene-MYLK	Adipose	-0.00064
Blood	AD022	gene-NEBL	Adipose	-0.000438333
Blood	AD022	gene-PLEKHN1	Adipose	-0.00085
Blood	AD022	gene-S100A14	Adipose	-0.00049614
Blood	AD022	gene-CMYA5	Adipose	-0.000571667
Blood	AD022	gene-PLN	Adipose	-0.00046
Blood	AD022	gene-LOC105075848	Adipose	-0.00056
Blood	AD022	gene-C1QTNF7	Adipose	-0.00051
Blood	AD022	gene-SLC22A5	Adipose	-0.0006
Blood	AD022	gene-TREM1	Adipose	-0.00058
Blood	AD022	gene-ACYP2	Adipose	-0.000493333
Blood	AD022	gene-AMOTL1	Adipose	-0.0006
Blood	AD022	gene-TMEM176A	Adipose	-0.000316667
Blood	AD022	gene-MYO1B	Adipose	-0.00065
Blood	AD022	gene-SERPING1	Adipose	-0.00062
Blood	BL0021	gene-ACACA	Blood	0.00491667
Blood	BL0021	gene-APOA1	Blood	0.005619
Blood	BL0021	gene-LOC105071890	Blood	0.00667333
Blood	BL0021	gene-LOC105074481	Blood	0.00431467
Blood	BL0021	gene-LPL	Blood	0.00489433
Blood	BL0021	gene-MYLK	Blood	0.00529
Blood	BL0021	gene-NEBL	Blood	0.00448167
Blood	BL0021	gene-PLEKHN1	Blood	0.00635967
Blood	BL0021	gene-S100A14	Blood	0.00405458
Blood	BL0021	gene-CMYA5	Blood	0.00536333
Blood	BL0021	gene-PLN	Blood	0.00490667
Blood	BL0021	gene-LOC105075848	Blood	0.004909
Blood	BL0021	gene-C1QTNF7	Blood	0.0048
Blood	BL0021	gene-SLC22A5	Blood	0.00522833
Blood	BL0021	gene-TREM1	Blood	0.00537
Blood	BL0021	gene-ACYP2	Blood	0.00422505
Blood	BL0021	gene-AMOTL1	Blood	0.00519667
Blood	BL0021	gene-TMEM176A	Blood	0.004564
Blood	BL0021	gene-MYO1B	Blood	0.00607667
Blood	BL0021	gene-SERPING1	Blood	0.00492
Blood	BL0022	gene-ACACA	Blood	0.00491667
Blood	BL0022	gene-APOA1	Blood	0.005619
Blood	BL0022	gene-LOC105071890	Blood	0.00667333
Blood	BL0022	gene-LOC105074481	Blood	0.00431467
Blood	BL0022	gene-LPL	Blood	0.00489433
Blood	BL0022	gene-MYLK	Blood	0.00529
Blood	BL0022	gene-NEBL	Blood	0.003955
Blood	BL0022	gene-PLEKHN1	Blood	0.006168
Blood	BL0022	gene-S100A14	Blood	0.00405458
Blood	BL0022	gene-CMYA5	Blood	0.00536333
Blood	BL0022	gene-PLN	Blood	0.00490667
Blood	BL0022	gene-LOC105075848	Blood	0.004909
Blood	BL0022	gene-C1QTNF7	Blood	0.0048
Blood	BL0022	gene-SLC22A5	Blood	0.00522833
Blood	BL0022	gene-TREM1	Blood	0.00537
Blood	BL0022	gene-ACYP2	Blood	0.00365514
Blood	BL0022	gene-AMOTL1	Blood	0.00519667
Blood	BL0022	gene-TMEM176A	Blood	0.004564
Blood	BL0022	gene-MYO1B	Blood	0.00607667
Blood	BL0022	gene-SERPING1	Blood	0.00492
Blood	BL0049	gene-ACACA	Blood	0.00491667
Blood	BL0049	gene-APOA1	Blood	0.005619
Blood	BL0049	gene-LOC105071890	Blood	0.00667333
Blood	BL0049	gene-LOC105074481	Blood	0.00431467
Blood	BL0049	gene-LPL	Blood	0.00489433
Blood	BL0049	gene-MYLK	Blood	0.00529
Blood	BL0049	gene-NEBL	Blood	0.004395
Blood	BL0049	gene-PLEKHN1	Blood	0.00635967
Blood	BL0049	gene-S100A14	Blood	0.00405458
Blood	BL0049	gene-CMYA5	Blood	0.00536333
Blood	BL0049	gene-PLN	Blood	0.00490667
Blood	BL0049	gene-LOC105075848	Blood	0.004909
Blood	BL0049	gene-C1QTNF7	Blood	0.0048
Blood	BL0049	gene-SLC22A5	Blood	0.00522833
Blood	BL0049	gene-TREM1	Blood	0.00537
Blood	BL0049	gene-ACYP2	Blood	0.00422505
Blood	BL0049	gene-AMOTL1	Blood	0.00519667
Blood	BL0049	gene-TMEM176A	Blood	0.004564
Blood	BL0049	gene-MYO1B	Blood	0.00607667
Blood	BL0049	gene-SERPING1	Blood	0.00492
Blood	BL0051	gene-ACACA	Blood	0.00491667
Blood	BL0051	gene-APOA1	Blood	0.005619
Blood	BL0051	gene-LOC105071890	Blood	0.00667333
Blood	BL0051	gene-LOC105074481	Blood	0.00431467
Blood	BL0051	gene-LPL	Blood	0.00489433
Blood	BL0051	gene-MYLK	Blood	0.00529
Blood	BL0051	gene-NEBL	Blood	0.00448167
Blood	BL0051	gene-PLEKHN1	Blood	0.00635967
Blood	BL0051	gene-S100A14	Blood	0.00405458
Blood	BL0051	gene-CMYA5	Blood	0.00536333
Blood	BL0051	gene-PLN	Blood	0.00490667
Blood	BL0051	gene-LOC105075848	Blood	0.004909
Blood	BL0051	gene-C1QTNF7	Blood	0.0048
Blood	BL0051	gene-SLC22A5	Blood	0.00522833
Blood	BL0051	gene-TREM1	Blood	0.00537
Blood	BL0051	gene-ACYP2	Blood	0.00422505
Blood	BL0051	gene-AMOTL1	Blood	0.00519667
Blood	BL0051	gene-TMEM176A	Blood	0.004564
Blood	BL0051	gene-MYO1B	Blood	0.00607667
Blood	BL0051	gene-SERPING1	Blood	0.00492
Blood	BL0054	gene-ACACA	Blood	0.00491667
Blood	BL0054	gene-APOA1	Blood	0.005619
Blood	BL0054	gene-LOC105071890	Blood	0.00667333
Blood	BL0054	gene-LOC105074481	Blood	0.00431467
Blood	BL0054	gene-LPL	Blood	0.00489433
Blood	BL0054	gene-MYLK	Blood	0.00529
Blood	BL0054	gene-NEBL	Blood	0.00445944
Blood	BL0054	gene-PLEKHN1	Blood	0.00635967
Blood	BL0054	gene-S100A14	Blood	0.00405458
Blood	BL0054	gene-CMYA5	Blood	0.00536333
Blood	BL0054	gene-PLN	Blood	0.00490667
Blood	BL0054	gene-LOC105075848	Blood	0.004909
Blood	BL0054	gene-C1QTNF7	Blood	0.0048
Blood	BL0054	gene-SLC22A5	Blood	0.00522833
Blood	BL0054	gene-TREM1	Blood	0.00537
Blood	BL0054	gene-ACYP2	Blood	0.00422505
Blood	BL0054	gene-AMOTL1	Blood	0.00519667
Blood	BL0054	gene-TMEM176A	Blood	0.004564
Blood	BL0054	gene-MYO1B	Blood	0.00607667
Blood	BL0054	gene-SERPING1	Blood	0.00492
Blood	BL0055	gene-ACACA	Blood	0.00491667
Blood	BL0055	gene-APOA1	Blood	0.00497833
Blood	BL0055	gene-LOC105071890	Blood	0.00667333
Blood	BL0055	gene-LOC105074481	Blood	0.00245467
Blood	BL0055	gene-LPL	Blood	0.00459233
Blood	BL0055	gene-MYLK	Blood	0.00529
Blood	BL0055	gene-NEBL	Blood	0.003955
Blood	BL0055	gene-PLEKHN1	Blood	0.006168
Blood	BL0055	gene-S100A14	Blood	0.00405458
Blood	BL0055	gene-CMYA5	Blood	0.00536333
Blood	BL0055	gene-PLN	Blood	0.00490667
Blood	BL0055	gene-LOC105075848	Blood	0.004909
Blood	BL0055	gene-C1QTNF7	Blood	0.0048
Blood	BL0055	gene-SLC22A5	Blood	0.00522833
Blood	BL0055	gene-TREM1	Blood	0.00342
Blood	BL0055	gene-ACYP2	Blood	0.00422505
Blood	BL0055	gene-AMOTL1	Blood	0.00519667
Blood	BL0055	gene-TMEM176A	Blood	0.004564
Blood	BL0055	gene-MYO1B	Blood	0.00607667
Blood	BL0055	gene-SERPING1	Blood	0.00492
Blood	BL0060	gene-ACACA	Blood	0.00491667
Blood	BL0060	gene-APOA1	Blood	0.005619
Blood	BL0060	gene-LOC105071890	Blood	0.00667333
Blood	BL0060	gene-LOC105074481	Blood	0.00431467
Blood	BL0060	gene-LPL	Blood	0.00489433
Blood	BL0060	gene-MYLK	Blood	0.00529
Blood	BL0060	gene-NEBL	Blood	0.00393278
Blood	BL0060	gene-PLEKHN1	Blood	0.006168
Blood	BL0060	gene-S100A14	Blood	0.00405458
Blood	BL0060	gene-CMYA5	Blood	0.00536333
Blood	BL0060	gene-PLN	Blood	0.00490667
Blood	BL0060	gene-LOC105075848	Blood	0.004909
Blood	BL0060	gene-C1QTNF7	Blood	0.00331
Blood	BL0060	gene-SLC22A5	Blood	0.00522833
Blood	BL0060	gene-TREM1	Blood	0.00537
Blood	BL0060	gene-ACYP2	Blood	0.00422505
Blood	BL0060	gene-AMOTL1	Blood	0.00519667
Blood	BL0060	gene-TMEM176A	Blood	0.004564
Blood	BL0060	gene-MYO1B	Blood	0.00607667
Blood	BL0060	gene-SERPING1	Blood	0.00492
Blood	BL0062	gene-ACACA	Blood	0.00491667
Blood	BL0062	gene-APOA1	Blood	0.005619
Blood	BL0062	gene-LOC105071890	Blood	0.00667333
Blood	BL0062	gene-LOC105074481	Blood	0.00431467
Blood	BL0062	gene-LPL	Blood	0.00489433
Blood	BL0062	gene-MYLK	Blood	0.00529
Blood	BL0062	gene-NEBL	Blood	0.00436333
Blood	BL0062	gene-PLEKHN1	Blood	0.00635967
Blood	BL0062	gene-S100A14	Blood	0.00263037
Blood	BL0062	gene-CMYA5	Blood	0.00536333
Blood	BL0062	gene-PLN	Blood	0.00490667
Blood	BL0062	gene-LOC105075848	Blood	0.004909
Blood	BL0062	gene-C1QTNF7	Blood	0.0048
Blood	BL0062	gene-SLC22A5	Blood	0.00522833
Blood	BL0062	gene-TREM1	Blood	0.00537
Blood	BL0062	gene-ACYP2	Blood	0.00422505
Blood	BL0062	gene-AMOTL1	Blood	0.00519667
Blood	BL0062	gene-TMEM176A	Blood	0.004564
Blood	BL0062	gene-MYO1B	Blood	0.00607667
Blood	BL0062	gene-SERPING1	Blood	0.00492
Blood	BL0066	gene-ACACA	Blood	0.00491667
Blood	BL0066	gene-APOA1	Blood	0.005619
Blood	BL0066	gene-LOC105071890	Blood	0.00667333
Blood	BL0066	gene-LOC105074481	Blood	0.00431467
Blood	BL0066	gene-LPL	Blood	0.00489433
Blood	BL0066	gene-MYLK	Blood	0.00529
Blood	BL0066	gene-NEBL	Blood	0.00445389
Blood	BL0066	gene-PLEKHN1	Blood	0.00635967
Blood	BL0066	gene-S100A14	Blood	0.00457037
Blood	BL0066	gene-CMYA5	Blood	0.00536333
Blood	BL0066	gene-PLN	Blood	0.00490667
Blood	BL0066	gene-LOC105075848	Blood	0.004909
Blood	BL0066	gene-C1QTNF7	Blood	0.0048
Blood	BL0066	gene-SLC22A5	Blood	0.00522833
Blood	BL0066	gene-TREM1	Blood	0.00537
Blood	BL0066	gene-ACYP2	Blood	0.00422505
Blood	BL0066	gene-AMOTL1	Blood	0.00519667
Blood	BL0066	gene-TMEM176A	Blood	0.004564
Blood	BL0066	gene-MYO1B	Blood	0.00607667
Blood	BL0066	gene-SERPING1	Blood	0.00492
Blood	BL0069	gene-ACACA	Blood	0.00491667
Blood	BL0069	gene-APOA1	Blood	0.005619
Blood	BL0069	gene-LOC105071890	Blood	0.00667333
Blood	BL0069	gene-LOC105074481	Blood	0.00431467
Blood	BL0069	gene-LPL	Blood	0.00489433
Blood	BL0069	gene-MYLK	Blood	0.00529
Blood	BL0069	gene-NEBL	Blood	0.00439722
Blood	BL0069	gene-PLEKHN1	Blood	0.004718
Blood	BL0069	gene-S100A14	Blood	0.00379204
Blood	BL0069	gene-CMYA5	Blood	0.00536333
Blood	BL0069	gene-PLN	Blood	0.00490667
Blood	BL0069	gene-LOC105075848	Blood	0.004909
Blood	BL0069	gene-C1QTNF7	Blood	0.0048
Blood	BL0069	gene-SLC22A5	Blood	0.00522833
Blood	BL0069	gene-TREM1	Blood	0.00537
Blood	BL0069	gene-ACYP2	Blood	0.00422505
Blood	BL0069	gene-AMOTL1	Blood	0.00519667
Blood	BL0069	gene-TMEM176A	Blood	0.004564
Blood	BL0069	gene-MYO1B	Blood	0.00607667
Blood	BL0069	gene-SERPING1	Blood	0.00492
Blood	CE001	gene-ACACA	Intestine	-0.00066
Blood	CE001	gene-APOA1	Intestine	-0.00066
Blood	CE001	gene-LOC105071890	Intestine	-0.000843333
Blood	CE001	gene-LOC105074481	Intestine	-0.000783333
Blood	CE001	gene-LPL	Intestine	-0.00056
Blood	CE001	gene-MYLK	Intestine	-0.00064
Blood	CE001	gene-NEBL	Intestine	-0.000318333
Blood	CE001	gene-PLEKHN1	Intestine	-0.000634333
Blood	CE001	gene-S100A14	Intestine	-0.00049614
Blood	CE001	gene-CMYA5	Intestine	-0.000541667
Blood	CE001	gene-PLN	Intestine	-0.000585
Blood	CE001	gene-LOC105075848	Intestine	-0.000996667
Blood	CE001	gene-C1QTNF7	Intestine	-0.0006
Blood	CE001	gene-SLC22A5	Intestine	-0.0005
Blood	CE001	gene-TREM1	Intestine	-0.00058
Blood	CE001	gene-ACYP2	Intestine	-0.000493333
Blood	CE001	gene-AMOTL1	Intestine	-0.0005
Blood	CE001	gene-TMEM176A	Intestine	-0.000611667
Blood	CE001	gene-MYO1B	Intestine	-0.0006
Blood	CE001	gene-SERPING1	Intestine	-0.000513333
Blood	CE002	gene-ACACA	Intestine	-0.00055
Blood	CE002	gene-APOA1	Intestine	-0.00066
Blood	CE002	gene-LOC105071890	Intestine	-0.000843333
Blood	CE002	gene-LOC105074481	Intestine	-0.000583333
Blood	CE002	gene-LPL	Intestine	-0.00056
Blood	CE002	gene-MYLK	Intestine	-0.00064
Blood	CE002	gene-NEBL	Intestine	-0.000339889
Blood	CE002	gene-PLEKHN1	Intestine	-0.000634333
Blood	CE002	gene-S100A14	Intestine	-0.00049614
Blood	CE002	gene-CMYA5	Intestine	-0.000541667
Blood	CE002	gene-PLN	Intestine	-0.000585
Blood	CE002	gene-LOC105075848	Intestine	-0.00087
Blood	CE002	gene-C1QTNF7	Intestine	-0.0006
Blood	CE002	gene-SLC22A5	Intestine	-0.0005
Blood	CE002	gene-TREM1	Intestine	-0.00058
Blood	CE002	gene-ACYP2	Intestine	-0.000493333
Blood	CE002	gene-AMOTL1	Intestine	-0.0006
Blood	CE002	gene-TMEM176A	Intestine	-0.000745
Blood	CE002	gene-MYO1B	Intestine	-0.0006
Blood	CE002	gene-SERPING1	Intestine	-0.000513333
Blood	CS001	gene-ACACA	Stomach	-0.00055
Blood	CS001	gene-APOA1	Stomach	-0.00069
Blood	CS001	gene-LOC105071890	Stomach	-0.000843333
Blood	CS001	gene-LOC105074481	Stomach	-0.00062
Blood	CS001	gene-LPL	Stomach	-0.00071
Blood	CS001	gene-MYLK	Stomach	-0.00064
Blood	CS001	gene-NEBL	Stomach	-0.000306667
Blood	CS001	gene-PLEKHN1	Stomach	-0.000981667
Blood	CS001	gene-S100A14	Stomach	-0.00049614
Blood	CS001	gene-CMYA5	Stomach	-0.000541667
Blood	CS001	gene-PLN	Stomach	-0.000566667
Blood	CS001	gene-LOC105075848	Stomach	-0.000996667
Blood	CS001	gene-C1QTNF7	Stomach	-0.00051
Blood	CS001	gene-SLC22A5	Stomach	-0.0006
Blood	CS001	gene-TREM1	Stomach	-0.00058
Blood	CS001	gene-ACYP2	Stomach	-0.00059
Blood	CS001	gene-AMOTL1	Stomach	-0.0006
Blood	CS001	gene-TMEM176A	Stomach	-0.000612667
Blood	CS001	gene-MYO1B	Stomach	-0.0008
Blood	CS001	gene-SERPING1	Stomach	-0.00062
Blood	CS002	gene-ACACA	Stomach	-0.00066
Blood	CS002	gene-APOA1	Stomach	-0.00069
Blood	CS002	gene-LOC105071890	Stomach	-0.000723333
Blood	CS002	gene-LOC105074481	Stomach	-0.00082
Blood	CS002	gene-LPL	Stomach	-0.00071
Blood	CS002	gene-MYLK	Stomach	-0.00064
Blood	CS002	gene-NEBL	Stomach	-0.000327222
Blood	CS002	gene-PLEKHN1	Stomach	-0.00108
Blood	CS002	gene-S100A14	Stomach	-0.00049614
Blood	CS002	gene-CMYA5	Stomach	-0.000541667
Blood	CS002	gene-PLN	Stomach	-0.000494
Blood	CS002	gene-LOC105075848	Stomach	-0.00074
Blood	CS002	gene-C1QTNF7	Stomach	-0.0006
Blood	CS002	gene-SLC22A5	Stomach	-0.0006
Blood	CS002	gene-TREM1	Stomach	-0.00058
Blood	CS002	gene-ACYP2	Stomach	-0.00059
Blood	CS002	gene-AMOTL1	Stomach	-0.0006
Blood	CS002	gene-TMEM176A	Stomach	-0.000745
Blood	CS002	gene-MYO1B	Stomach	-0.000666667
Blood	CS002	gene-SERPING1	Stomach	-0.00062
Blood	CS003	gene-ACACA	Stomach	-0.00066
Blood	CS003	gene-APOA1	Stomach	-0.00066
Blood	CS003	gene-LOC105071890	Stomach	-0.000843333
Blood	CS003	gene-LOC105074481	Stomach	-0.000578333
Blood	CS003	gene-LPL	Stomach	-0.00071
Blood	CS003	gene-MYLK	Stomach	-0.00064
Blood	CS003	gene-NEBL	Stomach	-0.000438333
Blood	CS003	gene-PLEKHN1	Stomach	-0.000993333
Blood	CS003	gene-S100A14	Stomach	-0.000639474
Blood	CS003	gene-CMYA5	Stomach	0.00136833
Blood	CS003	gene-PLN	Stomach	0.00118333
Blood	CS003	gene-LOC105075848	Stomach	-0.000996667
Blood	CS003	gene-C1QTNF7	Stomach	-0.0006
Blood	CS003	gene-SLC22A5	Stomach	-0.0006
Blood	CS003	gene-TREM1	Stomach	-0.00058
Blood	CS003	gene-ACYP2	Stomach	-0.00049
Blood	CS003	gene-AMOTL1	Stomach	-0.0006
Blood	CS003	gene-TMEM176A	Stomach	-0.000609333
Blood	CS003	gene-MYO1B	Stomach	-0.0008
Blood	CS003	gene-SERPING1	Stomach	-0.00062
Blood	CS004	gene-ACACA	Stomach	-0.00066
Blood	CS004	gene-APOA1	Stomach	-0.000695333
Blood	CS004	gene-LOC105071890	Stomach	-0.000843333
Blood	CS004	gene-LOC105074481	Stomach	-0.00064
Blood	CS004	gene-LPL	Stomach	-0.00071
Blood	CS004	gene-MYLK	Stomach	-0.00064
Blood	CS004	gene-NEBL	Stomach	-0.000455
Blood	CS004	gene-PLEKHN1	Stomach	-0.00101
Blood	CS004	gene-S100A14	Stomach	-0.00049614
Blood	CS004	gene-CMYA5	Stomach	-0.000541667
Blood	CS004	gene-PLN	Stomach	-0.00051
Blood	CS004	gene-LOC105075848	Stomach	-0.000843333
Blood	CS004	gene-C1QTNF7	Stomach	-0.00051
Blood	CS004	gene-SLC22A5	Stomach	-0.0006
Blood	CS004	gene-TREM1	Stomach	-0.00058
Blood	CS004	gene-ACYP2	Stomach	-0.00049
Blood	CS004	gene-AMOTL1	Stomach	-0.0006
Blood	CS004	gene-TMEM176A	Stomach	-0.000512667
Blood	CS004	gene-MYO1B	Stomach	-0.0007
Blood	CS004	gene-SERPING1	Stomach	-0.00062
Blood	CS005	gene-ACACA	Stomach	-0.00066
Blood	CS005	gene-APOA1	Stomach	-0.00069
Blood	CS005	gene-LOC105071890	Stomach	-0.000843333
Blood	CS005	gene-LOC105074481	Stomach	-0.00064
Blood	CS005	gene-LPL	Stomach	-0.00071
Blood	CS005	gene-MYLK	Stomach	-0.00064
Blood	CS005	gene-NEBL	Stomach	-0.000388333
Blood	CS005	gene-PLEKHN1	Stomach	-0.00101
Blood	CS005	gene-S100A14	Stomach	-0.000639474
Blood	CS005	gene-CMYA5	Stomach	-0.000541667
Blood	CS005	gene-PLN	Stomach	-0.000566667
Blood	CS005	gene-LOC105075848	Stomach	-0.000996667
Blood	CS005	gene-C1QTNF7	Stomach	-0.0006
Blood	CS005	gene-SLC22A5	Stomach	-0.0006
Blood	CS005	gene-TREM1	Stomach	-0.00058
Blood	CS005	gene-ACYP2	Stomach	-0.00049
Blood	CS005	gene-AMOTL1	Stomach	-0.0006
Blood	CS005	gene-TMEM176A	Stomach	-0.000745
Blood	CS005	gene-MYO1B	Stomach	-0.0008
Blood	CS005	gene-SERPING1	Stomach	-0.00062
Blood	ES001	gene-ACACA	Esophagus	-0.00066
Blood	ES001	gene-APOA1	Esophagus	-0.00056
Blood	ES001	gene-LOC105071890	Esophagus	-0.000615
Blood	ES001	gene-LOC105074481	Esophagus	-0.000424
Blood	ES001	gene-LPL	Esophagus	-0.000613333
Blood	ES001	gene-MYLK	Esophagus	-0.00064
Blood	ES001	gene-NEBL	Esophagus	-0.000456667
Blood	ES001	gene-PLEKHN1	Esophagus	-0.000838
Blood	ES001	gene-S100A14	Esophagus	-0.000362807
Blood	ES001	gene-CMYA5	Esophagus	-0.000710667
Blood	ES001	gene-PLN	Esophagus	-0.000494
Blood	ES001	gene-LOC105075848	Esophagus	-0.000721667
Blood	ES001	gene-C1QTNF7	Esophagus	-0.00051
Blood	ES001	gene-SLC22A5	Esophagus	-0.000466667
Blood	ES001	gene-TREM1	Esophagus	-0.00058
Blood	ES001	gene-ACYP2	Esophagus	-0.000346
Blood	ES001	gene-AMOTL1	Esophagus	-0.0006
Blood	ES001	gene-TMEM176A	Esophagus	-0.000605
Blood	ES001	gene-MYO1B	Esophagus	-0.00055
Blood	ES001	gene-SERPING1	Esophagus	-0.00062
Blood	ES002	gene-ACACA	Esophagus	-0.00066
Blood	ES002	gene-APOA1	Esophagus	-0.00056
Blood	ES002	gene-LOC105071890	Esophagus	-0.000615
Blood	ES002	gene-LOC105074481	Esophagus	-0.000424
Blood	ES002	gene-LPL	Esophagus	-0.000613333
Blood	ES002	gene-MYLK	Esophagus	-0.00064
Blood	ES002	gene-NEBL	Esophagus	-0.00051
Blood	ES002	gene-PLEKHN1	Esophagus	-0.000891333
Blood	ES002	gene-S100A14	Esophagus	-0.00041614
Blood	ES002	gene-CMYA5	Esophagus	-0.000600667
Blood	ES002	gene-PLN	Esophagus	-0.000494
Blood	ES002	gene-LOC105075848	Esophagus	-0.000721667
Blood	ES002	gene-C1QTNF7	Esophagus	-0.0006
Blood	ES002	gene-SLC22A5	Esophagus	-0.0006
Blood	ES002	gene-TREM1	Esophagus	-0.00058
Blood	ES002	gene-ACYP2	Esophagus	-0.000393333
Blood	ES002	gene-AMOTL1	Esophagus	-0.0006
Blood	ES002	gene-TMEM176A	Esophagus	-0.000609333
Blood	ES002	gene-MYO1B	Esophagus	-0.000566667
Blood	ES002	gene-SERPING1	Esophagus	-0.00062
Blood	ES003	gene-ACACA	Esophagus	0.00491667
Blood	ES003	gene-APOA1	Esophagus	-0.00046
Blood	ES003	gene-LOC105071890	Esophagus	-0.000615
Blood	ES003	gene-LOC105074481	Esophagus	-0.000465
Blood	ES003	gene-LPL	Esophagus	-0.000603333
Blood	ES003	gene-MYLK	Esophagus	-0.00064
Blood	ES003	gene-NEBL	Esophagus	-0.000456667
Blood	ES003	gene-PLEKHN1	Esophagus	-0.00077
Blood	ES003	gene-S100A14	Esophagus	-0.00041614
Blood	ES003	gene-CMYA5	Esophagus	-0.00079
Blood	ES003	gene-PLN	Esophagus	-0.000494
Blood	ES003	gene-LOC105075848	Esophagus	-0.000591667
Blood	ES003	gene-C1QTNF7	Esophagus	-0.0006
Blood	ES003	gene-SLC22A5	Esophagus	-0.0006
Blood	ES003	gene-TREM1	Esophagus	-0.00058
Blood	ES003	gene-ACYP2	Esophagus	-0.000445
Blood	ES003	gene-AMOTL1	Esophagus	-0.0006
Blood	ES003	gene-TMEM176A	Esophagus	4.66667e-05
Blood	ES003	gene-MYO1B	Esophagus	-0.0007
Blood	ES003	gene-SERPING1	Esophagus	-0.00062
Blood	ES004	gene-ACACA	Esophagus	-0.00066
Blood	ES004	gene-APOA1	Esophagus	-0.00059
Blood	ES004	gene-LOC105071890	Esophagus	-0.000718333
Blood	ES004	gene-LOC105074481	Esophagus	-0.000433333
Blood	ES004	gene-LPL	Esophagus	-0.00071
Blood	ES004	gene-MYLK	Esophagus	-0.00064
Blood	ES004	gene-NEBL	Esophagus	-0.000456667
Blood	ES004	gene-PLEKHN1	Esophagus	-0.000838
Blood	ES004	gene-S100A14	Esophagus	-0.000532807
Blood	ES004	gene-CMYA5	Esophagus	-0.000571
Blood	ES004	gene-PLN	Esophagus	-0.000566667
Blood	ES004	gene-LOC105075848	Esophagus	-0.000721667
Blood	ES004	gene-C1QTNF7	Esophagus	-0.0006
Blood	ES004	gene-SLC22A5	Esophagus	-0.0006
Blood	ES004	gene-TREM1	Esophagus	-0.00058
Blood	ES004	gene-ACYP2	Esophagus	-0.00036
Blood	ES004	gene-AMOTL1	Esophagus	-0.0006
Blood	ES004	gene-TMEM176A	Esophagus	-0.000609333
Blood	ES004	gene-MYO1B	Esophagus	-0.0008
Blood	ES004	gene-SERPING1	Esophagus	-0.00062
Blood	ES005	gene-ACACA	Esophagus	-0.00066
Blood	ES005	gene-APOA1	Esophagus	-0.00056
Blood	ES005	gene-LOC105071890	Esophagus	-0.000721667
Blood	ES005	gene-LOC105074481	Esophagus	-0.00052
Blood	ES005	gene-LPL	Esophagus	-0.000563333
Blood	ES005	gene-MYLK	Esophagus	-0.00064
Blood	ES005	gene-NEBL	Esophagus	-0.000456667
Blood	ES005	gene-PLEKHN1	Esophagus	-0.000838
Blood	ES005	gene-S100A14	Esophagus	-0.00041614
Blood	ES005	gene-CMYA5	Esophagus	-0.000600667
Blood	ES005	gene-PLN	Esophagus	-0.000494
Blood	ES005	gene-LOC105075848	Esophagus	-0.000721667
Blood	ES005	gene-C1QTNF7	Esophagus	-0.0006
Blood	ES005	gene-SLC22A5	Esophagus	-0.0006
Blood	ES005	gene-TREM1	Esophagus	-0.00058
Blood	ES005	gene-ACYP2	Esophagus	-0.00036
Blood	ES005	gene-AMOTL1	Esophagus	-0.0006
Blood	ES005	gene-TMEM176A	Esophagus	-0.000609333
Blood	ES005	gene-MYO1B	Esophagus	-0.0007
Blood	ES005	gene-SERPING1	Esophagus	-0.00062
Blood	HM001	gene-ACACA	Myocardium	-0.00066
Blood	HM001	gene-APOA1	Myocardium	-0.00056
Blood	HM001	gene-LOC105071890	Myocardium	-0.00058
Blood	HM001	gene-LOC105074481	Myocardium	-0.000591667
Blood	HM001	gene-LPL	Myocardium	-0.000603333
Blood	HM001	gene-MYLK	Myocardium	-0.00064
Blood	HM001	gene-NEBL	Myocardium	-0.00111378
Blood	HM001	gene-PLEKHN1	Myocardium	-0.00056
Blood	HM001	gene-S100A14	Myocardium	-0.000558421
Blood	HM001	gene-CMYA5	Myocardium	-0.00121
Blood	HM001	gene-PLN	Myocardium	-0.00167
Blood	HM001	gene-LOC105075848	Myocardium	-0.000585
Blood	HM001	gene-C1QTNF7	Myocardium	-0.0006
Blood	HM001	gene-SLC22A5	Myocardium	-0.0006
Blood	HM001	gene-TREM1	Myocardium	-0.00058
Blood	HM001	gene-ACYP2	Myocardium	-0.00046
Blood	HM001	gene-AMOTL1	Myocardium	-0.0006
Blood	HM001	gene-TMEM176A	Myocardium	-0.000451
Blood	HM001	gene-MYO1B	Myocardium	-0.0007
Blood	HM001	gene-SERPING1	Myocardium	-0.00062
Blood	HM002	gene-ACACA	Myocardium	-0.00066
Blood	HM002	gene-APOA1	Myocardium	-0.00056
Blood	HM002	gene-LOC105071890	Myocardium	-0.00058
Blood	HM002	gene-LOC105074481	Myocardium	-0.000591667
Blood	HM002	gene-LPL	Myocardium	-0.000613333
Blood	HM002	gene-MYLK	Myocardium	-0.00064
Blood	HM002	gene-NEBL	Myocardium	-0.00111378
Blood	HM002	gene-PLEKHN1	Myocardium	-0.00056
Blood	HM002	gene-S100A14	Myocardium	-0.000415088
Blood	HM002	gene-CMYA5	Myocardium	-0.00121
Blood	HM002	gene-PLN	Myocardium	-0.00157
Blood	HM002	gene-LOC105075848	Myocardium	-0.000585
Blood	HM002	gene-C1QTNF7	Myocardium	-0.0006
Blood	HM002	gene-SLC22A5	Myocardium	-0.0006
Blood	HM002	gene-TREM1	Myocardium	-0.00058
Blood	HM002	gene-ACYP2	Myocardium	-0.000493333
Blood	HM002	gene-AMOTL1	Myocardium	-0.0006
Blood	HM002	gene-TMEM176A	Myocardium	-0.000451
Blood	HM002	gene-MYO1B	Myocardium	-0.0007
Blood	HM002	gene-SERPING1	Myocardium	-0.00062
Blood	HM003	gene-ACACA	Myocardium	-0.00066
Blood	HM003	gene-APOA1	Myocardium	-0.00056
Blood	HM003	gene-LOC105071890	Myocardium	-0.00058
Blood	HM003	gene-LOC105074481	Myocardium	-0.00061
Blood	HM003	gene-LPL	Myocardium	-0.000613333
Blood	HM003	gene-MYLK	Myocardium	-0.00064
Blood	HM003	gene-NEBL	Myocardium	-0.000915444
Blood	HM003	gene-PLEKHN1	Myocardium	-0.000685
Blood	HM003	gene-S100A14	Myocardium	-0.000448421
Blood	HM003	gene-CMYA5	Myocardium	-0.00121
Blood	HM003	gene-PLN	Myocardium	-0.00167
Blood	HM003	gene-LOC105075848	Myocardium	-0.000585
Blood	HM003	gene-C1QTNF7	Myocardium	-0.0006
Blood	HM003	gene-SLC22A5	Myocardium	-0.0006
Blood	HM003	gene-TREM1	Myocardium	-0.00058
Blood	HM003	gene-ACYP2	Myocardium	-0.000493333
Blood	HM003	gene-AMOTL1	Myocardium	-0.0006
Blood	HM003	gene-TMEM176A	Myocardium	-0.000451
Blood	HM003	gene-MYO1B	Myocardium	-0.0007
Blood	HM003	gene-SERPING1	Myocardium	-0.00062
Blood	HM004	gene-ACACA	Myocardium	-0.00066
Blood	HM004	gene-APOA1	Myocardium	-0.00056
Blood	HM004	gene-LOC105071890	Myocardium	-0.00058
Blood	HM004	gene-LOC105074481	Myocardium	-0.000591667
Blood	HM004	gene-LPL	Myocardium	-0.000603333
Blood	HM004	gene-MYLK	Myocardium	-0.00064
Blood	HM004	gene-NEBL	Myocardium	-0.00111378
Blood	HM004	gene-PLEKHN1	Myocardium	-0.00056
Blood	HM004	gene-S100A14	Myocardium	-0.000558421
Blood	HM004	gene-CMYA5	Myocardium	-0.00121
Blood	HM004	gene-PLN	Myocardium	-0.000888333
Blood	HM004	gene-LOC105075848	Myocardium	0.00278033
Blood	HM004	gene-C1QTNF7	Myocardium	-0.0006
Blood	HM004	gene-SLC22A5	Myocardium	-0.0006
Blood	HM004	gene-TREM1	Myocardium	-0.00058
Blood	HM004	gene-ACYP2	Myocardium	-0.00046
Blood	HM004	gene-AMOTL1	Myocardium	-0.0006
Blood	HM004	gene-TMEM176A	Myocardium	-0.00047
Blood	HM004	gene-MYO1B	Myocardium	-0.0007
Blood	HM004	gene-SERPING1	Myocardium	-0.00062
Blood	HM005	gene-ACACA	Myocardium	-0.00066
Blood	HM005	gene-APOA1	Myocardium	-0.00056
Blood	HM005	gene-LOC105071890	Myocardium	-0.00016
Blood	HM005	gene-LOC105074481	Myocardium	-0.000591667
Blood	HM005	gene-LPL	Myocardium	-0.000613333
Blood	HM005	gene-MYLK	Myocardium	-0.00064
Blood	HM005	gene-NEBL	Myocardium	-0.000875444
Blood	HM005	gene-PLEKHN1	Myocardium	-0.000571667
Blood	HM005	gene-S100A14	Myocardium	-0.000558421
Blood	HM005	gene-CMYA5	Myocardium	-0.00121
Blood	HM005	gene-PLN	Myocardium	-0.00157
Blood	HM005	gene-LOC105075848	Myocardium	0.00278033
Blood	HM005	gene-C1QTNF7	Myocardium	-0.0006
Blood	HM005	gene-SLC22A5	Myocardium	-0.0006
Blood	HM005	gene-TREM1	Myocardium	-0.00058
Blood	HM005	gene-ACYP2	Myocardium	-0.000493333
Blood	HM005	gene-AMOTL1	Myocardium	-0.0006
Blood	HM005	gene-TMEM176A	Myocardium	-0.00047
Blood	HM005	gene-MYO1B	Myocardium	-0.0008
Blood	HM005	gene-SERPING1	Myocardium	-0.00062
Blood	HM006	gene-ACACA	Myocardium	-0.00066
Blood	HM006	gene-APOA1	Myocardium	-0.00056
Blood	HM006	gene-LOC105071890	Myocardium	-0.00058
Blood	HM006	gene-LOC105074481	Myocardium	-0.00061
Blood	HM006	gene-LPL	Myocardium	-0.000603333
Blood	HM006	gene-MYLK	Myocardium	-0.00064
Blood	HM006	gene-NEBL	Myocardium	-0.000898667
Blood	HM006	gene-PLEKHN1	Myocardium	-0.00071
Blood	HM006	gene-S100A14	Myocardium	-0.000639474
Blood	HM006	gene-CMYA5	Myocardium	-0.00131
Blood	HM006	gene-PLN	Myocardium	-0.00167
Blood	HM006	gene-LOC105075848	Myocardium	-0.000615
Blood	HM006	gene-C1QTNF7	Myocardium	-0.0006
Blood	HM006	gene-SLC22A5	Myocardium	-0.0006
Blood	HM006	gene-TREM1	Myocardium	-0.00058
Blood	HM006	gene-ACYP2	Myocardium	-0.000493333
Blood	HM006	gene-AMOTL1	Myocardium	-0.0006
Blood	HM006	gene-TMEM176A	Myocardium	-0.000612667
Blood	HM006	gene-MYO1B	Myocardium	-0.0008
Blood	HM006	gene-SERPING1	Myocardium	-0.00062
Blood	HP001	gene-ACACA	Adipose	-0.00066
Blood	HP001	gene-APOA1	Adipose	-0.00056
Blood	HP001	gene-LOC105071890	Adipose	-0.00162333
Blood	HP001	gene-LOC105074481	Adipose	-0.000493333
Blood	HP001	gene-LPL	Adipose	-0.000663333
Blood	HP001	gene-MYLK	Adipose	-0.00064
Blood	HP001	gene-NEBL	Adipose	-0.000486667
Blood	HP001	gene-PLEKHN1	Adipose	-0.000846667
Blood	HP001	gene-S100A14	Adipose	-0.00049614
Blood	HP001	gene-CMYA5	Adipose	-0.000571667
Blood	HP001	gene-PLN	Adipose	-0.00046
Blood	HP001	gene-LOC105075848	Adipose	-0.00056
Blood	HP001	gene-C1QTNF7	Adipose	-0.00051
Blood	HP001	gene-SLC22A5	Adipose	-0.0006
Blood	HP001	gene-TREM1	Adipose	-0.00058
Blood	HP001	gene-ACYP2	Adipose	-0.000393333
Blood	HP001	gene-AMOTL1	Adipose	-0.0006
Blood	HP001	gene-TMEM176A	Adipose	-0.000337333
Blood	HP001	gene-MYO1B	Adipose	-0.000666667
Blood	HP001	gene-SERPING1	Adipose	-0.00062
Blood	HP002	gene-ACACA	Adipose	-0.00066
Blood	HP002	gene-APOA1	Adipose	-0.00056
Blood	HP002	gene-LOC105071890	Adipose	-0.000953333
Blood	HP002	gene-LOC105074481	Adipose	-0.000493333
Blood	HP002	gene-LPL	Adipose	-0.000663333
Blood	HP002	gene-MYLK	Adipose	-0.00064
Blood	HP002	gene-NEBL	Adipose	-0.00045
Blood	HP002	gene-PLEKHN1	Adipose	-0.00085
Blood	HP002	gene-S100A14	Adipose	-0.000479474
Blood	HP002	gene-CMYA5	Adipose	-0.000571667
Blood	HP002	gene-PLN	Adipose	-0.000476667
Blood	HP002	gene-LOC105075848	Adipose	-0.00056
Blood	HP002	gene-C1QTNF7	Adipose	-0.00051
Blood	HP002	gene-SLC22A5	Adipose	-0.0006
Blood	HP002	gene-TREM1	Adipose	-0.00058
Blood	HP002	gene-ACYP2	Adipose	-0.000361667
Blood	HP002	gene-AMOTL1	Adipose	-0.0006
Blood	HP002	gene-TMEM176A	Adipose	-0.000351
Blood	HP002	gene-MYO1B	Adipose	-0.000666667
Blood	HP002	gene-SERPING1	Adipose	-0.00062
Blood	HP003	gene-ACACA	Adipose	-0.00066
Blood	HP003	gene-APOA1	Adipose	-0.00056
Blood	HP003	gene-LOC105071890	Adipose	-0.000953333
Blood	HP003	gene-LOC105074481	Adipose	-0.00043
Blood	HP003	gene-LPL	Adipose	-0.000663333
Blood	HP003	gene-MYLK	Adipose	-0.00064
Blood	HP003	gene-NEBL	Adipose	-0.000453333
Blood	HP003	gene-PLEKHN1	Adipose	-0.000906667
Blood	HP003	gene-S100A14	Adipose	-0.000479474
Blood	HP003	gene-CMYA5	Adipose	-0.000536667
Blood	HP003	gene-PLN	Adipose	-0.000476667
Blood	HP003	gene-LOC105075848	Adipose	-0.000555
Blood	HP003	gene-C1QTNF7	Adipose	-0.00051
Blood	HP003	gene-SLC22A5	Adipose	-0.0006
Blood	HP003	gene-TREM1	Adipose	-0.00058
Blood	HP003	gene-ACYP2	Adipose	-0.000393333
Blood	HP003	gene-AMOTL1	Adipose	-0.0006
Blood	HP003	gene-TMEM176A	Adipose	-0.000306667
Blood	HP003	gene-MYO1B	Adipose	-0.000666667
Blood	HP003	gene-SERPING1	Adipose	-0.00062
Blood	HP004	gene-ACACA	Adipose	-0.00066
Blood	HP004	gene-APOA1	Adipose	-0.00056
Blood	HP004	gene-LOC105071890	Adipose	-0.000953333
Blood	HP004	gene-LOC105074481	Adipose	-0.000493333
Blood	HP004	gene-LPL	Adipose	-0.000663333
Blood	HP004	gene-MYLK	Adipose	-0.00064
Blood	HP004	gene-NEBL	Adipose	-0.000486667
Blood	HP004	gene-PLEKHN1	Adipose	-0.000846667
Blood	HP004	gene-S100A14	Adipose	-0.000479474
Blood	HP004	gene-CMYA5	Adipose	-0.000571667
Blood	HP004	gene-PLN	Adipose	-0.00046
Blood	HP004	gene-LOC105075848	Adipose	-0.000596667
Blood	HP004	gene-C1QTNF7	Adipose	-0.0006
Blood	HP004	gene-SLC22A5	Adipose	-0.0006
Blood	HP004	gene-TREM1	Adipose	-0.00058
Blood	HP004	gene-ACYP2	Adipose	-0.000345
Blood	HP004	gene-AMOTL1	Adipose	-0.0006
Blood	HP004	gene-TMEM176A	Adipose	-0.000351
Blood	HP004	gene-MYO1B	Adipose	-0.000666667
Blood	HP004	gene-SERPING1	Adipose	-0.00062
Blood	HP005	gene-ACACA	Adipose	-0.00066
Blood	HP005	gene-APOA1	Adipose	-0.00056
Blood	HP005	gene-LOC105071890	Adipose	-0.000953333
Blood	HP005	gene-LOC105074481	Adipose	-0.00043
Blood	HP005	gene-LPL	Adipose	-0.000663333
Blood	HP005	gene-MYLK	Adipose	-0.00064
Blood	HP005	gene-NEBL	Adipose	-0.000486667
Blood	HP005	gene-PLEKHN1	Adipose	-0.000846667
Blood	HP005	gene-S100A14	Adipose	-0.000479474
Blood	HP005	gene-CMYA5	Adipose	-0.000571667
Blood	HP005	gene-PLN	Adipose	-0.00046
Blood	HP005	gene-LOC105075848	Adipose	-0.000596667
Blood	HP005	gene-C1QTNF7	Adipose	-0.00051
Blood	HP005	gene-SLC22A5	Adipose	-0.0006
Blood	HP005	gene-TREM1	Adipose	-0.00058
Blood	HP005	gene-ACYP2	Adipose	-0.000345
Blood	HP005	gene-AMOTL1	Adipose	-0.0006
Blood	HP005	gene-TMEM176A	Adipose	-0.000335
Blood	HP005	gene-MYO1B	Adipose	-0.000666667
Blood	HP005	gene-SERPING1	Adipose	-0.00062
Blood	HP006	gene-ACACA	Adipose	-0.00055
Blood	HP006	gene-APOA1	Adipose	-0.0008
Blood	HP006	gene-LOC105071890	Adipose	-0.000953333
Blood	HP006	gene-LOC105074481	Adipose	-5.03333e-05
Blood	HP006	gene-LPL	Adipose	-0.00071
Blood	HP006	gene-MYLK	Adipose	-0.00053
Blood	HP006	gene-NEBL	Adipose	-0.000483889
Blood	HP006	gene-PLEKHN1	Adipose	-0.000568
Blood	HP006	gene-S100A14	Adipose	0.000187368
Blood	HP006	gene-CMYA5	Adipose	-0.000535
Blood	HP006	gene-PLN	Adipose	-0.000485
Blood	HP006	gene-LOC105075848	Adipose	-0.000878333
Blood	HP006	gene-C1QTNF7	Adipose	-0.00041
Blood	HP006	gene-SLC22A5	Adipose	-0.0005
Blood	HP006	gene-TREM1	Adipose	-0.00058
Blood	HP006	gene-ACYP2	Adipose	-0.000393333
Blood	HP006	gene-AMOTL1	Adipose	-0.0006
Blood	HP006	gene-TMEM176A	Adipose	-0.000642
Blood	HP006	gene-MYO1B	Adipose	-0.0008
Blood	HP006	gene-SERPING1	Adipose	-0.00062
Blood	KD001	gene-ACACA	Kidney	-0.00055
Blood	KD001	gene-APOA1	Kidney	-0.00056
Blood	KD001	gene-LOC105071890	Kidney	-0.000476667
Blood	KD001	gene-LOC105074481	Kidney	-0.000545
Blood	KD001	gene-LPL	Kidney	-0.000543333
Blood	KD001	gene-MYLK	Kidney	-0.00064
Blood	KD001	gene-NEBL	Kidney	-0.000452333
Blood	KD001	gene-PLEKHN1	Kidney	-0.000643333
Blood	KD001	gene-S100A14	Kidney	-0.000379474
Blood	KD001	gene-CMYA5	Kidney	-0.000585
Blood	KD001	gene-PLN	Kidney	-0.000433333
Blood	KD001	gene-LOC105075848	Kidney	-0.000590667
Blood	KD001	gene-C1QTNF7	Kidney	-0.0006
Blood	KD001	gene-SLC22A5	Kidney	-0.000666667
Blood	KD001	gene-TREM1	Kidney	-0.00058
Blood	KD001	gene-ACYP2	Kidney	-0.000325714
Blood	KD001	gene-AMOTL1	Kidney	-0.0005
Blood	KD001	gene-TMEM176A	Kidney	-0.000436667
Blood	KD001	gene-MYO1B	Kidney	-0.0006
Blood	KD001	gene-SERPING1	Kidney	-0.000306667
Blood	KD002	gene-ACACA	Kidney	-0.00055
Blood	KD002	gene-APOA1	Kidney	-0.000562333
Blood	KD002	gene-LOC105071890	Kidney	-0.000476667
Blood	KD002	gene-LOC105074481	Kidney	-0.000558333
Blood	KD002	gene-LPL	Kidney	-0.00071
Blood	KD002	gene-MYLK	Kidney	-0.00064
Blood	KD002	gene-NEBL	Kidney	-0.000439
Blood	KD002	gene-PLEKHN1	Kidney	-0.000618
Blood	KD002	gene-S100A14	Kidney	-0.000342807
Blood	KD002	gene-CMYA5	Kidney	-0.000571
Blood	KD002	gene-PLN	Kidney	-0.000433333
Blood	KD002	gene-LOC105075848	Kidney	-0.000532
Blood	KD002	gene-C1QTNF7	Kidney	-0.0006
Blood	KD002	gene-SLC22A5	Kidney	-0.000666667
Blood	KD002	gene-TREM1	Kidney	-0.00049
Blood	KD002	gene-ACYP2	Kidney	-0.000325714
Blood	KD002	gene-AMOTL1	Kidney	-0.0005
Blood	KD002	gene-TMEM176A	Kidney	-0.000436667
Blood	KD002	gene-MYO1B	Kidney	-0.0006
Blood	KD002	gene-SERPING1	Kidney	-0.000306667
Blood	KD003	gene-ACACA	Kidney	-0.000403333
Blood	KD003	gene-APOA1	Kidney	-0.000562333
Blood	KD003	gene-LOC105071890	Kidney	-0.000476667
Blood	KD003	gene-LOC105074481	Kidney	-0.000558333
Blood	KD003	gene-LPL	Kidney	-0.00071
Blood	KD003	gene-MYLK	Kidney	-0.00064
Blood	KD003	gene-NEBL	Kidney	-0.000452333
Blood	KD003	gene-PLEKHN1	Kidney	-0.00051
Blood	KD003	gene-S100A14	Kidney	-0.000362807
Blood	KD003	gene-CMYA5	Kidney	-0.000571
Blood	KD003	gene-PLN	Kidney	-0.000433333
Blood	KD003	gene-LOC105075848	Kidney	-0.000552333
Blood	KD003	gene-C1QTNF7	Kidney	-0.0006
Blood	KD003	gene-SLC22A5	Kidney	-0.000666667
Blood	KD003	gene-TREM1	Kidney	-0.00049
Blood	KD003	gene-ACYP2	Kidney	-0.00033
Blood	KD003	gene-AMOTL1	Kidney	-0.0005
Blood	KD003	gene-TMEM176A	Kidney	-0.000436667
Blood	KD003	gene-MYO1B	Kidney	-0.0006
Blood	KD003	gene-SERPING1	Kidney	-0.000306667
Blood	KD004	gene-ACACA	Kidney	-0.000403333
Blood	KD004	gene-APOA1	Kidney	-0.000562333
Blood	KD004	gene-LOC105071890	Kidney	-0.000476667
Blood	KD004	gene-LOC105074481	Kidney	-0.000485
Blood	KD004	gene-LPL	Kidney	-0.00056
Blood	KD004	gene-MYLK	Kidney	-0.00064
Blood	KD004	gene-NEBL	Kidney	-0.000439
Blood	KD004	gene-PLEKHN1	Kidney	-0.000618
Blood	KD004	gene-S100A14	Kidney	-0.000379474
Blood	KD004	gene-CMYA5	Kidney	-0.000571
Blood	KD004	gene-PLN	Kidney	-0.000416667
Blood	KD004	gene-LOC105075848	Kidney	-0.000521667
Blood	KD004	gene-C1QTNF7	Kidney	-0.00051
Blood	KD004	gene-SLC22A5	Kidney	-0.00065
Blood	KD004	gene-TREM1	Kidney	-0.00049
Blood	KD004	gene-ACYP2	Kidney	-0.000346
Blood	KD004	gene-AMOTL1	Kidney	-0.0005
Blood	KD004	gene-TMEM176A	Kidney	-0.000436667
Blood	KD004	gene-MYO1B	Kidney	-0.0006
Blood	KD004	gene-SERPING1	Kidney	-0.000306667
Blood	KD005	gene-ACACA	Kidney	-0.00055
Blood	KD005	gene-APOA1	Kidney	-0.00056
Blood	KD005	gene-LOC105071890	Kidney	-0.000476667
Blood	KD005	gene-LOC105074481	Kidney	-0.000595
Blood	KD005	gene-LPL	Kidney	-0.00071
Blood	KD005	gene-MYLK	Kidney	-0.00064
Blood	KD005	gene-NEBL	Kidney	-0.000452333
Blood	KD005	gene-PLEKHN1	Kidney	-0.00051
Blood	KD005	gene-S100A14	Kidney	-0.000379474
Blood	KD005	gene-CMYA5	Kidney	-0.000585
Blood	KD005	gene-PLN	Kidney	-0.000466667
Blood	KD005	gene-LOC105075848	Kidney	-0.000590667
Blood	KD005	gene-C1QTNF7	Kidney	-0.0006
Blood	KD005	gene-SLC22A5	Kidney	-0.0007
Blood	KD005	gene-TREM1	Kidney	-0.00049
Blood	KD005	gene-ACYP2	Kidney	-0.000336667
Blood	KD005	gene-AMOTL1	Kidney	-0.0005
Blood	KD005	gene-TMEM176A	Kidney	-0.000473333
Blood	KD005	gene-MYO1B	Kidney	-0.0006
Blood	KD005	gene-SERPING1	Kidney	-0.000306667
Blood	KD006	gene-ACACA	Kidney	-0.00055
Blood	KD006	gene-APOA1	Kidney	-0.00056
Blood	KD006	gene-LOC105071890	Kidney	-0.000476667
Blood	KD006	gene-LOC105074481	Kidney	-0.000558333
Blood	KD006	gene-LPL	Kidney	-0.00071
Blood	KD006	gene-MYLK	Kidney	-0.00064
Blood	KD006	gene-NEBL	Kidney	-0.000439
Blood	KD006	gene-PLEKHN1	Kidney	-0.000513333
Blood	KD006	gene-S100A14	Kidney	-0.000379474
Blood	KD006	gene-CMYA5	Kidney	-0.000585
Blood	KD006	gene-PLN	Kidney	-0.000433333
Blood	KD006	gene-LOC105075848	Kidney	-0.000631667
Blood	KD006	gene-C1QTNF7	Kidney	-0.0006
Blood	KD006	gene-SLC22A5	Kidney	-0.000666667
Blood	KD006	gene-TREM1	Kidney	-0.00049
Blood	KD006	gene-ACYP2	Kidney	-0.000330476
Blood	KD006	gene-AMOTL1	Kidney	-0.0005
Blood	KD006	gene-TMEM176A	Kidney	-0.000473333
Blood	KD006	gene-MYO1B	Kidney	-0.0006
Blood	KD006	gene-SERPING1	Kidney	-0.000306667
Blood	KD007	gene-ACACA	Kidney	-0.00044
Blood	KD007	gene-APOA1	Kidney	-0.0007
Blood	KD007	gene-LOC105071890	Kidney	-0.000476667
Blood	KD007	gene-LOC105074481	Kidney	-0.000536667
Blood	KD007	gene-LPL	Kidney	-0.00071
Blood	KD007	gene-MYLK	Kidney	-0.00064
Blood	KD007	gene-NEBL	Kidney	-0.000448333
Blood	KD007	gene-PLEKHN1	Kidney	-0.00064
Blood	KD007	gene-S100A14	Kidney	-0.000379474
Blood	KD007	gene-CMYA5	Kidney	-0.000571
Blood	KD007	gene-PLN	Kidney	-0.000451667
Blood	KD007	gene-LOC105075848	Kidney	-0.000510333
Blood	KD007	gene-C1QTNF7	Kidney	-0.0006
Blood	KD007	gene-SLC22A5	Kidney	-0.0005
Blood	KD007	gene-TREM1	Kidney	-0.00049
Blood	KD007	gene-ACYP2	Kidney	-0.000336667
Blood	KD007	gene-AMOTL1	Kidney	-0.0005
Blood	KD007	gene-TMEM176A	Kidney	-0.00053
Blood	KD007	gene-MYO1B	Kidney	-0.000566667
Blood	KD007	gene-SERPING1	Kidney	-0.000306667
Blood	LG001	gene-ACACA	Lung	-0.00055
Blood	LG001	gene-APOA1	Lung	-0.0008
Blood	LG001	gene-LOC105071890	Lung	-0.000835
Blood	LG001	gene-LOC105074481	Lung	-0.000170333
Blood	LG001	gene-LPL	Lung	-0.000258
Blood	LG001	gene-MYLK	Lung	-0.00064
Blood	LG001	gene-NEBL	Lung	-0.000337778
Blood	LG001	gene-PLEKHN1	Lung	-0.000570333
Blood	LG001	gene-S100A14	Lung	-0.000529474
Blood	LG001	gene-CMYA5	Lung	-0.000571
Blood	LG001	gene-PLN	Lung	-0.000585
Blood	LG001	gene-LOC105075848	Lung	0.000735
Blood	LG001	gene-C1QTNF7	Lung	0.0014
Blood	LG001	gene-SLC22A5	Lung	-0.0006
Blood	LG001	gene-TREM1	Lung	-0.00058
Blood	LG001	gene-ACYP2	Lung	-0.000493333
Blood	LG001	gene-AMOTL1	Lung	-0.0006
Blood	LG001	gene-TMEM176A	Lung	-0.000645
Blood	LG001	gene-MYO1B	Lung	-0.0006
Blood	LG001	gene-SERPING1	Lung	-0.00062
Blood	LG002	gene-ACACA	Lung	-0.00055
Blood	LG002	gene-APOA1	Lung	-0.0007
Blood	LG002	gene-LOC105071890	Lung	-0.000686667
Blood	LG002	gene-LOC105074481	Lung	-0.00048
Blood	LG002	gene-LPL	Lung	-0.000516667
Blood	LG002	gene-MYLK	Lung	-0.00064
Blood	LG002	gene-NEBL	Lung	-0.00055
Blood	LG002	gene-PLEKHN1	Lung	-0.000608333
Blood	LG002	gene-S100A14	Lung	-0.000529474
Blood	LG002	gene-CMYA5	Lung	-0.000571
Blood	LG002	gene-PLN	Lung	-0.000585
Blood	LG002	gene-LOC105075848	Lung	-0.000748333
Blood	LG002	gene-C1QTNF7	Lung	-0.0005
Blood	LG002	gene-SLC22A5	Lung	-0.0006
Blood	LG002	gene-TREM1	Lung	-0.00058
Blood	LG002	gene-ACYP2	Lung	-0.000461667
Blood	LG002	gene-AMOTL1	Lung	-0.0006
Blood	LG002	gene-TMEM176A	Lung	-0.000915
Blood	LG002	gene-MYO1B	Lung	-0.0008
Blood	LG002	gene-SERPING1	Lung	-0.000513333
Blood	LG003	gene-ACACA	Lung	-0.00044
Blood	LG003	gene-APOA1	Lung	-0.0007
Blood	LG003	gene-LOC105071890	Lung	-0.000725
Blood	LG003	gene-LOC105074481	Lung	-0.000194667
Blood	LG003	gene-LPL	Lung	-0.000516667
Blood	LG003	gene-MYLK	Lung	-0.00064
Blood	LG003	gene-NEBL	Lung	-0.000505667
Blood	LG003	gene-PLEKHN1	Lung	-0.000606667
Blood	LG003	gene-S100A14	Lung	-0.000529474
Blood	LG003	gene-CMYA5	Lung	-0.000571
Blood	LG003	gene-PLN	Lung	-0.000506667
Blood	LG003	gene-LOC105075848	Lung	-0.000595
Blood	LG003	gene-C1QTNF7	Lung	-0.0006
Blood	LG003	gene-SLC22A5	Lung	-0.0006
Blood	LG003	gene-TREM1	Lung	-0.00058
Blood	LG003	gene-ACYP2	Lung	-0.000493333
Blood	LG003	gene-AMOTL1	Lung	-0.0006
Blood	LG003	gene-TMEM176A	Lung	-0.000815
Blood	LG003	gene-MYO1B	Lung	-0.0008
Blood	LG003	gene-SERPING1	Lung	-0.00062
Blood	LG004	gene-ACACA	Lung	-0.00044
Blood	LG004	gene-APOA1	Lung	-0.0007
Blood	LG004	gene-LOC105071890	Lung	-0.000725
Blood	LG004	gene-LOC105074481	Lung	-0.000194667
Blood	LG004	gene-LPL	Lung	-0.000516667
Blood	LG004	gene-MYLK	Lung	-0.00064
Blood	LG004	gene-NEBL	Lung	-0.000537333
Blood	LG004	gene-PLEKHN1	Lung	-0.000605
Blood	LG004	gene-S100A14	Lung	-0.000529474
Blood	LG004	gene-CMYA5	Lung	-0.000571
Blood	LG004	gene-PLN	Lung	-0.000525
Blood	LG004	gene-LOC105075848	Lung	-0.000748333
Blood	LG004	gene-C1QTNF7	Lung	-0.0006
Blood	LG004	gene-SLC22A5	Lung	-0.0006
Blood	LG004	gene-TREM1	Lung	-0.00058
Blood	LG004	gene-ACYP2	Lung	-0.000493333
Blood	LG004	gene-AMOTL1	Lung	-0.0006
Blood	LG004	gene-TMEM176A	Lung	-0.000815
Blood	LG004	gene-MYO1B	Lung	-0.0008
Blood	LG004	gene-SERPING1	Lung	-0.00062
Blood	LG005	gene-ACACA	Lung	-0.00066
Blood	LG005	gene-APOA1	Lung	-0.00056
Blood	LG005	gene-LOC105071890	Lung	-0.00058
Blood	LG005	gene-LOC105074481	Lung	-0.00061
Blood	LG005	gene-LPL	Lung	-0.000613333
Blood	LG005	gene-MYLK	Lung	-0.00064
Blood	LG005	gene-NEBL	Lung	-0.00110367
Blood	LG005	gene-PLEKHN1	Lung	-9.33333e-05
Blood	LG005	gene-S100A14	Lung	-0.000448421
Blood	LG005	gene-CMYA5	Lung	-0.00121
Blood	LG005	gene-PLN	Lung	-0.00167
Blood	LG005	gene-LOC105075848	Lung	-0.000615
Blood	LG005	gene-C1QTNF7	Lung	-0.0006
Blood	LG005	gene-SLC22A5	Lung	-0.0006
Blood	LG005	gene-TREM1	Lung	-0.00058
Blood	LG005	gene-ACYP2	Lung	-0.00059
Blood	LG005	gene-AMOTL1	Lung	-0.0006
Blood	LG005	gene-TMEM176A	Lung	-0.000612667
Blood	LG005	gene-MYO1B	Lung	-0.0008
Blood	LG005	gene-SERPING1	Lung	-0.00062
Blood	LV001	gene-ACACA	Liver	-0.00055
Blood	LV001	gene-APOA1	Liver	-0.000695333
Blood	LV001	gene-LOC105071890	Liver	-0.000723333
Blood	LV001	gene-LOC105074481	Liver	-0.000536667
Blood	LV001	gene-LPL	Liver	0.00109333
Blood	LV001	gene-MYLK	Liver	-0.00064
Blood	LV001	gene-NEBL	Liver	-0.000475556
Blood	LV001	gene-PLEKHN1	Liver	-0.000110667
Blood	LV001	gene-S100A14	Liver	-0.000321754
Blood	LV001	gene-CMYA5	Liver	-0.000485
Blood	LV001	gene-PLN	Liver	-0.000466667
Blood	LV001	gene-LOC105075848	Liver	0.000173333
Blood	LV001	gene-C1QTNF7	Liver	-0.00051
Blood	LV001	gene-SLC22A5	Liver	-0.0006
Blood	LV001	gene-TREM1	Liver	-0.00058
Blood	LV001	gene-ACYP2	Liver	-0.000461667
Blood	LV001	gene-AMOTL1	Liver	-0.0006
Blood	LV001	gene-TMEM176A	Liver	-0.000815
Blood	LV001	gene-MYO1B	Liver	-0.0007
Blood	LV001	gene-SERPING1	Liver	-0.000513333
Blood	LV002	gene-ACACA	Liver	-0.00055
Blood	LV002	gene-APOA1	Liver	-0.00066
Blood	LV002	gene-LOC105071890	Liver	-0.000633333
Blood	LV002	gene-LOC105074481	Liver	-0.000646667
Blood	LV002	gene-LPL	Liver	0.000153333
Blood	LV002	gene-MYLK	Liver	-0.00064
Blood	LV002	gene-NEBL	Liver	-0.000482222
Blood	LV002	gene-PLEKHN1	Liver	-0.000715
Blood	LV002	gene-S100A14	Liver	-0.000321754
Blood	LV002	gene-CMYA5	Liver	-0.000485
Blood	LV002	gene-PLN	Liver	-0.000485
Blood	LV002	gene-LOC105075848	Liver	-0.000426667
Blood	LV002	gene-C1QTNF7	Liver	-0.00051
Blood	LV002	gene-SLC22A5	Liver	-0.0006
Blood	LV002	gene-TREM1	Liver	-0.00058
Blood	LV002	gene-ACYP2	Liver	-0.000445
Blood	LV002	gene-AMOTL1	Liver	-0.0006
Blood	LV002	gene-TMEM176A	Liver	-0.000611667
Blood	LV002	gene-MYO1B	Liver	-0.000666667
Blood	LV002	gene-SERPING1	Liver	-0.000513333
Blood	LV003	gene-ACACA	Liver	-0.00055
Blood	LV003	gene-APOA1	Liver	-0.000695333
Blood	LV003	gene-LOC105071890	Liver	-0.000726667
Blood	LV003	gene-LOC105074481	Liver	-0.000536667
Blood	LV003	gene-LPL	Liver	0.000153333
Blood	LV003	gene-MYLK	Liver	-0.00064
Blood	LV003	gene-NEBL	Liver	-0.000475556
Blood	LV003	gene-PLEKHN1	Liver	-0.000715
Blood	LV003	gene-S100A14	Liver	0.000408246
Blood	LV003	gene-CMYA5	Liver	-0.000485
Blood	LV003	gene-PLN	Liver	-0.000485
Blood	LV003	gene-LOC105075848	Liver	0.00186467
Blood	LV003	gene-C1QTNF7	Liver	-0.00051
Blood	LV003	gene-SLC22A5	Liver	-0.0006
Blood	LV003	gene-TREM1	Liver	-0.00058
Blood	LV003	gene-ACYP2	Liver	-0.000461667
Blood	LV003	gene-AMOTL1	Liver	-0.0006
Blood	LV003	gene-TMEM176A	Liver	-0.000645
Blood	LV003	gene-MYO1B	Liver	-0.000666667
Blood	LV003	gene-SERPING1	Liver	-0.000513333
Blood	LV004	gene-ACACA	Liver	-0.00055
Blood	LV004	gene-APOA1	Liver	-0.000695333
Blood	LV004	gene-LOC105071890	Liver	-0.000726667
Blood	LV004	gene-LOC105074481	Liver	-0.000536667
Blood	LV004	gene-LPL	Liver	0.00109333
Blood	LV004	gene-MYLK	Liver	-0.00064
Blood	LV004	gene-NEBL	Liver	-0.000475556
Blood	LV004	gene-PLEKHN1	Liver	-0.000715
Blood	LV004	gene-S100A14	Liver	0.000408246
Blood	LV004	gene-CMYA5	Liver	-0.000485
Blood	LV004	gene-PLN	Liver	-0.000485
Blood	LV004	gene-LOC105075848	Liver	-0.000426667
Blood	LV004	gene-C1QTNF7	Liver	-0.00051
Blood	LV004	gene-SLC22A5	Liver	-0.0006
Blood	LV004	gene-TREM1	Liver	-0.00058
Blood	LV004	gene-ACYP2	Liver	-0.000461667
Blood	LV004	gene-AMOTL1	Liver	-0.0006
Blood	LV004	gene-TMEM176A	Liver	-0.000611667
Blood	LV004	gene-MYO1B	Liver	-0.000666667
Blood	LV004	gene-SERPING1	Liver	-0.000513333
Blood	LV005	gene-ACACA	Liver	-0.00055
Blood	LV005	gene-APOA1	Liver	-0.00066
Blood	LV005	gene-LOC105071890	Liver	-0.000726667
Blood	LV005	gene-LOC105074481	Liver	-0.000646667
Blood	LV005	gene-LPL	Liver	0.000153333
Blood	LV005	gene-MYLK	Liver	-0.00064
Blood	LV005	gene-NEBL	Liver	-0.000475556
Blood	LV005	gene-PLEKHN1	Liver	-0.000307
Blood	LV005	gene-S100A14	Liver	0.000663246
Blood	LV005	gene-CMYA5	Liver	-0.000485
Blood	LV005	gene-PLN	Liver	-0.000466667
Blood	LV005	gene-LOC105075848	Liver	-0.000426667
Blood	LV005	gene-C1QTNF7	Liver	-0.00051
Blood	LV005	gene-SLC22A5	Liver	-0.0006
Blood	LV005	gene-TREM1	Liver	-0.00058
Blood	LV005	gene-ACYP2	Liver	-0.000461667
Blood	LV005	gene-AMOTL1	Liver	-0.0006
Blood	LV005	gene-TMEM176A	Liver	-0.000645
Blood	LV005	gene-MYO1B	Liver	-0.0007
Blood	LV005	gene-SERPING1	Liver	-0.000513333
Blood	LV006	gene-ACACA	Liver	-0.00055
Blood	LV006	gene-APOA1	Liver	-0.000695333
Blood	LV006	gene-LOC105071890	Liver	-0.000726667
Blood	LV006	gene-LOC105074481	Liver	-0.000536667
Blood	LV006	gene-LPL	Liver	0.00109333
Blood	LV006	gene-MYLK	Liver	-0.00064
Blood	LV006	gene-NEBL	Liver	-0.000682222
Blood	LV006	gene-PLEKHN1	Liver	-0.000595
Blood	LV006	gene-S100A14	Liver	-0.000321754
Blood	LV006	gene-CMYA5	Liver	-0.000485
Blood	LV006	gene-PLN	Liver	-0.000485
Blood	LV006	gene-LOC105075848	Liver	-0.000426667
Blood	LV006	gene-C1QTNF7	Liver	-0.00051
Blood	LV006	gene-SLC22A5	Liver	-0.0006
Blood	LV006	gene-TREM1	Liver	-0.00058
Blood	LV006	gene-ACYP2	Liver	-0.000461667
Blood	LV006	gene-AMOTL1	Liver	-0.0006
Blood	LV006	gene-TMEM176A	Liver	-0.000645
Blood	LV006	gene-MYO1B	Liver	-0.0007
Blood	LV006	gene-SERPING1	Liver	-0.000513333
Blood	LV007	gene-ACACA	Liver	-0.00055
Blood	LV007	gene-APOA1	Liver	-0.00066
Blood	LV007	gene-LOC105071890	Liver	-0.000723333
Blood	LV007	gene-LOC105074481	Liver	-0.000483333
Blood	LV007	gene-LPL	Liver	-0.000516667
Blood	LV007	gene-MYLK	Liver	-0.00064
Blood	LV007	gene-NEBL	Liver	-0.000452333
Blood	LV007	gene-PLEKHN1	Liver	-0.00061
Blood	LV007	gene-S100A14	Liver	-0.000529474
Blood	LV007	gene-CMYA5	Liver	-0.000471
Blood	LV007	gene-PLN	Liver	-0.000494
Blood	LV007	gene-LOC105075848	Liver	-0.000381667
Blood	LV007	gene-C1QTNF7	Liver	-0.00041
Blood	LV007	gene-SLC22A5	Liver	-0.0006
Blood	LV007	gene-TREM1	Liver	-0.00058
Blood	LV007	gene-ACYP2	Liver	-0.000446
Blood	LV007	gene-AMOTL1	Liver	-0.0006
Blood	LV007	gene-TMEM176A	Liver	-0.000511667
Blood	LV007	gene-MYO1B	Liver	-0.0007
Blood	LV007	gene-SERPING1	Liver	-0.000406667
Blood	LV008	gene-ACACA	Liver	-0.00055
Blood	LV008	gene-APOA1	Liver	-0.000695333
Blood	LV008	gene-LOC105071890	Liver	-0.000726667
Blood	LV008	gene-LOC105074481	Liver	-0.000481667
Blood	LV008	gene-LPL	Liver	0.00109333
Blood	LV008	gene-MYLK	Liver	-0.00064
Blood	LV008	gene-NEBL	Liver	-0.000672222
Blood	LV008	gene-PLEKHN1	Liver	-0.000595
Blood	LV008	gene-S100A14	Liver	-0.000321754
Blood	LV008	gene-CMYA5	Liver	-0.000471
Blood	LV008	gene-PLN	Liver	-0.000485
Blood	LV008	gene-LOC105075848	Liver	-0.000593333
Blood	LV008	gene-C1QTNF7	Liver	-0.00051
Blood	LV008	gene-SLC22A5	Liver	-0.0006
Blood	LV008	gene-TREM1	Liver	-0.00058
Blood	LV008	gene-ACYP2	Liver	-0.000446
Blood	LV008	gene-AMOTL1	Liver	-0.0006
Blood	LV008	gene-TMEM176A	Liver	-0.000506667
Blood	LV008	gene-MYO1B	Liver	-0.0007
Blood	LV008	gene-SERPING1	Liver	-0.000513333
Blood	PR001	gene-ACACA	Stomach	-0.00066
Blood	PR001	gene-APOA1	Stomach	-0.00066
Blood	PR001	gene-LOC105071890	Stomach	-0.000843333
Blood	PR001	gene-LOC105074481	Stomach	-0.000578333
Blood	PR001	gene-LPL	Stomach	-0.00071
Blood	PR001	gene-MYLK	Stomach	-0.00064
Blood	PR001	gene-NEBL	Stomach	-0.000455
Blood	PR001	gene-PLEKHN1	Stomach	-0.00101
Blood	PR001	gene-S100A14	Stomach	-0.000639474
Blood	PR001	gene-CMYA5	Stomach	-0.000541667
Blood	PR001	gene-PLN	Stomach	-0.000456667
Blood	PR001	gene-LOC105075848	Stomach	-0.00087
Blood	PR001	gene-C1QTNF7	Stomach	-0.0006
Blood	PR001	gene-SLC22A5	Stomach	-0.0006
Blood	PR001	gene-TREM1	Stomach	-0.00058
Blood	PR001	gene-ACYP2	Stomach	-0.00059
Blood	PR001	gene-AMOTL1	Stomach	-0.0006
Blood	PR001	gene-TMEM176A	Stomach	-0.000609333
Blood	PR001	gene-MYO1B	Stomach	-0.0008
Blood	PR001	gene-SERPING1	Stomach	-0.00062
Blood	PR002	gene-ACACA	Stomach	-0.00066
Blood	PR002	gene-APOA1	Stomach	-0.00066
Blood	PR002	gene-LOC105071890	Stomach	-0.000843333
Blood	PR002	gene-LOC105074481	Stomach	-0.000578333
Blood	PR002	gene-LPL	Stomach	-0.00071
Blood	PR002	gene-MYLK	Stomach	-0.00064
Blood	PR002	gene-NEBL	Stomach	-0.000508333
Blood	PR002	gene-PLEKHN1	Stomach	-0.00106333
Blood	PR002	gene-S100A14	Stomach	-0.000529474
Blood	PR002	gene-CMYA5	Stomach	-0.000541667
Blood	PR002	gene-PLN	Stomach	-0.000566667
Blood	PR002	gene-LOC105075848	Stomach	-0.000996667
Blood	PR002	gene-C1QTNF7	Stomach	-0.0006
Blood	PR002	gene-SLC22A5	Stomach	-0.0006
Blood	PR002	gene-TREM1	Stomach	-0.00058
Blood	PR002	gene-ACYP2	Stomach	-0.00059
Blood	PR002	gene-AMOTL1	Stomach	-0.0006
Blood	PR002	gene-TMEM176A	Stomach	-0.000745
Blood	PR002	gene-MYO1B	Stomach	-0.0007
Blood	PR002	gene-SERPING1	Stomach	-0.00062
Blood	PR003	gene-ACACA	Stomach	-0.00066
Blood	PR003	gene-APOA1	Stomach	-0.00069
Blood	PR003	gene-LOC105071890	Stomach	-0.000843333
Blood	PR003	gene-LOC105074481	Stomach	-0.00064
Blood	PR003	gene-LPL	Stomach	-0.00071
Blood	PR003	gene-MYLK	Stomach	-0.00064
Blood	PR003	gene-NEBL	Stomach	-0.000455
Blood	PR003	gene-PLEKHN1	Stomach	-0.00101
Blood	PR003	gene-S100A14	Stomach	-0.000639474
Blood	PR003	gene-CMYA5	Stomach	-0.000541667
Blood	PR003	gene-PLN	Stomach	-0.000566667
Blood	PR003	gene-LOC105075848	Stomach	-0.000996667
Blood	PR003	gene-C1QTNF7	Stomach	-0.0006
Blood	PR003	gene-SLC22A5	Stomach	-0.0006
Blood	PR003	gene-TREM1	Stomach	-0.00058
Blood	PR003	gene-ACYP2	Stomach	-0.00049
Blood	PR003	gene-AMOTL1	Stomach	-0.0006
Blood	PR003	gene-TMEM176A	Stomach	-0.000609333
Blood	PR003	gene-MYO1B	Stomach	-0.0007
Blood	PR003	gene-SERPING1	Stomach	-0.00062
Blood	PR004	gene-ACACA	Stomach	-0.00066
Blood	PR004	gene-APOA1	Stomach	-0.00059
Blood	PR004	gene-LOC105071890	Stomach	-0.000843333
Blood	PR004	gene-LOC105074481	Stomach	-0.00064
Blood	PR004	gene-LPL	Stomach	-0.00071
Blood	PR004	gene-MYLK	Stomach	-0.00064
Blood	PR004	gene-NEBL	Stomach	-0.000455
Blood	PR004	gene-PLEKHN1	Stomach	-0.00101
Blood	PR004	gene-S100A14	Stomach	-0.000639474
Blood	PR004	gene-CMYA5	Stomach	-0.000541667
Blood	PR004	gene-PLN	Stomach	-0.000566667
Blood	PR004	gene-LOC105075848	Stomach	-0.000996667
Blood	PR004	gene-C1QTNF7	Stomach	-0.0006
Blood	PR004	gene-SLC22A5	Stomach	-0.0006
Blood	PR004	gene-TREM1	Stomach	-0.00058
Blood	PR004	gene-ACYP2	Stomach	-0.00049
Blood	PR004	gene-AMOTL1	Stomach	-0.0006
Blood	PR004	gene-TMEM176A	Stomach	-0.000745
Blood	PR004	gene-MYO1B	Stomach	-0.0008
Blood	PR004	gene-SERPING1	Stomach	-0.00062
Blood	PR005	gene-ACACA	Stomach	-0.00066
Blood	PR005	gene-APOA1	Stomach	-0.00069
Blood	PR005	gene-LOC105071890	Stomach	-0.000843333
Blood	PR005	gene-LOC105074481	Stomach	-0.00064
Blood	PR005	gene-LPL	Stomach	-0.00071
Blood	PR005	gene-MYLK	Stomach	-0.00064
Blood	PR005	gene-NEBL	Stomach	-0.000455
Blood	PR005	gene-PLEKHN1	Stomach	-0.00101
Blood	PR005	gene-S100A14	Stomach	-0.000639474
Blood	PR005	gene-CMYA5	Stomach	-0.000541667
Blood	PR005	gene-PLN	Stomach	-0.000566667
Blood	PR005	gene-LOC105075848	Stomach	-0.000996667
Blood	PR005	gene-C1QTNF7	Stomach	-0.0006
Blood	PR005	gene-SLC22A5	Stomach	-0.0006
Blood	PR005	gene-TREM1	Stomach	-0.00058
Blood	PR005	gene-ACYP2	Stomach	-0.00049
Blood	PR005	gene-AMOTL1	Stomach	-0.0006
Blood	PR005	gene-TMEM176A	Stomach	-0.000745
Blood	PR005	gene-MYO1B	Stomach	-0.0008
Blood	PR005	gene-SERPING1	Stomach	-0.00062
Blood	PR006	gene-ACACA	Stomach	-0.00066
Blood	PR006	gene-APOA1	Stomach	-0.00069
Blood	PR006	gene-LOC105071890	Stomach	-0.000843333
Blood	PR006	gene-LOC105074481	Stomach	-0.00064
Blood	PR006	gene-LPL	Stomach	-0.00071
Blood	PR006	gene-MYLK	Stomach	-0.00064
Blood	PR006	gene-NEBL	Stomach	-0.000455
Blood	PR006	gene-PLEKHN1	Stomach	-0.00101
Blood	PR006	gene-S100A14	Stomach	-0.000639474
Blood	PR006	gene-CMYA5	Stomach	-0.000541667
Blood	PR006	gene-PLN	Stomach	-0.000566667
Blood	PR006	gene-LOC105075848	Stomach	-0.000996667
Blood	PR006	gene-C1QTNF7	Stomach	-0.0006
Blood	PR006	gene-SLC22A5	Stomach	-0.0006
Blood	PR006	gene-TREM1	Stomach	-0.00058
Blood	PR006	gene-ACYP2	Stomach	-0.00049
Blood	PR006	gene-AMOTL1	Stomach	-0.0006
Blood	PR006	gene-TMEM176A	Stomach	-0.000609333
Blood	PR006	gene-MYO1B	Stomach	-0.0008
Blood	PR006	gene-SERPING1	Stomach	-0.00062
Blood	PR007	gene-ACACA	Stomach	-0.00066
Blood	PR007	gene-APOA1	Stomach	-0.00069
Blood	PR007	gene-LOC105071890	Stomach	-0.000843333
Blood	PR007	gene-LOC105074481	Stomach	-0.00064
Blood	PR007	gene-LPL	Stomach	-0.00071
Blood	PR007	gene-MYLK	Stomach	-0.00064
Blood	PR007	gene-NEBL	Stomach	-0.000439
Blood	PR007	gene-PLEKHN1	Stomach	-0.000993333
Blood	PR007	gene-S100A14	Stomach	-0.00049614
Blood	PR007	gene-CMYA5	Stomach	-0.000541667
Blood	PR007	gene-PLN	Stomach	-0.000566667
Blood	PR007	gene-LOC105075848	Stomach	-0.000996667
Blood	PR007	gene-C1QTNF7	Stomach	-0.0006
Blood	PR007	gene-SLC22A5	Stomach	-0.0005
Blood	PR007	gene-TREM1	Stomach	-0.00058
Blood	PR007	gene-ACYP2	Stomach	-0.00049
Blood	PR007	gene-AMOTL1	Stomach	-0.0006
Blood	PR007	gene-TMEM176A	Stomach	-0.000745
Blood	PR007	gene-MYO1B	Stomach	-0.000666667
Blood	PR007	gene-SERPING1	Stomach	-0.00062
Blood	PR008	gene-ACACA	Stomach	-0.00066
Blood	PR008	gene-APOA1	Stomach	-0.00066
Blood	PR008	gene-LOC105071890	Stomach	-0.000725
Blood	PR008	gene-LOC105074481	Stomach	-0.00064
Blood	PR008	gene-LPL	Stomach	-0.000516667
Blood	PR008	gene-MYLK	Stomach	-0.00064
Blood	PR008	gene-NEBL	Stomach	-0.000439
Blood	PR008	gene-PLEKHN1	Stomach	-0.000851333
Blood	PR008	gene-S100A14	Stomach	-0.00049614
Blood	PR008	gene-CMYA5	Stomach	-0.000541667
Blood	PR008	gene-PLN	Stomach	-0.000594
Blood	PR008	gene-LOC105075848	Stomach	-0.00087
Blood	PR008	gene-C1QTNF7	Stomach	-0.0006
Blood	PR008	gene-SLC22A5	Stomach	-0.000466667
Blood	PR008	gene-TREM1	Stomach	-0.00058
Blood	PR008	gene-ACYP2	Stomach	-0.000493333
Blood	PR008	gene-AMOTL1	Stomach	-0.0005
Blood	PR008	gene-TMEM176A	Stomach	-0.000609333
Blood	PR008	gene-MYO1B	Stomach	-0.0007
Blood	PR008	gene-SERPING1	Stomach	-0.00062
Blood	PR009	gene-ACACA	Stomach	-0.00066
Blood	PR009	gene-APOA1	Stomach	-0.00066
Blood	PR009	gene-LOC105071890	Stomach	-0.000843333
Blood	PR009	gene-LOC105074481	Stomach	-0.00082
Blood	PR009	gene-LPL	Stomach	-0.00056
Blood	PR009	gene-MYLK	Stomach	-0.00064
Blood	PR009	gene-NEBL	Stomach	-0.000439
Blood	PR009	gene-PLEKHN1	Stomach	-0.000993333
Blood	PR009	gene-S100A14	Stomach	-0.00049614
Blood	PR009	gene-CMYA5	Stomach	-0.000541667
Blood	PR009	gene-PLN	Stomach	-0.000566667
Blood	PR009	gene-LOC105075848	Stomach	-0.000996667
Blood	PR009	gene-C1QTNF7	Stomach	-0.0006
Blood	PR009	gene-SLC22A5	Stomach	-0.0005
Blood	PR009	gene-TREM1	Stomach	-0.00058
Blood	PR009	gene-ACYP2	Stomach	-0.00046
Blood	PR009	gene-AMOTL1	Stomach	-0.0006
Blood	PR009	gene-TMEM176A	Stomach	-0.000570333
Blood	PR009	gene-MYO1B	Stomach	-0.0006
Blood	PR009	gene-SERPING1	Stomach	-0.00062
Blood	PR010	gene-ACACA	Stomach	-0.00066
Blood	PR010	gene-APOA1	Stomach	-0.00069
Blood	PR010	gene-LOC105071890	Stomach	-0.000843333
Blood	PR010	gene-LOC105074481	Stomach	-0.000603333
Blood	PR010	gene-LPL	Stomach	-0.00071
Blood	PR010	gene-MYLK	Stomach	-0.00064
Blood	PR010	gene-NEBL	Stomach	-0.000356889
Blood	PR010	gene-PLEKHN1	Stomach	-0.00101733
Blood	PR010	gene-S100A14	Stomach	-0.000532807
Blood	PR010	gene-CMYA5	Stomach	-0.000541667
Blood	PR010	gene-PLN	Stomach	-0.000566667
Blood	PR010	gene-LOC105075848	Stomach	-0.000996667
Blood	PR010	gene-C1QTNF7	Stomach	-0.0006
Blood	PR010	gene-SLC22A5	Stomach	-0.0005
Blood	PR010	gene-TREM1	Stomach	-0.00058
Blood	PR010	gene-ACYP2	Stomach	-0.00049
Blood	PR010	gene-AMOTL1	Stomach	-0.0006
Blood	PR010	gene-TMEM176A	Stomach	-0.000745
Blood	PR010	gene-MYO1B	Stomach	-0.0008
Blood	PR010	gene-SERPING1	Stomach	-0.00062
Blood	PR011	gene-ACACA	Stomach	-0.00066
Blood	PR011	gene-APOA1	Stomach	-0.00069
Blood	PR011	gene-LOC105071890	Stomach	-0.000843333
Blood	PR011	gene-LOC105074481	Stomach	-0.00082
Blood	PR011	gene-LPL	Stomach	-0.00071
Blood	PR011	gene-MYLK	Stomach	-0.00064
Blood	PR011	gene-NEBL	Stomach	-0.000332333
Blood	PR011	gene-PLEKHN1	Stomach	-0.000914
Blood	PR011	gene-S100A14	Stomach	-0.000558421
Blood	PR011	gene-CMYA5	Stomach	-0.000541667
Blood	PR011	gene-PLN	Stomach	-0.000566667
Blood	PR011	gene-LOC105075848	Stomach	0.00049
Blood	PR011	gene-C1QTNF7	Stomach	-0.0006
Blood	PR011	gene-SLC22A5	Stomach	-0.0006
Blood	PR011	gene-TREM1	Stomach	-0.00058
Blood	PR011	gene-ACYP2	Stomach	-0.00049
Blood	PR011	gene-AMOTL1	Stomach	-0.0006
Blood	PR011	gene-TMEM176A	Stomach	-0.000745
Blood	PR011	gene-MYO1B	Stomach	-0.0008
Blood	PR011	gene-SERPING1	Stomach	-0.00062
Blood	PR012	gene-ACACA	Stomach	-0.00066
Blood	PR012	gene-APOA1	Stomach	-0.00069
Blood	PR012	gene-LOC105071890	Stomach	-0.000843333
Blood	PR012	gene-LOC105074481	Stomach	-0.00082
Blood	PR012	gene-LPL	Stomach	-0.00071
Blood	PR012	gene-MYLK	Stomach	-0.00064
Blood	PR012	gene-NEBL	Stomach	-0.000367333
Blood	PR012	gene-PLEKHN1	Stomach	-0.00101733
Blood	PR012	gene-S100A14	Stomach	-0.000639474
Blood	PR012	gene-CMYA5	Stomach	-0.000541667
Blood	PR012	gene-PLN	Stomach	-0.000566667
Blood	PR012	gene-LOC105075848	Stomach	-0.000996667
Blood	PR012	gene-C1QTNF7	Stomach	-0.0006
Blood	PR012	gene-SLC22A5	Stomach	-0.0006
Blood	PR012	gene-TREM1	Stomach	-0.00058
Blood	PR012	gene-ACYP2	Stomach	-0.00046
Blood	PR012	gene-AMOTL1	Stomach	-0.0005
Blood	PR012	gene-TMEM176A	Stomach	-0.000745
Blood	PR012	gene-MYO1B	Stomach	-0.0008
Blood	PR012	gene-SERPING1	Stomach	-0.00062
Blood	SI001	gene-ACACA	Intestine	-0.00055
Blood	SI001	gene-APOA1	Intestine	-0.00066
Blood	SI001	gene-LOC105071890	Intestine	-0.000725
Blood	SI001	gene-LOC105074481	Intestine	-0.000465
Blood	SI001	gene-LPL	Intestine	-0.00056
Blood	SI001	gene-MYLK	Intestine	-0.00064
Blood	SI001	gene-NEBL	Intestine	-0.000351667
Blood	SI001	gene-PLEKHN1	Intestine	-0.000471
Blood	SI001	gene-S100A14	Intestine	-0.000337807
Blood	SI001	gene-CMYA5	Intestine	-0.000585
Blood	SI001	gene-PLN	Intestine	-0.000594
Blood	SI001	gene-LOC105075848	Intestine	-0.000695333
Blood	SI001	gene-C1QTNF7	Intestine	-0.00051
Blood	SI001	gene-SLC22A5	Intestine	-0.0005
Blood	SI001	gene-TREM1	Intestine	-0.00058
Blood	SI001	gene-ACYP2	Intestine	-0.000461667
Blood	SI001	gene-AMOTL1	Intestine	-0.000466667
Blood	SI001	gene-TMEM176A	Intestine	-0.000611667
Blood	SI001	gene-MYO1B	Intestine	-0.0006
Blood	SI001	gene-SERPING1	Intestine	-0.000513333
Blood	SI002	gene-ACACA	Intestine	-0.00055
Blood	SI002	gene-APOA1	Intestine	-0.000695333
Blood	SI002	gene-LOC105071890	Intestine	-0.000725
Blood	SI002	gene-LOC105074481	Intestine	-0.000555
Blood	SI002	gene-LPL	Intestine	-0.00056
Blood	SI002	gene-MYLK	Intestine	-0.00064
Blood	SI002	gene-NEBL	Intestine	-0.000351667
Blood	SI002	gene-PLEKHN1	Intestine	-0.000479
Blood	SI002	gene-S100A14	Intestine	-0.000337807
Blood	SI002	gene-CMYA5	Intestine	-0.000541667
Blood	SI002	gene-PLN	Intestine	-0.000594
Blood	SI002	gene-LOC105075848	Intestine	-0.00075
Blood	SI002	gene-C1QTNF7	Intestine	-0.0006
Blood	SI002	gene-SLC22A5	Intestine	-0.0005
Blood	SI002	gene-TREM1	Intestine	-0.00058
Blood	SI002	gene-ACYP2	Intestine	-0.000493333
Blood	SI002	gene-AMOTL1	Intestine	-0.0005
Blood	SI002	gene-TMEM176A	Intestine	-0.000611667
Blood	SI002	gene-MYO1B	Intestine	-0.0006
Blood	SI002	gene-SERPING1	Intestine	-0.000513333
Blood	SI003	gene-ACACA	Intestine	-0.00055
Blood	SI003	gene-APOA1	Intestine	-0.000695333
Blood	SI003	gene-LOC105071890	Intestine	-0.000725
Blood	SI003	gene-LOC105074481	Intestine	-0.000524333
Blood	SI003	gene-LPL	Intestine	-0.00056
Blood	SI003	gene-MYLK	Intestine	-0.00064
Blood	SI003	gene-NEBL	Intestine	-0.000351667
Blood	SI003	gene-PLEKHN1	Intestine	-0.000439333
Blood	SI003	gene-S100A14	Intestine	-0.000337807
Blood	SI003	gene-CMYA5	Intestine	-0.000541667
Blood	SI003	gene-PLN	Intestine	-0.000594
Blood	SI003	gene-LOC105075848	Intestine	-0.00075
Blood	SI003	gene-C1QTNF7	Intestine	-0.0006
Blood	SI003	gene-SLC22A5	Intestine	-0.0005
Blood	SI003	gene-TREM1	Intestine	-0.00058
Blood	SI003	gene-ACYP2	Intestine	-0.000493333
Blood	SI003	gene-AMOTL1	Intestine	-0.000466667
Blood	SI003	gene-TMEM176A	Intestine	-0.000611667
Blood	SI003	gene-MYO1B	Intestine	-0.0006
Blood	SI003	gene-SERPING1	Intestine	-0.000513333
Blood	SI004	gene-ACACA	Intestine	-0.00055
Blood	SI004	gene-APOA1	Intestine	-0.000695333
Blood	SI004	gene-LOC105071890	Intestine	-0.000725
Blood	SI004	gene-LOC105074481	Intestine	-0.000541667
Blood	SI004	gene-LPL	Intestine	-0.00056
Blood	SI004	gene-MYLK	Intestine	-0.00064
Blood	SI004	gene-NEBL	Intestine	-0.000271333
Blood	SI004	gene-PLEKHN1	Intestine	-0.000440667
Blood	SI004	gene-S100A14	Intestine	-0.000600526
Blood	SI004	gene-CMYA5	Intestine	-0.000541667
Blood	SI004	gene-PLN	Intestine	-0.000585
Blood	SI004	gene-LOC105075848	Intestine	-0.00087
Blood	SI004	gene-C1QTNF7	Intestine	-0.0006
Blood	SI004	gene-SLC22A5	Intestine	-0.0005
Blood	SI004	gene-TREM1	Intestine	-0.00058
Blood	SI004	gene-ACYP2	Intestine	-0.000461667
Blood	SI004	gene-AMOTL1	Intestine	-0.0005
Blood	SI004	gene-TMEM176A	Intestine	-0.000681667
Blood	SI004	gene-MYO1B	Intestine	-0.0006
Blood	SI004	gene-SERPING1	Intestine	-0.000513333
Blood	SI005	gene-ACACA	Intestine	-0.00055
Blood	SI005	gene-APOA1	Intestine	-0.000695333
Blood	SI005	gene-LOC105071890	Intestine	-0.000615
Blood	SI005	gene-LOC105074481	Intestine	-0.000523333
Blood	SI005	gene-LPL	Intestine	-0.00056
Blood	SI005	gene-MYLK	Intestine	-0.00064
Blood	SI005	gene-NEBL	Intestine	0.000248222
Blood	SI005	gene-PLEKHN1	Intestine	-0.000231667
Blood	SI005	gene-S100A14	Intestine	-0.000379474
Blood	SI005	gene-CMYA5	Intestine	-0.000541667
Blood	SI005	gene-PLN	Intestine	-0.000585
Blood	SI005	gene-LOC105075848	Intestine	-0.00075
Blood	SI005	gene-C1QTNF7	Intestine	-0.0006
Blood	SI005	gene-SLC22A5	Intestine	-0.0005
Blood	SI005	gene-TREM1	Intestine	-0.00058
Blood	SI005	gene-ACYP2	Intestine	-0.000461667
Blood	SI005	gene-AMOTL1	Intestine	-0.0005
Blood	SI005	gene-TMEM176A	Intestine	-0.000611667
Blood	SI005	gene-MYO1B	Intestine	-0.0005
Blood	SI005	gene-SERPING1	Intestine	-0.000513333
Blood	SI006	gene-ACACA	Intestine	-0.00055
Blood	SI006	gene-APOA1	Intestine	-0.000695333
Blood	SI006	gene-LOC105071890	Intestine	-0.000725
Blood	SI006	gene-LOC105074481	Intestine	-0.000541667
Blood	SI006	gene-LPL	Intestine	-1.56667e-05
Blood	SI006	gene-MYLK	Intestine	-0.00064
Blood	SI006	gene-NEBL	Intestine	-0.000260222
Blood	SI006	gene-PLEKHN1	Intestine	-0.000440667
Blood	SI006	gene-S100A14	Intestine	-0.000337807
Blood	SI006	gene-CMYA5	Intestine	-0.000541667
Blood	SI006	gene-PLN	Intestine	-0.000566667
Blood	SI006	gene-LOC105075848	Intestine	-0.00087
Blood	SI006	gene-C1QTNF7	Intestine	-0.0006
Blood	SI006	gene-SLC22A5	Intestine	-0.0005
Blood	SI006	gene-TREM1	Intestine	-0.00058
Blood	SI006	gene-ACYP2	Intestine	-0.000493333
Blood	SI006	gene-AMOTL1	Intestine	-0.0005
Blood	SI006	gene-TMEM176A	Intestine	-0.000915
Blood	SI006	gene-MYO1B	Intestine	-0.0006
Blood	SI006	gene-SERPING1	Intestine	-0.000513333
Blood	SM001	gene-ACACA	SkeletalMuscle	-0.00055
Blood	SM001	gene-APOA1	SkeletalMuscle	-0.000536
Blood	SM001	gene-LOC105071890	SkeletalMuscle	-0.000581667
Blood	SM001	gene-LOC105074481	SkeletalMuscle	-0.000325667
Blood	SM001	gene-LPL	SkeletalMuscle	-0.000491
Blood	SM001	gene-MYLK	SkeletalMuscle	-0.00064
Blood	SM001	gene-NEBL	SkeletalMuscle	-0.000478889
Blood	SM001	gene-PLEKHN1	SkeletalMuscle	-0.000568333
Blood	SM001	gene-S100A14	SkeletalMuscle	-0.000245088
Blood	SM001	gene-CMYA5	SkeletalMuscle	-0.000743333
Blood	SM001	gene-PLN	SkeletalMuscle	-0.000416667
Blood	SM001	gene-LOC105075848	SkeletalMuscle	-0.000557333
Blood	SM001	gene-C1QTNF7	SkeletalMuscle	-0.00051
Blood	SM001	gene-SLC22A5	SkeletalMuscle	-0.0006
Blood	SM001	gene-TREM1	SkeletalMuscle	-0.00058
Blood	SM001	gene-ACYP2	SkeletalMuscle	-0.00043
Blood	SM001	gene-AMOTL1	SkeletalMuscle	-0.0005
Blood	SM001	gene-TMEM176A	SkeletalMuscle	-0.000196667
Blood	SM001	gene-MYO1B	SkeletalMuscle	-0.000566667
Blood	SM001	gene-SERPING1	SkeletalMuscle	-0.0004
Blood	SM002	gene-ACACA	SkeletalMuscle	-0.00055
Blood	SM002	gene-APOA1	SkeletalMuscle	-0.000345
Blood	SM002	gene-LOC105071890	SkeletalMuscle	8e-05
Blood	SM002	gene-LOC105074481	SkeletalMuscle	-0.000300667
Blood	SM002	gene-LPL	SkeletalMuscle	-0.000568333
Blood	SM002	gene-MYLK	SkeletalMuscle	-0.00064
Blood	SM002	gene-NEBL	SkeletalMuscle	-0.000329778
Blood	SM002	gene-PLEKHN1	SkeletalMuscle	-0.000171
Blood	SM002	gene-S100A14	SkeletalMuscle	-0.000245088
Blood	SM002	gene-CMYA5	SkeletalMuscle	-0.0009
Blood	SM002	gene-PLN	SkeletalMuscle	-0.000433333
Blood	SM002	gene-LOC105075848	SkeletalMuscle	-0.000103333
Blood	SM002	gene-C1QTNF7	SkeletalMuscle	-0.00051
Blood	SM002	gene-SLC22A5	SkeletalMuscle	-0.0006
Blood	SM002	gene-TREM1	SkeletalMuscle	-0.00058
Blood	SM002	gene-ACYP2	SkeletalMuscle	-0.000446
Blood	SM002	gene-AMOTL1	SkeletalMuscle	-0.0005
Blood	SM002	gene-TMEM176A	SkeletalMuscle	0.000243667
Blood	SM002	gene-MYO1B	SkeletalMuscle	-0.000566667
Blood	SM002	gene-SERPING1	SkeletalMuscle	-0.0004
Blood	SM003	gene-ACACA	SkeletalMuscle	-0.00055
Blood	SM003	gene-APOA1	SkeletalMuscle	-0.000545
Blood	SM003	gene-LOC105071890	SkeletalMuscle	-0.000581667
Blood	SM003	gene-LOC105074481	SkeletalMuscle	-0.000300667
Blood	SM003	gene-LPL	SkeletalMuscle	-0.000568333
Blood	SM003	gene-MYLK	SkeletalMuscle	-0.00064
Blood	SM003	gene-NEBL	SkeletalMuscle	-0.000436444
Blood	SM003	gene-PLEKHN1	SkeletalMuscle	-0.000585333
Blood	SM003	gene-S100A14	SkeletalMuscle	-0.000191754
Blood	SM003	gene-CMYA5	SkeletalMuscle	-0.000710667
Blood	SM003	gene-PLN	SkeletalMuscle	-0.000433333
Blood	SM003	gene-LOC105075848	SkeletalMuscle	-0.000721667
Blood	SM003	gene-C1QTNF7	SkeletalMuscle	-0.00051
Blood	SM003	gene-SLC22A5	SkeletalMuscle	-0.0006
Blood	SM003	gene-TREM1	SkeletalMuscle	-0.00058
Blood	SM003	gene-ACYP2	SkeletalMuscle	-0.000436
Blood	SM003	gene-AMOTL1	SkeletalMuscle	-0.0005
Blood	SM003	gene-TMEM176A	SkeletalMuscle	5.53333e-05
Blood	SM003	gene-MYO1B	SkeletalMuscle	-0.000516667
Blood	SM003	gene-SERPING1	SkeletalMuscle	-0.0004
Blood	SM004	gene-ACACA	SkeletalMuscle	-0.00055
Blood	SM004	gene-APOA1	SkeletalMuscle	-0.000545
Blood	SM004	gene-LOC105071890	SkeletalMuscle	-0.000581667
Blood	SM004	gene-LOC105074481	SkeletalMuscle	-0.000325667
Blood	SM004	gene-LPL	SkeletalMuscle	-0.000568333
Blood	SM004	gene-MYLK	SkeletalMuscle	-0.00064
Blood	SM004	gene-NEBL	SkeletalMuscle	-0.000460444
Blood	SM004	gene-PLEKHN1	SkeletalMuscle	-0.000609333
Blood	SM004	gene-S100A14	SkeletalMuscle	-0.000181754
Blood	SM004	gene-CMYA5	SkeletalMuscle	-0.0009
Blood	SM004	gene-PLN	SkeletalMuscle	-0.000433333
Blood	SM004	gene-LOC105075848	SkeletalMuscle	-0.000721667
Blood	SM004	gene-C1QTNF7	SkeletalMuscle	-0.00051
Blood	SM004	gene-SLC22A5	SkeletalMuscle	-0.0006
Blood	SM004	gene-TREM1	SkeletalMuscle	-0.00058
Blood	SM004	gene-ACYP2	SkeletalMuscle	-0.000461667
Blood	SM004	gene-AMOTL1	SkeletalMuscle	-0.0005
Blood	SM004	gene-TMEM176A	SkeletalMuscle	-7.66667e-06
Blood	SM004	gene-MYO1B	SkeletalMuscle	-0.00055
[truncated: 201 more rows]

## Sheet: geneSHAP_Esophagus_top20_genes
class	sample_id	gene	tissue	shap_value
Esophagus	AB001	gene-ART5	Stomach	0.00136333
Esophagus	AB001	gene-ATP2A1	Stomach	-0.000299333
Esophagus	AB001	gene-CDNF	Stomach	-0.000493333
Esophagus	AB001	gene-CYSRT1	Stomach	-0.000314958
Esophagus	AB001	gene-LMOD3	Stomach	-0.000487094
Esophagus	AB001	gene-LOC105062225	Stomach	-0.000277607
Esophagus	AB001	gene-LOC105073998	Stomach	-0.00029
Esophagus	AB001	gene-LOC123614002	Stomach	-0.00015
Esophagus	AB001	gene-LOC123618651	Stomach	-0.000436667
Esophagus	AB001	gene-MYBPC1	Stomach	-0.000421667
Esophagus	AB001	gene-MYH8	Stomach	-0.000823333
Esophagus	AB001	gene-MYOZ3	Stomach	-0.000366667
Esophagus	AB001	gene-PITX1	Stomach	0.00101413
Esophagus	AB001	gene-SCN4A	Stomach	-0.000486667
Esophagus	AB001	gene-SCN4B	Stomach	-0.000853333
Esophagus	AB001	gene-SMTNL1	Stomach	0.00303
Esophagus	AB001	gene-CHAC1	Stomach	-0.000523333
Esophagus	AB001	gene-LOC123617879	Stomach	-0.00064
Esophagus	AB001	gene-SBK2	Stomach	-0.000715
Esophagus	AB001	gene-TNN	Stomach	-9e-05
Esophagus	AB002	gene-ART5	Stomach	-0.000423333
Esophagus	AB002	gene-ATP2A1	Stomach	-0.000290667
Esophagus	AB002	gene-CDNF	Stomach	-0.000693333
Esophagus	AB002	gene-CYSRT1	Stomach	-0.000314958
Esophagus	AB002	gene-LMOD3	Stomach	-0.000487094
Esophagus	AB002	gene-LOC105062225	Stomach	-0.00032
Esophagus	AB002	gene-LOC105073998	Stomach	-0.00025
Esophagus	AB002	gene-LOC123614002	Stomach	-0.0003
Esophagus	AB002	gene-LOC123618651	Stomach	-0.000436667
Esophagus	AB002	gene-MYBPC1	Stomach	-0.000403333
Esophagus	AB002	gene-MYH8	Stomach	-0.00093
Esophagus	AB002	gene-MYOZ3	Stomach	-0.00025
Esophagus	AB002	gene-PITX1	Stomach	0.000749455
Esophagus	AB002	gene-SCN4A	Stomach	-0.000596667
Esophagus	AB002	gene-SCN4B	Stomach	-0.000566667
Esophagus	AB002	gene-SMTNL1	Stomach	-0.00058
Esophagus	AB002	gene-CHAC1	Stomach	-0.000523333
Esophagus	AB002	gene-LOC123617879	Stomach	-0.000581667
Esophagus	AB002	gene-SBK2	Stomach	-0.000816667
Esophagus	AB002	gene-TNN	Stomach	-0.00017
Esophagus	AD001	gene-ART5	Adipose	-0.000451667
Esophagus	AD001	gene-ATP2A1	Adipose	-0.000312667
Esophagus	AD001	gene-CDNF	Adipose	-0.00047
Esophagus	AD001	gene-CYSRT1	Adipose	-0.000374958
Esophagus	AD001	gene-LMOD3	Adipose	-0.000415427
Esophagus	AD001	gene-LOC105062225	Adipose	-0.000278006
Esophagus	AD001	gene-LOC105073998	Adipose	-0.00025
Esophagus	AD001	gene-LOC123614002	Adipose	-0.0003
Esophagus	AD001	gene-LOC123618651	Adipose	-0.000436667
Esophagus	AD001	gene-MYBPC1	Adipose	-0.000248333
Esophagus	AD001	gene-MYH8	Adipose	-0.00069
Esophagus	AD001	gene-MYOZ3	Adipose	-0.00036
Esophagus	AD001	gene-PITX1	Adipose	-0.000319715
Esophagus	AD001	gene-SCN4A	Adipose	-0.000366667
Esophagus	AD001	gene-SCN4B	Adipose	-0.000452
Esophagus	AD001	gene-SMTNL1	Adipose	-0.00058
Esophagus	AD001	gene-CHAC1	Adipose	-0.000386667
Esophagus	AD001	gene-LOC123617879	Adipose	-0.000531667
Esophagus	AD001	gene-SBK2	Adipose	-0.000681667
Esophagus	AD001	gene-TNN	Adipose	-0.000215556
Esophagus	AD002	gene-ART5	Adipose	-0.000423333
Esophagus	AD002	gene-ATP2A1	Adipose	-0.000402667
Esophagus	AD002	gene-CDNF	Adipose	-0.00047
Esophagus	AD002	gene-CYSRT1	Adipose	-0.000374958
Esophagus	AD002	gene-LMOD3	Adipose	-0.000418618
Esophagus	AD002	gene-LOC105062225	Adipose	-0.00028
Esophagus	AD002	gene-LOC105073998	Adipose	-0.00025
Esophagus	AD002	gene-LOC123614002	Adipose	-0.0003
Esophagus	AD002	gene-LOC123618651	Adipose	-0.000436667
Esophagus	AD002	gene-MYBPC1	Adipose	-0.000248333
Esophagus	AD002	gene-MYH8	Adipose	-0.00069
Esophagus	AD002	gene-MYOZ3	Adipose	-0.00036
Esophagus	AD002	gene-PITX1	Adipose	-0.000453885
Esophagus	AD002	gene-SCN4A	Adipose	-0.000486667
Esophagus	AD002	gene-SCN4B	Adipose	-0.000421667
Esophagus	AD002	gene-SMTNL1	Adipose	-0.00058
Esophagus	AD002	gene-CHAC1	Adipose	-0.000386667
Esophagus	AD002	gene-LOC123617879	Adipose	-0.000581667
Esophagus	AD002	gene-SBK2	Adipose	-0.000684583
Esophagus	AD002	gene-TNN	Adipose	-0.000215556
Esophagus	AD003	gene-ART5	Adipose	-0.000303333
Esophagus	AD003	gene-ATP2A1	Adipose	-0.000402667
Esophagus	AD003	gene-CDNF	Adipose	-0.00047
Esophagus	AD003	gene-CYSRT1	Adipose	-0.000374958
Esophagus	AD003	gene-LMOD3	Adipose	-0.000418618
Esophagus	AD003	gene-LOC105062225	Adipose	-0.00028
Esophagus	AD003	gene-LOC105073998	Adipose	-0.00025
Esophagus	AD003	gene-LOC123614002	Adipose	-0.0003
Esophagus	AD003	gene-LOC123618651	Adipose	-0.000436667
Esophagus	AD003	gene-MYBPC1	Adipose	-0.000248333
Esophagus	AD003	gene-MYH8	Adipose	-0.00069
Esophagus	AD003	gene-MYOZ3	Adipose	-0.00025
Esophagus	AD003	gene-PITX1	Adipose	-0.000562073
Esophagus	AD003	gene-SCN4A	Adipose	-0.000366667
Esophagus	AD003	gene-SCN4B	Adipose	-0.000592
Esophagus	AD003	gene-SMTNL1	Adipose	-0.00058
Esophagus	AD003	gene-CHAC1	Adipose	-0.000386667
Esophagus	AD003	gene-LOC123617879	Adipose	-0.000575
Esophagus	AD003	gene-SBK2	Adipose	-0.000681667
Esophagus	AD003	gene-TNN	Adipose	-0.000215556
Esophagus	AD004	gene-ART5	Adipose	-0.000331667
Esophagus	AD004	gene-ATP2A1	Adipose	-0.000402667
Esophagus	AD004	gene-CDNF	Adipose	-0.000383333
Esophagus	AD004	gene-CYSRT1	Adipose	-0.000374958
Esophagus	AD004	gene-LMOD3	Adipose	-0.000396282
Esophagus	AD004	gene-LOC105062225	Adipose	-0.00028
Esophagus	AD004	gene-LOC105073998	Adipose	-0.00025
Esophagus	AD004	gene-LOC123614002	Adipose	-0.0003
Esophagus	AD004	gene-LOC123618651	Adipose	-0.000436667
Esophagus	AD004	gene-MYBPC1	Adipose	-0.000248333
Esophagus	AD004	gene-MYH8	Adipose	-0.00069
Esophagus	AD004	gene-MYOZ3	Adipose	-0.00025
Esophagus	AD004	gene-PITX1	Adipose	-0.000549715
Esophagus	AD004	gene-SCN4A	Adipose	-0.000366667
Esophagus	AD004	gene-SCN4B	Adipose	-0.000592
Esophagus	AD004	gene-SMTNL1	Adipose	-0.00058
Esophagus	AD004	gene-CHAC1	Adipose	-0.000386667
Esophagus	AD004	gene-LOC123617879	Adipose	-0.000525
Esophagus	AD004	gene-SBK2	Adipose	-0.000684583
Esophagus	AD004	gene-TNN	Adipose	-0.000215556
Esophagus	AD005	gene-ART5	Adipose	-0.000451667
Esophagus	AD005	gene-ATP2A1	Adipose	-0.000402667
Esophagus	AD005	gene-CDNF	Adipose	-0.00047
Esophagus	AD005	gene-CYSRT1	Adipose	-0.000374958
Esophagus	AD005	gene-LMOD3	Adipose	-0.000518618
Esophagus	AD005	gene-LOC105062225	Adipose	-0.00028
Esophagus	AD005	gene-LOC105073998	Adipose	-0.00025
Esophagus	AD005	gene-LOC123614002	Adipose	-0.0003
Esophagus	AD005	gene-LOC123618651	Adipose	-0.000436667
Esophagus	AD005	gene-MYBPC1	Adipose	-0.000248333
Esophagus	AD005	gene-MYH8	Adipose	-0.00069
Esophagus	AD005	gene-MYOZ3	Adipose	-0.00025
Esophagus	AD005	gene-PITX1	Adipose	-0.000536382
Esophagus	AD005	gene-SCN4A	Adipose	-0.000386667
Esophagus	AD005	gene-SCN4B	Adipose	-0.000452
Esophagus	AD005	gene-SMTNL1	Adipose	-0.00058
Esophagus	AD005	gene-CHAC1	Adipose	-0.000386667
Esophagus	AD005	gene-LOC123617879	Adipose	-0.000596667
Esophagus	AD005	gene-SBK2	Adipose	-0.000681667
Esophagus	AD005	gene-TNN	Adipose	-0.000215556
Esophagus	AD006	gene-ART5	Adipose	-0.000331667
Esophagus	AD006	gene-ATP2A1	Adipose	-0.000542667
Esophagus	AD006	gene-CDNF	Adipose	-0.00047
Esophagus	AD006	gene-CYSRT1	Adipose	-0.000374958
Esophagus	AD006	gene-LMOD3	Adipose	-0.000415427
Esophagus	AD006	gene-LOC105062225	Adipose	-0.000278006
Esophagus	AD006	gene-LOC105073998	Adipose	-0.00025
Esophagus	AD006	gene-LOC123614002	Adipose	-0.00034
Esophagus	AD006	gene-LOC123618651	Adipose	-0.000436667
Esophagus	AD006	gene-MYBPC1	Adipose	-0.000248333
Esophagus	AD006	gene-MYH8	Adipose	-0.00069
Esophagus	AD006	gene-MYOZ3	Adipose	-0.00025
Esophagus	AD006	gene-PITX1	Adipose	-0.000332073
Esophagus	AD006	gene-SCN4A	Adipose	-0.000486667
Esophagus	AD006	gene-SCN4B	Adipose	-0.000421667
Esophagus	AD006	gene-SMTNL1	Adipose	-0.00058
Esophagus	AD006	gene-CHAC1	Adipose	-0.000386667
Esophagus	AD006	gene-LOC123617879	Adipose	-0.000596667
Esophagus	AD006	gene-SBK2	Adipose	-0.000681667
Esophagus	AD006	gene-TNN	Adipose	-0.000215556
Esophagus	AD007	gene-ART5	Adipose	-0.000331667
Esophagus	AD007	gene-ATP2A1	Adipose	-0.000402667
Esophagus	AD007	gene-CDNF	Adipose	-0.000383333
Esophagus	AD007	gene-CYSRT1	Adipose	-0.000374958
Esophagus	AD007	gene-LMOD3	Adipose	-0.000418618
Esophagus	AD007	gene-LOC105062225	Adipose	-0.00028
Esophagus	AD007	gene-LOC105073998	Adipose	-0.00025
Esophagus	AD007	gene-LOC123614002	Adipose	-0.0003
Esophagus	AD007	gene-LOC123618651	Adipose	-0.000436667
Esophagus	AD007	gene-MYBPC1	Adipose	-0.000248333
Esophagus	AD007	gene-MYH8	Adipose	-0.00069
Esophagus	AD007	gene-MYOZ3	Adipose	-0.00025
Esophagus	AD007	gene-PITX1	Adipose	-0.00054874
Esophagus	AD007	gene-SCN4A	Adipose	-0.000486667
Esophagus	AD007	gene-SCN4B	Adipose	-0.000452
Esophagus	AD007	gene-SMTNL1	Adipose	-0.00058
Esophagus	AD007	gene-CHAC1	Adipose	-0.000354667
Esophagus	AD007	gene-LOC123617879	Adipose	-0.000575
Esophagus	AD007	gene-SBK2	Adipose	-0.000684583
Esophagus	AD007	gene-TNN	Adipose	-0.000215556
Esophagus	AD008	gene-ART5	Adipose	-0.000303333
Esophagus	AD008	gene-ATP2A1	Adipose	-0.000312667
Esophagus	AD008	gene-CDNF	Adipose	-0.00047
Esophagus	AD008	gene-CYSRT1	Adipose	-0.000374958
Esophagus	AD008	gene-LMOD3	Adipose	-0.000418618
Esophagus	AD008	gene-LOC105062225	Adipose	-0.00028
Esophagus	AD008	gene-LOC105073998	Adipose	-0.00025
Esophagus	AD008	gene-LOC123614002	Adipose	-0.0003
Esophagus	AD008	gene-LOC123618651	Adipose	-0.000436667
Esophagus	AD008	gene-MYBPC1	Adipose	-0.000248333
Esophagus	AD008	gene-MYH8	Adipose	-0.00069
Esophagus	AD008	gene-MYOZ3	Adipose	-0.00036
Esophagus	AD008	gene-PITX1	Adipose	-0.000332073
Esophagus	AD008	gene-SCN4A	Adipose	-0.000366667
Esophagus	AD008	gene-SCN4B	Adipose	-0.000452
Esophagus	AD008	gene-SMTNL1	Adipose	-0.00058
Esophagus	AD008	gene-CHAC1	Adipose	-0.000386667
Esophagus	AD008	gene-LOC123617879	Adipose	-0.000525
Esophagus	AD008	gene-SBK2	Adipose	-0.000681667
Esophagus	AD008	gene-TNN	Adipose	-0.000215556
Esophagus	AD009	gene-ART5	Adipose	-0.000451667
Esophagus	AD009	gene-ATP2A1	Adipose	-0.000402667
Esophagus	AD009	gene-CDNF	Adipose	-0.00047
Esophagus	AD009	gene-CYSRT1	Adipose	-0.000374958
Esophagus	AD009	gene-LMOD3	Adipose	-0.000518618
Esophagus	AD009	gene-LOC105062225	Adipose	-0.00028
Esophagus	AD009	gene-LOC105073998	Adipose	-0.00025
Esophagus	AD009	gene-LOC123614002	Adipose	-0.0003
Esophagus	AD009	gene-LOC123618651	Adipose	-0.000436667
Esophagus	AD009	gene-MYBPC1	Adipose	-0.000248333
Esophagus	AD009	gene-MYH8	Adipose	-0.000665
Esophagus	AD009	gene-MYOZ3	Adipose	-0.000466667
Esophagus	AD009	gene-PITX1	Adipose	-0.000549715
Esophagus	AD009	gene-SCN4A	Adipose	-0.000486667
Esophagus	AD009	gene-SCN4B	Adipose	-0.000592
Esophagus	AD009	gene-SMTNL1	Adipose	-0.00046
Esophagus	AD009	gene-CHAC1	Adipose	-0.000386667
Esophagus	AD009	gene-LOC123617879	Adipose	-0.000575
Esophagus	AD009	gene-SBK2	Adipose	-0.000681667
Esophagus	AD009	gene-TNN	Adipose	-0.000119444
Esophagus	AD010	gene-ART5	Adipose	-0.000331667
Esophagus	AD010	gene-ATP2A1	Adipose	-0.000402667
Esophagus	AD010	gene-CDNF	Adipose	-0.000383333
Esophagus	AD010	gene-CYSRT1	Adipose	-0.000374958
Esophagus	AD010	gene-LMOD3	Adipose	-0.000418618
Esophagus	AD010	gene-LOC105062225	Adipose	-0.00028
Esophagus	AD010	gene-LOC105073998	Adipose	-0.00025
Esophagus	AD010	gene-LOC123614002	Adipose	-0.0003
Esophagus	AD010	gene-LOC123618651	Adipose	-0.000436667
Esophagus	AD010	gene-MYBPC1	Adipose	-0.000248333
Esophagus	AD010	gene-MYH8	Adipose	-0.00069
Esophagus	AD010	gene-MYOZ3	Adipose	-0.00025
Esophagus	AD010	gene-PITX1	Adipose	-0.00054874
Esophagus	AD010	gene-SCN4A	Adipose	-0.000486667
Esophagus	AD010	gene-SCN4B	Adipose	-0.000452
Esophagus	AD010	gene-SMTNL1	Adipose	-0.00058
Esophagus	AD010	gene-CHAC1	Adipose	-0.000386667
Esophagus	AD010	gene-LOC123617879	Adipose	-0.000575
Esophagus	AD010	gene-SBK2	Adipose	-0.00067125
Esophagus	AD010	gene-TNN	Adipose	-0.000215556
Esophagus	AD011	gene-ART5	Adipose	-0.000423333
Esophagus	AD011	gene-ATP2A1	Adipose	-0.000312667
Esophagus	AD011	gene-CDNF	Adipose	-0.00047
Esophagus	AD011	gene-CYSRT1	Adipose	-0.000318291
Esophagus	AD011	gene-LMOD3	Adipose	-0.000418618
Esophagus	AD011	gene-LOC105062225	Adipose	-0.00024
Esophagus	AD011	gene-LOC105073998	Adipose	-0.00025
Esophagus	AD011	gene-LOC123614002	Adipose	-0.0003
Esophagus	AD011	gene-LOC123618651	Adipose	-0.000436667
Esophagus	AD011	gene-MYBPC1	Adipose	-0.000248333
Esophagus	AD011	gene-MYH8	Adipose	-0.00069
Esophagus	AD011	gene-MYOZ3	Adipose	-0.00036
Esophagus	AD011	gene-PITX1	Adipose	-0.000562073
Esophagus	AD011	gene-SCN4A	Adipose	-0.000486667
Esophagus	AD011	gene-SCN4B	Adipose	-0.000592
Esophagus	AD011	gene-SMTNL1	Adipose	-0.00058
Esophagus	AD011	gene-CHAC1	Adipose	-0.000454667
Esophagus	AD011	gene-LOC123617879	Adipose	-0.000581667
Esophagus	AD011	gene-SBK2	Adipose	-0.000681667
Esophagus	AD011	gene-TNN	Adipose	-0.00022
Esophagus	AD012	gene-ART5	Adipose	-0.000343333
Esophagus	AD012	gene-ATP2A1	Adipose	-0.000332
Esophagus	AD012	gene-CDNF	Adipose	-0.00047
Esophagus	AD012	gene-CYSRT1	Adipose	-0.000434958
Esophagus	AD012	gene-LMOD3	Adipose	-0.000381952
Esophagus	AD012	gene-LOC105062225	Adipose	-0.000278006
Esophagus	AD012	gene-LOC105073998	Adipose	-0.00025
Esophagus	AD012	gene-LOC123614002	Adipose	-0.0003
Esophagus	AD012	gene-LOC123618651	Adipose	-0.000436667
Esophagus	AD012	gene-MYBPC1	Adipose	-0.000248333
Esophagus	AD012	gene-MYH8	Adipose	-0.000583333
Esophagus	AD012	gene-MYOZ3	Adipose	-0.000373333
Esophagus	AD012	gene-PITX1	Adipose	-0.00077874
Esophagus	AD012	gene-SCN4A	Adipose	-0.000366667
Esophagus	AD012	gene-SCN4B	Adipose	-0.000561667
Esophagus	AD012	gene-SMTNL1	Adipose	-0.00058
Esophagus	AD012	gene-CHAC1	Adipose	-0.000386667
Esophagus	AD012	gene-LOC123617879	Adipose	-0.000581667
Esophagus	AD012	gene-SBK2	Adipose	-0.000684583
Esophagus	AD012	gene-TNN	Adipose	-0.000175556
Esophagus	AD013	gene-ART5	Adipose	-0.000423333
Esophagus	AD013	gene-ATP2A1	Adipose	-0.000415333
Esophagus	AD013	gene-CDNF	Adipose	-0.00047
Esophagus	AD013	gene-CYSRT1	Adipose	-0.000434958
Esophagus	AD013	gene-LMOD3	Adipose	-0.000418618
Esophagus	AD013	gene-LOC105062225	Adipose	-0.00028
Esophagus	AD013	gene-LOC105073998	Adipose	-0.00025
Esophagus	AD013	gene-LOC123614002	Adipose	-0.0003
Esophagus	AD013	gene-LOC123618651	Adipose	-0.000436667
Esophagus	AD013	gene-MYBPC1	Adipose	-0.000248333
Esophagus	AD013	gene-MYH8	Adipose	-0.000583333
Esophagus	AD013	gene-MYOZ3	Adipose	-0.00036
Esophagus	AD013	gene-PITX1	Adipose	-0.000332073
Esophagus	AD013	gene-SCN4A	Adipose	-0.000486667
Esophagus	AD013	gene-SCN4B	Adipose	-0.000592
Esophagus	AD013	gene-SMTNL1	Adipose	-0.00058
Esophagus	AD013	gene-CHAC1	Adipose	-0.000386667
Esophagus	AD013	gene-LOC123617879	Adipose	-0.000581667
Esophagus	AD013	gene-SBK2	Adipose	-0.000668333
Esophagus	AD013	gene-TNN	Adipose	-0.000166111
Esophagus	AD014	gene-ART5	Adipose	-0.000303333
Esophagus	AD014	gene-ATP2A1	Adipose	-0.000402667
Esophagus	AD014	gene-CDNF	Adipose	-0.00047
Esophagus	AD014	gene-CYSRT1	Adipose	-0.000374958
Esophagus	AD014	gene-LMOD3	Adipose	-0.000418618
Esophagus	AD014	gene-LOC105062225	Adipose	-0.00028
Esophagus	AD014	gene-LOC105073998	Adipose	-0.00025
Esophagus	AD014	gene-LOC123614002	Adipose	-0.0003
Esophagus	AD014	gene-LOC123618651	Adipose	-0.000436667
Esophagus	AD014	gene-MYBPC1	Adipose	-0.000248333
Esophagus	AD014	gene-MYH8	Adipose	-0.00069
Esophagus	AD014	gene-MYOZ3	Adipose	-0.00025
Esophagus	AD014	gene-PITX1	Adipose	-0.000562073
Esophagus	AD014	gene-SCN4A	Adipose	-0.000366667
Esophagus	AD014	gene-SCN4B	Adipose	-0.000592
Esophagus	AD014	gene-SMTNL1	Adipose	-0.00058
Esophagus	AD014	gene-CHAC1	Adipose	-0.000386667
Esophagus	AD014	gene-LOC123617879	Adipose	-0.000581667
Esophagus	AD014	gene-SBK2	Adipose	-0.000681667
Esophagus	AD014	gene-TNN	Adipose	-0.000215556
Esophagus	AD015	gene-ART5	Adipose	-0.000423333
Esophagus	AD015	gene-ATP2A1	Adipose	-0.000312667
Esophagus	AD015	gene-CDNF	Adipose	-0.00047
Esophagus	AD015	gene-CYSRT1	Adipose	-0.000374958
Esophagus	AD015	gene-LMOD3	Adipose	-0.000427094
Esophagus	AD015	gene-LOC105062225	Adipose	-0.000319202
Esophagus	AD015	gene-LOC105073998	Adipose	-0.00025
Esophagus	AD015	gene-LOC123614002	Adipose	-0.0003
Esophagus	AD015	gene-LOC123618651	Adipose	-0.000436667
Esophagus	AD015	gene-MYBPC1	Adipose	-0.000248333
Esophagus	AD015	gene-MYH8	Adipose	-0.00077
Esophagus	AD015	gene-MYOZ3	Adipose	-0.00036
Esophagus	AD015	gene-PITX1	Adipose	-0.000319715
Esophagus	AD015	gene-SCN4A	Adipose	-0.000486667
Esophagus	AD015	gene-SCN4B	Adipose	-0.000556667
Esophagus	AD015	gene-SMTNL1	Adipose	-0.00058
Esophagus	AD015	gene-CHAC1	Adipose	-0.000386667
Esophagus	AD015	gene-LOC123617879	Adipose	-0.000531667
Esophagus	AD015	gene-SBK2	Adipose	-0.000681667
Esophagus	AD015	gene-TNN	Adipose	-0.000215556
Esophagus	AD016	gene-ART5	Adipose	-0.000423333
Esophagus	AD016	gene-ATP2A1	Adipose	-0.000324333
Esophagus	AD016	gene-CDNF	Adipose	-0.00047
Esophagus	AD016	gene-CYSRT1	Adipose	-0.000434958
Esophagus	AD016	gene-LMOD3	Adipose	-0.000418618
Esophagus	AD016	gene-LOC105062225	Adipose	-0.00028
Esophagus	AD016	gene-LOC105073998	Adipose	-0.00025
Esophagus	AD016	gene-LOC123614002	Adipose	-0.0003
Esophagus	AD016	gene-LOC123618651	Adipose	-0.000436667
Esophagus	AD016	gene-MYBPC1	Adipose	-0.000248333
Esophagus	AD016	gene-MYH8	Adipose	-0.000663333
Esophagus	AD016	gene-MYOZ3	Adipose	-0.00025
Esophagus	AD016	gene-PITX1	Adipose	-0.00077874
Esophagus	AD016	gene-SCN4A	Adipose	-0.000486667
Esophagus	AD016	gene-SCN4B	Adipose	-0.000561667
Esophagus	AD016	gene-SMTNL1	Adipose	-0.00058
Esophagus	AD016	gene-CHAC1	Adipose	-0.000386667
Esophagus	AD016	gene-LOC123617879	Adipose	-0.000581667
Esophagus	AD016	gene-SBK2	Adipose	-0.000681667
Esophagus	AD016	gene-TNN	Adipose	-0.00022
Esophagus	AD017	gene-ART5	Adipose	-0.000451667
Esophagus	AD017	gene-ATP2A1	Adipose	-0.000402667
Esophagus	AD017	gene-CDNF	Adipose	-0.00047
Esophagus	AD017	gene-CYSRT1	Adipose	-0.000434958
Esophagus	AD017	gene-LMOD3	Adipose	-0.000418618
Esophagus	AD017	gene-LOC105062225	Adipose	-0.00028
Esophagus	AD017	gene-LOC105073998	Adipose	-0.00025
Esophagus	AD017	gene-LOC123614002	Adipose	-0.0003
Esophagus	AD017	gene-LOC123618651	Adipose	-0.000436667
Esophagus	AD017	gene-MYBPC1	Adipose	-0.000248333
Esophagus	AD017	gene-MYH8	Adipose	-0.000583333
Esophagus	AD017	gene-MYOZ3	Adipose	-0.000356667
Esophagus	AD017	gene-PITX1	Adipose	-0.000562073
Esophagus	AD017	gene-SCN4A	Adipose	-0.000366667
Esophagus	AD017	gene-SCN4B	Adipose	-0.000421667
Esophagus	AD017	gene-SMTNL1	Adipose	-0.00058
Esophagus	AD017	gene-CHAC1	Adipose	-0.000386667
Esophagus	AD017	gene-LOC123617879	Adipose	-0.000581667
Esophagus	AD017	gene-SBK2	Adipose	-0.000681667
Esophagus	AD017	gene-TNN	Adipose	-0.00022
Esophagus	AD018	gene-ART5	Adipose	-0.000451667
Esophagus	AD018	gene-ATP2A1	Adipose	-0.000434333
Esophagus	AD018	gene-CDNF	Adipose	-0.00047
Esophagus	AD018	gene-CYSRT1	Adipose	-0.000434958
Esophagus	AD018	gene-LMOD3	Adipose	-0.000396282
Esophagus	AD018	gene-LOC105062225	Adipose	-0.000278006
Esophagus	AD018	gene-LOC105073998	Adipose	-0.00025
Esophagus	AD018	gene-LOC123614002	Adipose	-0.0003
Esophagus	AD018	gene-LOC123618651	Adipose	-0.000436667
Esophagus	AD018	gene-MYBPC1	Adipose	-0.000248333
Esophagus	AD018	gene-MYH8	Adipose	-0.00069
Esophagus	AD018	gene-MYOZ3	Adipose	-0.00025
Esophagus	AD018	gene-PITX1	Adipose	-0.000549715
Esophagus	AD018	gene-SCN4A	Adipose	-0.000486667
Esophagus	AD018	gene-SCN4B	Adipose	-0.000592
Esophagus	AD018	gene-SMTNL1	Adipose	-0.00058
Esophagus	AD018	gene-CHAC1	Adipose	-0.000386667
Esophagus	AD018	gene-LOC123617879	Adipose	-0.000531667
Esophagus	AD018	gene-SBK2	Adipose	-0.000681667
Esophagus	AD018	gene-TNN	Adipose	-0.00018
Esophagus	AD019	gene-ART5	Adipose	-0.000451667
Esophagus	AD019	gene-ATP2A1	Adipose	-0.000324333
Esophagus	AD019	gene-CDNF	Adipose	-0.000595
Esophagus	AD019	gene-CYSRT1	Adipose	-0.000374958
Esophagus	AD019	gene-LMOD3	Adipose	-0.000430285
Esophagus	AD019	gene-LOC105062225	Adipose	-0.00032
Esophagus	AD019	gene-LOC105073998	Adipose	-0.00021
Esophagus	AD019	gene-LOC123614002	Adipose	-0.0003
Esophagus	AD019	gene-LOC123618651	Adipose	-0.000436667
Esophagus	AD019	gene-MYBPC1	Adipose	-0.000229
Esophagus	AD019	gene-MYH8	Adipose	-0.000701667
Esophagus	AD019	gene-MYOZ3	Adipose	-0.00033
Esophagus	AD019	gene-PITX1	Adipose	-0.000312073
Esophagus	AD019	gene-SCN4A	Adipose	-0.000486667
Esophagus	AD019	gene-SCN4B	Adipose	-0.000552
Esophagus	AD019	gene-SMTNL1	Adipose	-0.00058
Esophagus	AD019	gene-CHAC1	Adipose	-0.000356667
Esophagus	AD019	gene-LOC123617879	Adipose	-0.000596667
Esophagus	AD019	gene-SBK2	Adipose	-0.00067125
Esophagus	AD019	gene-TNN	Adipose	-7.55556e-05
Esophagus	AD020	gene-ART5	Adipose	-0.000423333
Esophagus	AD020	gene-ATP2A1	Adipose	-0.000402667
Esophagus	AD020	gene-CDNF	Adipose	-0.00047
Esophagus	AD020	gene-CYSRT1	Adipose	-0.000434958
Esophagus	AD020	gene-LMOD3	Adipose	-0.000418618
Esophagus	AD020	gene-LOC105062225	Adipose	-0.00028
Esophagus	AD020	gene-LOC105073998	Adipose	-0.00025
Esophagus	AD020	gene-LOC123614002	Adipose	-0.0003
Esophagus	AD020	gene-LOC123618651	Adipose	-0.000436667
Esophagus	AD020	gene-MYBPC1	Adipose	-0.000248333
Esophagus	AD020	gene-MYH8	Adipose	-0.00069
Esophagus	AD020	gene-MYOZ3	Adipose	-0.00036
Esophagus	AD020	gene-PITX1	Adipose	-0.000562073
Esophagus	AD020	gene-SCN4A	Adipose	-0.000366667
Esophagus	AD020	gene-SCN4B	Adipose	-0.000561667
Esophagus	AD020	gene-SMTNL1	Adipose	-0.00058
Esophagus	AD020	gene-CHAC1	Adipose	-0.000386667
Esophagus	AD020	gene-LOC123617879	Adipose	-0.000581667
Esophagus	AD020	gene-SBK2	Adipose	-0.000681667
Esophagus	AD020	gene-TNN	Adipose	-0.00022
Esophagus	AD021	gene-ART5	Adipose	-0.000423333
Esophagus	AD021	gene-ATP2A1	Adipose	-0.000403667
Esophagus	AD021	gene-CDNF	Adipose	-0.00047
Esophagus	AD021	gene-CYSRT1	Adipose	-0.000374958
Esophagus	AD021	gene-LMOD3	Adipose	-0.000418618
Esophagus	AD021	gene-LOC105062225	Adipose	-0.00028
Esophagus	AD021	gene-LOC105073998	Adipose	-0.00025
Esophagus	AD021	gene-LOC123614002	Adipose	-0.00037
Esophagus	AD021	gene-LOC123618651	Adipose	-0.000436667
Esophagus	AD021	gene-MYBPC1	Adipose	-0.000248333
Esophagus	AD021	gene-MYH8	Adipose	-0.00069
Esophagus	AD021	gene-MYOZ3	Adipose	-0.00036
Esophagus	AD021	gene-PITX1	Adipose	-0.000549715
Esophagus	AD021	gene-SCN4A	Adipose	-0.000486667
Esophagus	AD021	gene-SCN4B	Adipose	-0.000561667
Esophagus	AD021	gene-SMTNL1	Adipose	-0.00058
Esophagus	AD021	gene-CHAC1	Adipose	-0.000386667
Esophagus	AD021	gene-LOC123617879	Adipose	-0.000581667
Esophagus	AD021	gene-SBK2	Adipose	-0.000681667
Esophagus	AD021	gene-TNN	Adipose	-6.66667e-05
Esophagus	AD022	gene-ART5	Adipose	-0.000423333
Esophagus	AD022	gene-ATP2A1	Adipose	-0.000286
Esophagus	AD022	gene-CDNF	Adipose	-0.000436667
Esophagus	AD022	gene-CYSRT1	Adipose	-0.000314958
Esophagus	AD022	gene-LMOD3	Adipose	-0.000396282
Esophagus	AD022	gene-LOC105062225	Adipose	-0.00028
Esophagus	AD022	gene-LOC105073998	Adipose	-0.00025
Esophagus	AD022	gene-LOC123614002	Adipose	-0.0004
Esophagus	AD022	gene-LOC123618651	Adipose	-0.000436667
Esophagus	AD022	gene-MYBPC1	Adipose	-0.000248333
Esophagus	AD022	gene-MYH8	Adipose	-0.000663333
Esophagus	AD022	gene-MYOZ3	Adipose	-0.00025
Esophagus	AD022	gene-PITX1	Adipose	-0.000562073
Esophagus	AD022	gene-SCN4A	Adipose	-0.000486667
Esophagus	AD022	gene-SCN4B	Adipose	-0.000592
Esophagus	AD022	gene-SMTNL1	Adipose	-0.00046
Esophagus	AD022	gene-CHAC1	Adipose	0.00223267
Esophagus	AD022	gene-LOC123617879	Adipose	-0.000581667
Esophagus	AD022	gene-SBK2	Adipose	-0.00068375
Esophagus	AD022	gene-TNN	Adipose	-0.000175556
Esophagus	BL0021	gene-ART5	Blood	-0.000383333
Esophagus	BL0021	gene-ATP2A1	Blood	-0.0004668
Esophagus	BL0021	gene-CDNF	Blood	-0.000443333
Esophagus	BL0021	gene-CYSRT1	Blood	-0.000381625
Esophagus	BL0021	gene-LMOD3	Blood	-0.000318618
Esophagus	BL0021	gene-LOC105062225	Blood	-0.000272023
Esophagus	BL0021	gene-LOC105073998	Blood	-0.00025
Esophagus	BL0021	gene-LOC123614002	Blood	-0.00026
Esophagus	BL0021	gene-LOC123618651	Blood	-0.000243333
Esophagus	BL0021	gene-MYBPC1	Blood	-0.000206667
Esophagus	BL0021	gene-MYH8	Blood	-0.000596667
Esophagus	BL0021	gene-MYOZ3	Blood	-0.000253333
Esophagus	BL0021	gene-PITX1	Blood	-0.00032887
Esophagus	BL0021	gene-SCN4A	Blood	-0.000386667
Esophagus	BL0021	gene-SCN4B	Blood	-0.000241667
Esophagus	BL0021	gene-SMTNL1	Blood	-0.00058
Esophagus	BL0021	gene-CHAC1	Blood	-0.000316667
Esophagus	BL0021	gene-LOC123617879	Blood	-0.000581667
Esophagus	BL0021	gene-SBK2	Blood	-0.000661667
Esophagus	BL0021	gene-TNN	Blood	-0.000221667
Esophagus	BL0022	gene-ART5	Blood	-0.000396667
Esophagus	BL0022	gene-ATP2A1	Blood	-0.0006656
Esophagus	BL0022	gene-CDNF	Blood	-0.000476667
Esophagus	BL0022	gene-CYSRT1	Blood	-0.000381625
Esophagus	BL0022	gene-LMOD3	Blood	-0.000318618
Esophagus	BL0022	gene-LOC105062225	Blood	-0.000272023
Esophagus	BL0022	gene-LOC105073998	Blood	-0.00025
Esophagus	BL0022	gene-LOC123614002	Blood	-0.00026
Esophagus	BL0022	gene-LOC123618651	Blood	-0.000243333
Esophagus	BL0022	gene-MYBPC1	Blood	-0.000206667
Esophagus	BL0022	gene-MYH8	Blood	-0.000596667
Esophagus	BL0022	gene-MYOZ3	Blood	-0.000216667
Esophagus	BL0022	gene-PITX1	Blood	-0.00032887
Esophagus	BL0022	gene-SCN4A	Blood	-0.000386667
Esophagus	BL0022	gene-SCN4B	Blood	-0.000241667
Esophagus	BL0022	gene-SMTNL1	Blood	-0.00058
Esophagus	BL0022	gene-CHAC1	Blood	-0.000301
Esophagus	BL0022	gene-LOC123617879	Blood	-0.000581667
Esophagus	BL0022	gene-SBK2	Blood	-0.000661667
Esophagus	BL0022	gene-TNN	Blood	-0.00022
Esophagus	BL0049	gene-ART5	Blood	-0.000385
Esophagus	BL0049	gene-ATP2A1	Blood	-0.0006656
Esophagus	BL0049	gene-CDNF	Blood	-0.000443333
Esophagus	BL0049	gene-CYSRT1	Blood	-0.000381625
Esophagus	BL0049	gene-LMOD3	Blood	-0.000288618
Esophagus	BL0049	gene-LOC105062225	Blood	-0.000272023
Esophagus	BL0049	gene-LOC105073998	Blood	-0.00025
Esophagus	BL0049	gene-LOC123614002	Blood	-0.00026
Esophagus	BL0049	gene-LOC123618651	Blood	-0.000243333
Esophagus	BL0049	gene-MYBPC1	Blood	-0.000206667
Esophagus	BL0049	gene-MYH8	Blood	-0.000575
Esophagus	BL0049	gene-MYOZ3	Blood	-0.000253333
Esophagus	BL0049	gene-PITX1	Blood	-0.000325163
Esophagus	BL0049	gene-SCN4A	Blood	-0.000386667
Esophagus	BL0049	gene-SCN4B	Blood	0.001715
Esophagus	BL0049	gene-SMTNL1	Blood	-0.00058
Esophagus	BL0049	gene-CHAC1	Blood	-0.000316667
Esophagus	BL0049	gene-LOC123617879	Blood	-0.000581667
Esophagus	BL0049	gene-SBK2	Blood	-0.000661667
Esophagus	BL0049	gene-TNN	Blood	-0.000222667
Esophagus	BL0051	gene-ART5	Blood	-0.000396667
Esophagus	BL0051	gene-ATP2A1	Blood	-0.00130247
Esophagus	BL0051	gene-CDNF	Blood	-0.000476667
Esophagus	BL0051	gene-CYSRT1	Blood	-0.000381625
Esophagus	BL0051	gene-LMOD3	Blood	-0.000318618
Esophagus	BL0051	gene-LOC105062225	Blood	-0.000272023
Esophagus	BL0051	gene-LOC105073998	Blood	-0.00025
Esophagus	BL0051	gene-LOC123614002	Blood	-0.00026
Esophagus	BL0051	gene-LOC123618651	Blood	-0.000243333
Esophagus	BL0051	gene-MYBPC1	Blood	-0.000206667
Esophagus	BL0051	gene-MYH8	Blood	-0.000596667
Esophagus	BL0051	gene-MYOZ3	Blood	-0.000253333
Esophagus	BL0051	gene-PITX1	Blood	-0.00032887
Esophagus	BL0051	gene-SCN4A	Blood	-0.000386667
Esophagus	BL0051	gene-SCN4B	Blood	-0.000241667
Esophagus	BL0051	gene-SMTNL1	Blood	-0.00058
Esophagus	BL0051	gene-CHAC1	Blood	-0.000301
Esophagus	BL0051	gene-LOC123617879	Blood	-0.000581667
Esophagus	BL0051	gene-SBK2	Blood	-0.000661667
Esophagus	BL0051	gene-TNN	Blood	-0.00022
Esophagus	BL0054	gene-ART5	Blood	-0.000396667
Esophagus	BL0054	gene-ATP2A1	Blood	-0.00130247
Esophagus	BL0054	gene-CDNF	Blood	-0.000476667
Esophagus	BL0054	gene-CYSRT1	Blood	-0.000381625
Esophagus	BL0054	gene-LMOD3	Blood	-0.000318618
Esophagus	BL0054	gene-LOC105062225	Blood	-0.000272023
Esophagus	BL0054	gene-LOC105073998	Blood	-0.00025
Esophagus	BL0054	gene-LOC123614002	Blood	-0.00026
Esophagus	BL0054	gene-LOC123618651	Blood	-0.000243333
Esophagus	BL0054	gene-MYBPC1	Blood	-0.000206667
Esophagus	BL0054	gene-MYH8	Blood	-0.000596667
Esophagus	BL0054	gene-MYOZ3	Blood	-0.000216667
Esophagus	BL0054	gene-PITX1	Blood	-0.00032887
Esophagus	BL0054	gene-SCN4A	Blood	-0.000386667
Esophagus	BL0054	gene-SCN4B	Blood	0.001715
Esophagus	BL0054	gene-SMTNL1	Blood	-0.00058
Esophagus	BL0054	gene-CHAC1	Blood	-0.000316667
Esophagus	BL0054	gene-LOC123617879	Blood	-0.000581667
Esophagus	BL0054	gene-SBK2	Blood	-0.000661667
Esophagus	BL0054	gene-TNN	Blood	-0.00022
Esophagus	BL0055	gene-ART5	Blood	-0.000396667
Esophagus	BL0055	gene-ATP2A1	Blood	-0.0012968
Esophagus	BL0055	gene-CDNF	Blood	-0.000476667
Esophagus	BL0055	gene-CYSRT1	Blood	-0.000381625
Esophagus	BL0055	gene-LMOD3	Blood	-0.000318618
Esophagus	BL0055	gene-LOC105062225	Blood	-0.000272023
Esophagus	BL0055	gene-LOC105073998	Blood	-0.00025
Esophagus	BL0055	gene-LOC123614002	Blood	-0.00026
Esophagus	BL0055	gene-LOC123618651	Blood	-0.000243333
Esophagus	BL0055	gene-MYBPC1	Blood	-0.000206667
Esophagus	BL0055	gene-MYH8	Blood	-0.000596667
Esophagus	BL0055	gene-MYOZ3	Blood	-0.000253333
Esophagus	BL0055	gene-PITX1	Blood	-0.00032887
Esophagus	BL0055	gene-SCN4A	Blood	-0.000386667
Esophagus	BL0055	gene-SCN4B	Blood	-0.000241667
Esophagus	BL0055	gene-SMTNL1	Blood	-0.00058
Esophagus	BL0055	gene-CHAC1	Blood	-0.000401
Esophagus	BL0055	gene-LOC123617879	Blood	-0.000593333
Esophagus	BL0055	gene-SBK2	Blood	-0.000661667
Esophagus	BL0055	gene-TNN	Blood	-0.00022
Esophagus	BL0060	gene-ART5	Blood	-0.000396667
Esophagus	BL0060	gene-ATP2A1	Blood	-0.0004668
Esophagus	BL0060	gene-CDNF	Blood	-0.000443333
Esophagus	BL0060	gene-CYSRT1	Blood	-0.000381625
Esophagus	BL0060	gene-LMOD3	Blood	-0.000295285
Esophagus	BL0060	gene-LOC105062225	Blood	-0.000272023
Esophagus	BL0060	gene-LOC105073998	Blood	-0.00025
Esophagus	BL0060	gene-LOC123614002	Blood	-0.00026
Esophagus	BL0060	gene-LOC123618651	Blood	-0.000243333
Esophagus	BL0060	gene-MYBPC1	Blood	-0.000206667
Esophagus	BL0060	gene-MYH8	Blood	-0.000596667
Esophagus	BL0060	gene-MYOZ3	Blood	-0.000253333
Esophagus	BL0060	gene-PITX1	Blood	-0.00032887
Esophagus	BL0060	gene-SCN4A	Blood	-0.000386667
Esophagus	BL0060	gene-SCN4B	Blood	0.001715
Esophagus	BL0060	gene-SMTNL1	Blood	-0.00058
Esophagus	BL0060	gene-CHAC1	Blood	-0.000316667
Esophagus	BL0060	gene-LOC123617879	Blood	-0.000581667
Esophagus	BL0060	gene-SBK2	Blood	-0.000661667
Esophagus	BL0060	gene-TNN	Blood	-0.00022
Esophagus	BL0062	gene-ART5	Blood	-0.000371667
Esophagus	BL0062	gene-ATP2A1	Blood	-0.000271333
Esophagus	BL0062	gene-CDNF	Blood	-0.000476667
Esophagus	BL0062	gene-CYSRT1	Blood	-0.000381625
Esophagus	BL0062	gene-LMOD3	Blood	-0.000288618
Esophagus	BL0062	gene-LOC105062225	Blood	-0.000272023
Esophagus	BL0062	gene-LOC105073998	Blood	-0.00025
Esophagus	BL0062	gene-LOC123614002	Blood	-0.00026
Esophagus	BL0062	gene-LOC123618651	Blood	-0.000203333
Esophagus	BL0062	gene-MYBPC1	Blood	-0.000206667
Esophagus	BL0062	gene-MYH8	Blood	-0.000571667
Esophagus	BL0062	gene-MYOZ3	Blood	-0.000246667
Esophagus	BL0062	gene-PITX1	Blood	-0.000316829
Esophagus	BL0062	gene-SCN4A	Blood	-0.000386667
Esophagus	BL0062	gene-SCN4B	Blood	0.001672
Esophagus	BL0062	gene-SMTNL1	Blood	-0.00058
Esophagus	BL0062	gene-CHAC1	Blood	-0.000108667
Esophagus	BL0062	gene-LOC123617879	Blood	-0.000581667
Esophagus	BL0062	gene-SBK2	Blood	-0.000664667
Esophagus	BL0062	gene-TNN	Blood	-0.000216
Esophagus	BL0066	gene-ART5	Blood	-0.000371667
Esophagus	BL0066	gene-ATP2A1	Blood	-0.0012968
Esophagus	BL0066	gene-CDNF	Blood	-0.000443333
Esophagus	BL0066	gene-CYSRT1	Blood	-0.000381625
Esophagus	BL0066	gene-LMOD3	Blood	-0.000318618
Esophagus	BL0066	gene-LOC105062225	Blood	-0.000272023
Esophagus	BL0066	gene-LOC105073998	Blood	-0.00025
Esophagus	BL0066	gene-LOC123614002	Blood	-0.00026
Esophagus	BL0066	gene-LOC123618651	Blood	-0.000243333
Esophagus	BL0066	gene-MYBPC1	Blood	-0.000206667
Esophagus	BL0066	gene-MYH8	Blood	-0.000596667
Esophagus	BL0066	gene-MYOZ3	Blood	-0.000253333
Esophagus	BL0066	gene-PITX1	Blood	-0.000320537
Esophagus	BL0066	gene-SCN4A	Blood	-0.000386667
Esophagus	BL0066	gene-SCN4B	Blood	0.001715
Esophagus	BL0066	gene-SMTNL1	Blood	-0.00058
Esophagus	BL0066	gene-CHAC1	Blood	-0.000316667
Esophagus	BL0066	gene-LOC123617879	Blood	-0.000581667
Esophagus	BL0066	gene-SBK2	Blood	-0.000661667
Esophagus	BL0066	gene-TNN	Blood	-0.000222667
Esophagus	BL0069	gene-ART5	Blood	-0.000371667
Esophagus	BL0069	gene-ATP2A1	Blood	-0.000277
Esophagus	BL0069	gene-CDNF	Blood	-0.000443333
Esophagus	BL0069	gene-CYSRT1	Blood	-0.000381625
Esophagus	BL0069	gene-LMOD3	Blood	-0.000288618
Esophagus	BL0069	gene-LOC105062225	Blood	-0.00028
Esophagus	BL0069	gene-LOC105073998	Blood	-0.00025
Esophagus	BL0069	gene-LOC123614002	Blood	-0.00026
Esophagus	BL0069	gene-LOC123618651	Blood	-0.000216667
Esophagus	BL0069	gene-MYBPC1	Blood	-0.000206667
Esophagus	BL0069	gene-MYH8	Blood	-0.000571667
Esophagus	BL0069	gene-MYOZ3	Blood	-0.000253333
Esophagus	BL0069	gene-PITX1	Blood	-0.000303163
Esophagus	BL0069	gene-SCN4A	Blood	-0.000386667
Esophagus	BL0069	gene-SCN4B	Blood	0.00145033
Esophagus	BL0069	gene-SMTNL1	Blood	-0.00058
Esophagus	BL0069	gene-CHAC1	Blood	-0.000316667
Esophagus	BL0069	gene-LOC123617879	Blood	-0.000531667
Esophagus	BL0069	gene-SBK2	Blood	-0.00066375
Esophagus	BL0069	gene-TNN	Blood	-0.000216
Esophagus	CE001	gene-ART5	Intestine	-0.000331667
Esophagus	CE001	gene-ATP2A1	Intestine	-0.000414333
Esophagus	CE001	gene-CDNF	Intestine	-0.00051
Esophagus	CE001	gene-CYSRT1	Intestine	-0.000374958
Esophagus	CE001	gene-LMOD3	Intestine	-0.000387094
Esophagus	CE001	gene-LOC105062225	Intestine	-0.00032
Esophagus	CE001	gene-LOC105073998	Intestine	-0.00025
Esophagus	CE001	gene-LOC123614002	Intestine	-0.00026
Esophagus	CE001	gene-LOC123618651	Intestine	-0.000436667
Esophagus	CE001	gene-MYBPC1	Intestine	-0.000268333
Esophagus	CE001	gene-MYH8	Intestine	-0.00074
Esophagus	CE001	gene-MYOZ3	Intestine	-0.000236667
Esophagus	CE001	gene-PITX1	Intestine	0.00099213
Esophagus	CE001	gene-SCN4A	Intestine	-0.000366667
Esophagus	CE001	gene-SCN4B	Intestine	-0.000408333
Esophagus	CE001	gene-SMTNL1	Intestine	-0.00058
Esophagus	CE001	gene-CHAC1	Intestine	-0.000386667
Esophagus	CE001	gene-LOC123617879	Intestine	-0.000536
Esophagus	CE001	gene-SBK2	Intestine	-0.000671667
Esophagus	CE001	gene-TNN	Intestine	-9e-05
Esophagus	CE002	gene-ART5	Intestine	-0.000303333
Esophagus	CE002	gene-ATP2A1	Intestine	-0.000304333
Esophagus	CE002	gene-CDNF	Intestine	-0.000496667
Esophagus	CE002	gene-CYSRT1	Intestine	-0.000314958
Esophagus	CE002	gene-LMOD3	Intestine	-0.000390285
Esophagus	CE002	gene-LOC105062225	Intestine	-0.00032
Esophagus	CE002	gene-LOC105073998	Intestine	-0.00025
Esophagus	CE002	gene-LOC123614002	Intestine	-0.00026
Esophagus	CE002	gene-LOC123618651	Intestine	-0.000436667
Esophagus	CE002	gene-MYBPC1	Intestine	-0.00015
Esophagus	CE002	gene-MYH8	Intestine	-0.00066
Esophagus	CE002	gene-MYOZ3	Intestine	-0.000236667
Esophagus	CE002	gene-PITX1	Intestine	3.99268e-05
Esophagus	CE002	gene-SCN4A	Intestine	-0.000486667
Esophagus	CE002	gene-SCN4B	Intestine	-0.000583333
Esophagus	CE002	gene-SMTNL1	Intestine	-0.00046
Esophagus	CE002	gene-CHAC1	Intestine	-0.000523333
Esophagus	CE002	gene-LOC123617879	Intestine	-0.000541667
Esophagus	CE002	gene-SBK2	Intestine	-0.000685
Esophagus	CE002	gene-TNN	Intestine	-0.00013
Esophagus	CS001	gene-ART5	Stomach	-0.000451667
Esophagus	CS001	gene-ATP2A1	Stomach	-0.000445333
Esophagus	CS001	gene-CDNF	Stomach	-0.000676667
Esophagus	CS001	gene-CYSRT1	Stomach	-0.000314958
Esophagus	CS001	gene-LMOD3	Stomach	-0.000513618
Esophagus	CS001	gene-LOC105062225	Stomach	-0.00032
Esophagus	CS001	gene-LOC105073998	Stomach	-0.00025
Esophagus	CS001	gene-LOC123614002	Stomach	-3.33333e-05
Esophagus	CS001	gene-LOC123618651	Stomach	-0.000396667
Esophagus	CS001	gene-MYBPC1	Stomach	-0.000418333
Esophagus	CS001	gene-MYH8	Stomach	-0.00066
Esophagus	CS001	gene-MYOZ3	Stomach	-0.00036
Esophagus	CS001	gene-PITX1	Stomach	0.000702122
Esophagus	CS001	gene-SCN4A	Stomach	-0.000486667
Esophagus	CS001	gene-SCN4B	Stomach	-0.000566667
Esophagus	CS001	gene-SMTNL1	Stomach	-0.00058
Esophagus	CS001	gene-CHAC1	Stomach	-0.000523333
Esophagus	CS001	gene-LOC123617879	Stomach	-0.000593333
Esophagus	CS001	gene-SBK2	Stomach	-0.000816667
Esophagus	CS001	gene-TNN	Stomach	-0.00019
Esophagus	CS002	gene-ART5	Stomach	-0.000423333
Esophagus	CS002	gene-ATP2A1	Stomach	-0.000559
Esophagus	CS002	gene-CDNF	Stomach	-0.00059
Esophagus	CS002	gene-CYSRT1	Stomach	-0.000374958
Esophagus	CS002	gene-LMOD3	Stomach	-0.000487094
Esophagus	CS002	gene-LOC105062225	Stomach	-0.00032
Esophagus	CS002	gene-LOC105073998	Stomach	-0.00029
Esophagus	CS002	gene-LOC123614002	Stomach	-3.33333e-05
Esophagus	CS002	gene-LOC123618651	Stomach	-0.000436667
Esophagus	CS002	gene-MYBPC1	Stomach	-0.000406667
Esophagus	CS002	gene-MYH8	Stomach	-0.00093
Esophagus	CS002	gene-MYOZ3	Stomach	-0.00036
Esophagus	CS002	gene-PITX1	Stomach	0.000756122
Esophagus	CS002	gene-SCN4A	Stomach	-0.000486667
Esophagus	CS002	gene-SCN4B	Stomach	-0.000976667
Esophagus	CS002	gene-SMTNL1	Stomach	-0.00035
Esophagus	CS002	gene-CHAC1	Stomach	-0.000386667
Esophagus	CS002	gene-LOC123617879	Stomach	0.00742333
Esophagus	CS002	gene-SBK2	Stomach	-0.000776667
Esophagus	CS002	gene-TNN	Stomach	-0.00013
Esophagus	CS003	gene-ART5	Stomach	-0.000451667
Esophagus	CS003	gene-ATP2A1	Stomach	-0.000264
Esophagus	CS003	gene-CDNF	Stomach	-0.00058
Esophagus	CS003	gene-CYSRT1	Stomach	0.0045523
Esophagus	CS003	gene-LMOD3	Stomach	-0.000587094
Esophagus	CS003	gene-LOC105062225	Stomach	-0.00032
Esophagus	CS003	gene-LOC105073998	Stomach	-0.00029
Esophagus	CS003	gene-LOC123614002	Stomach	-0.00044
Esophagus	CS003	gene-LOC123618651	Stomach	-0.000436667
Esophagus	CS003	gene-MYBPC1	Stomach	-0.000445
Esophagus	CS003	gene-MYH8	Stomach	-0.00093
Esophagus	CS003	gene-MYOZ3	Stomach	-0.000466667
Esophagus	CS003	gene-PITX1	Stomach	0.000754455
Esophagus	CS003	gene-SCN4A	Stomach	-0.000696667
Esophagus	CS003	gene-SCN4B	Stomach	-0.000976667
Esophagus	CS003	gene-SMTNL1	Stomach	-0.00069
Esophagus	CS003	gene-CHAC1	Stomach	0.00048
Esophagus	CS003	gene-LOC123617879	Stomach	-0.000593333
Esophagus	CS003	gene-SBK2	Stomach	-0.000816667
Esophagus	CS003	gene-TNN	Stomach	-0.000256667
Esophagus	CS004	gene-ART5	Stomach	-0.000451667
Esophagus	CS004	gene-ATP2A1	Stomach	-0.000244
Esophagus	CS004	gene-CDNF	Stomach	-0.00048
Esophagus	CS004	gene-CYSRT1	Stomach	-0.000374958
Esophagus	CS004	gene-LMOD3	Stomach	-0.000610427
Esophagus	CS004	gene-LOC105062225	Stomach	-0.00032
Esophagus	CS004	gene-LOC105073998	Stomach	-0.00029
Esophagus	CS004	gene-LOC123614002	Stomach	-0.00044
Esophagus	CS004	gene-LOC123618651	Stomach	-0.000436667
Esophagus	CS004	gene-MYBPC1	Stomach	-0.000435
Esophagus	CS004	gene-MYH8	Stomach	-0.00093
Esophagus	CS004	gene-MYOZ3	Stomach	-0.000476667
Esophagus	CS004	gene-PITX1	Stomach	0.000794455
Esophagus	CS004	gene-SCN4A	Stomach	-0.000696667
Esophagus	CS004	gene-SCN4B	Stomach	-0.000976667
Esophagus	CS004	gene-SMTNL1	Stomach	-0.00069
Esophagus	CS004	gene-CHAC1	Stomach	-0.000523333
Esophagus	CS004	gene-LOC123617879	Stomach	-0.000593333
Esophagus	CS004	gene-SBK2	Stomach	-0.000816667
Esophagus	CS004	gene-TNN	Stomach	-0.00027
Esophagus	CS005	gene-ART5	Stomach	-0.000451667
Esophagus	CS005	gene-ATP2A1	Stomach	-0.000374
Esophagus	CS005	gene-CDNF	Stomach	-0.000676667
Esophagus	CS005	gene-CYSRT1	Stomach	0.0045723
Esophagus	CS005	gene-LMOD3	Stomach	-0.000587094
Esophagus	CS005	gene-LOC105062225	Stomach	-0.00032
Esophagus	CS005	gene-LOC105073998	Stomach	-0.00029
Esophagus	CS005	gene-LOC123614002	Stomach	-0.00044
Esophagus	CS005	gene-LOC123618651	Stomach	0.000385
Esophagus	CS005	gene-MYBPC1	Stomach	-0.000513333
Esophagus	CS005	gene-MYH8	Stomach	-0.00093
Esophagus	CS005	gene-MYOZ3	Stomach	-0.000583333
Esophagus	CS005	gene-PITX1	Stomach	0.000794455
Esophagus	CS005	gene-SCN4A	Stomach	-0.000696667
Esophagus	CS005	gene-SCN4B	Stomach	-0.000976667
Esophagus	CS005	gene-SMTNL1	Stomach	-0.00058
Esophagus	CS005	gene-CHAC1	Stomach	-0.000623333
Esophagus	CS005	gene-LOC123617879	Stomach	-0.000593333
Esophagus	CS005	gene-SBK2	Stomach	-0.000816667
Esophagus	CS005	gene-TNN	Stomach	-0.00027
Esophagus	ES001	gene-ART5	Esophagus	0.00483333
Esophagus	ES001	gene-ATP2A1	Esophagus	0.00588483
Esophagus	ES001	gene-CDNF	Esophagus	0.00494333
Esophagus	ES001	gene-CYSRT1	Esophagus	0.0063523
Esophagus	ES001	gene-LMOD3	Esophagus	0.00402121
Esophagus	ES001	gene-LOC105062225	Esophagus	0.00671134
Esophagus	ES001	gene-LOC105073998	Esophagus	0.00671
Esophagus	ES001	gene-LOC123614002	Esophagus	0.00668167
Esophagus	ES001	gene-LOC123618651	Esophagus	0.0067
Esophagus	ES001	gene-MYBPC1	Esophagus	0.00482667
Esophagus	ES001	gene-MYH8	Esophagus	0.007234
Esophagus	ES001	gene-MYOZ3	Esophagus	0.00487833
Esophagus	ES001	gene-PITX1	Esophagus	0.00547613
Esophagus	ES001	gene-SCN4A	Esophagus	0.005275
Esophagus	ES001	gene-SCN4B	Esophagus	0.00579
Esophagus	ES001	gene-SMTNL1	Esophagus	0.00589
Esophagus	ES001	gene-CHAC1	Esophagus	0.00737667
Esophagus	ES001	gene-LOC123617879	Esophagus	0.011875
Esophagus	ES001	gene-SBK2	Esophagus	0.0116652
Esophagus	ES001	gene-TNN	Esophagus	0.00480122
Esophagus	ES002	gene-ART5	Esophagus	0.00483333
Esophagus	ES002	gene-ATP2A1	Esophagus	0.00590483
Esophagus	ES002	gene-CDNF	Esophagus	0.00579333
Esophagus	ES002	gene-CYSRT1	Esophagus	0.0063523
Esophagus	ES002	gene-LMOD3	Esophagus	0.00580658
Esophagus	ES002	gene-LOC105062225	Esophagus	0.00673256
Esophagus	ES002	gene-LOC105073998	Esophagus	0.00575
Esophagus	ES002	gene-LOC123614002	Esophagus	0.00668167
Esophagus	ES002	gene-LOC123618651	Esophagus	0.0048
Esophagus	ES002	gene-MYBPC1	Esophagus	0.00487
Esophagus	ES002	gene-MYH8	Esophagus	0.008165
Esophagus	ES002	gene-MYOZ3	Esophagus	0.00487833
Esophagus	ES002	gene-PITX1	Esophagus	0.00493013
Esophagus	ES002	gene-SCN4A	Esophagus	0.005275
Esophagus	ES002	gene-SCN4B	Esophagus	0.005215
Esophagus	ES002	gene-SMTNL1	Esophagus	0.00589
Esophagus	ES002	gene-CHAC1	Esophagus	0.00737667
Esophagus	ES002	gene-LOC123617879	Esophagus	0.01126
Esophagus	ES002	gene-SBK2	Esophagus	0.0124675
Esophagus	ES002	gene-TNN	Esophagus	0.00480122
Esophagus	ES003	gene-ART5	Esophagus	0.00483333
Esophagus	ES003	gene-ATP2A1	Esophagus	0.00584483
Esophagus	ES003	gene-CDNF	Esophagus	0.00579333
Esophagus	ES003	gene-CYSRT1	Esophagus	0.0063523
Esophagus	ES003	gene-LMOD3	Esophagus	0.00580658
Esophagus	ES003	gene-LOC105062225	Esophagus	-0.000272023
Esophagus	ES003	gene-LOC105073998	Esophagus	-0.00025
Esophagus	ES003	gene-LOC123614002	Esophagus	0.00668167
Esophagus	ES003	gene-LOC123618651	Esophagus	0.00121
Esophagus	ES003	gene-MYBPC1	Esophagus	0.0036
Esophagus	ES003	gene-MYH8	Esophagus	0.008165
Esophagus	ES003	gene-MYOZ3	Esophagus	0.00487833
Esophagus	ES003	gene-PITX1	Esophagus	0.00514513
Esophagus	ES003	gene-SCN4A	Esophagus	0.005275
Esophagus	ES003	gene-SCN4B	Esophagus	0.00579
Esophagus	ES003	gene-SMTNL1	Esophagus	0.005
Esophagus	ES003	gene-CHAC1	Esophagus	0.00646167
Esophagus	ES003	gene-LOC123617879	Esophagus	0.011875
Esophagus	ES003	gene-SBK2	Esophagus	0.01166
Esophagus	ES003	gene-TNN	Esophagus	0.000583333
Esophagus	ES004	gene-ART5	Esophagus	0.00294333
Esophagus	ES004	gene-ATP2A1	Esophagus	0.005866
Esophagus	ES004	gene-CDNF	Esophagus	0.00579333
Esophagus	ES004	gene-CYSRT1	Esophagus	0.0063523
Esophagus	ES004	gene-LMOD3	Esophagus	0.00458991
Esophagus	ES004	gene-LOC105062225	Esophagus	0.00673208
Esophagus	ES004	gene-LOC105073998	Esophagus	0.00671
Esophagus	ES004	gene-LOC123614002	Esophagus	0.00172
Esophagus	ES004	gene-LOC123618651	Esophagus	0.0067
Esophagus	ES004	gene-MYBPC1	Esophagus	0.00346
Esophagus	ES004	gene-MYH8	Esophagus	0.00745667
Esophagus	ES004	gene-MYOZ3	Esophagus	0.00295833
Esophagus	ES004	gene-PITX1	Esophagus	0.00442046
Esophagus	ES004	gene-SCN4A	Esophagus	0.005275
Esophagus	ES004	gene-SCN4B	Esophagus	0.00579
Esophagus	ES004	gene-SMTNL1	Esophagus	0.00589
Esophagus	ES004	gene-CHAC1	Esophagus	0.00737667
Esophagus	ES004	gene-LOC123617879	Esophagus	-0.000593333
Esophagus	ES004	gene-SBK2	Esophagus	0.00943583
Esophagus	ES004	gene-TNN	Esophagus	0.00428322
Esophagus	ES005	gene-ART5	Esophagus	0.00483333
Esophagus	ES005	gene-ATP2A1	Esophagus	0.00594483
Esophagus	ES005	gene-CDNF	Esophagus	0.00579333
Esophagus	ES005	gene-CYSRT1	Esophagus	-0.000434958
Esophagus	ES005	gene-LMOD3	Esophagus	0.00580658
Esophagus	ES005	gene-LOC105062225	Esophagus	0.00671134
Esophagus	ES005	gene-LOC105073998	Esophagus	0.00485
Esophagus	ES005	gene-LOC123614002	Esophagus	0.00668167
Esophagus	ES005	gene-LOC123618651	Esophagus	0.0067
Esophagus	ES005	gene-MYBPC1	Esophagus	0.00487
Esophagus	ES005	gene-MYH8	Esophagus	0.008165
Esophagus	ES005	gene-MYOZ3	Esophagus	0.00415333
Esophagus	ES005	gene-PITX1	Esophagus	0.00493013
Esophagus	ES005	gene-SCN4A	Esophagus	0.005275
Esophagus	ES005	gene-SCN4B	Esophagus	0.005215
Esophagus	ES005	gene-SMTNL1	Esophagus	0.00589
Esophagus	ES005	gene-CHAC1	Esophagus	0.00174
Esophagus	ES005	gene-LOC123617879	Esophagus	0.011875
Esophagus	ES005	gene-SBK2	Esophagus	0.0124675
Esophagus	ES005	gene-TNN	Esophagus	0.00480122
Esophagus	HM001	gene-ART5	Myocardium	-0.000661667
Esophagus	HM001	gene-ATP2A1	Myocardium	-0.000265167
Esophagus	HM001	gene-CDNF	Myocardium	-0.000566667
Esophagus	HM001	gene-CYSRT1	Myocardium	-0.000268291
Esophagus	HM001	gene-LMOD3	Myocardium	-0.000390427
Esophagus	HM001	gene-LOC105062225	Myocardium	-0.00032
Esophagus	HM001	gene-LOC105073998	Myocardium	-0.00029
Esophagus	HM001	gene-LOC123614002	Myocardium	-0.000346667
Esophagus	HM001	gene-LOC123618651	Myocardium	-0.000336667
Esophagus	HM001	gene-MYBPC1	Myocardium	-0.000225
Esophagus	HM001	gene-MYH8	Myocardium	-0.000571667
Esophagus	HM001	gene-MYOZ3	Myocardium	-0.000216667
Esophagus	HM001	gene-PITX1	Myocardium	-0.00117222
Esophagus	HM001	gene-SCN4A	Myocardium	-0.000586667
Esophagus	HM001	gene-SCN4B	Myocardium	-0.000428667
Esophagus	HM001	gene-SMTNL1	Myocardium	-0.00047
Esophagus	HM001	gene-CHAC1	Myocardium	-0.000456667
Esophagus	HM001	gene-LOC123617879	Myocardium	-0.000516667
Esophagus	HM001	gene-SBK2	Myocardium	-0.000588333
Esophagus	HM001	gene-TNN	Myocardium	-0.000175556
Esophagus	HM002	gene-ART5	Myocardium	-0.000476667
Esophagus	HM002	gene-ATP2A1	Myocardium	-0.000400667
Esophagus	HM002	gene-CDNF	Myocardium	-0.000676667
Esophagus	HM002	gene-CYSRT1	Myocardium	-0.000268291
Esophagus	HM002	gene-LMOD3	Myocardium	-0.000390427
Esophagus	HM002	gene-LOC105062225	Myocardium	-0.00032
Esophagus	HM002	gene-LOC105073998	Myocardium	-0.00029
Esophagus	HM002	gene-LOC123614002	Myocardium	-0.000346667
Esophagus	HM002	gene-LOC123618651	Myocardium	-0.000336667
Esophagus	HM002	gene-MYBPC1	Myocardium	-0.000226667
Esophagus	HM002	gene-MYH8	Myocardium	-0.000175
Esophagus	HM002	gene-MYOZ3	Myocardium	-0.000216667
Esophagus	HM002	gene-PITX1	Myocardium	-0.00117222
Esophagus	HM002	gene-SCN4A	Myocardium	-0.000466667
Esophagus	HM002	gene-SCN4B	Myocardium	-0.00041
Esophagus	HM002	gene-SMTNL1	Myocardium	-0.00058
Esophagus	HM002	gene-CHAC1	Myocardium	-0.000419
Esophagus	HM002	gene-LOC123617879	Myocardium	-0.000516667
Esophagus	HM002	gene-SBK2	Myocardium	-0.000588333
Esophagus	HM002	gene-TNN	Myocardium	-0.000175556
Esophagus	HM003	gene-ART5	Myocardium	-0.000661667
Esophagus	HM003	gene-ATP2A1	Myocardium	-0.000265167
Esophagus	HM003	gene-CDNF	Myocardium	-0.000581667
Esophagus	HM003	gene-CYSRT1	Myocardium	-0.000248291
Esophagus	HM003	gene-LMOD3	Myocardium	-0.000390427
Esophagus	HM003	gene-LOC105062225	Myocardium	-0.000312023
Esophagus	HM003	gene-LOC105073998	Myocardium	-0.00029
Esophagus	HM003	gene-LOC123614002	Myocardium	-0.000346667
Esophagus	HM003	gene-LOC123618651	Myocardium	-0.000336667
Esophagus	HM003	gene-MYBPC1	Myocardium	-0.000226667
Esophagus	HM003	gene-MYH8	Myocardium	-0.000545
Esophagus	HM003	gene-MYOZ3	Myocardium	-0.000216667
Esophagus	HM003	gene-PITX1	Myocardium	-0.00107865
Esophagus	HM003	gene-SCN4A	Myocardium	-0.000586667
Esophagus	HM003	gene-SCN4B	Myocardium	-0.00055
Esophagus	HM003	gene-SMTNL1	Myocardium	-0.00058
Esophagus	HM003	gene-CHAC1	Myocardium	-0.000356667
Esophagus	HM003	gene-LOC123617879	Myocardium	-0.000516667
Esophagus	HM003	gene-SBK2	Myocardium	-0.000117333
Esophagus	HM003	gene-TNN	Myocardium	-0.000175556
Esophagus	HM004	gene-ART5	Myocardium	-0.000661667
Esophagus	HM004	gene-ATP2A1	Myocardium	-0.000375167
Esophagus	HM004	gene-CDNF	Myocardium	0.00165
Esophagus	HM004	gene-CYSRT1	Myocardium	-0.000248291
Esophagus	HM004	gene-LMOD3	Myocardium	-0.000390427
Esophagus	HM004	gene-LOC105062225	Myocardium	-0.000318006
Esophagus	HM004	gene-LOC105073998	Myocardium	-0.00025
Esophagus	HM004	gene-LOC123614002	Myocardium	-0.000346667
Esophagus	HM004	gene-LOC123618651	Myocardium	-0.000336667
Esophagus	HM004	gene-MYBPC1	Myocardium	-0.000226667
Esophagus	HM004	gene-MYH8	Myocardium	-0.000571667
Esophagus	HM004	gene-MYOZ3	Myocardium	-0.000128333
Esophagus	HM004	gene-PITX1	Myocardium	-0.00123822
Esophagus	HM004	gene-SCN4A	Myocardium	-0.000466667
Esophagus	HM004	gene-SCN4B	Myocardium	-0.000428667
Esophagus	HM004	gene-SMTNL1	Myocardium	-0.00047
Esophagus	HM004	gene-CHAC1	Myocardium	-0.000416667
Esophagus	HM004	gene-LOC123617879	Myocardium	-0.000516667
Esophagus	HM004	gene-SBK2	Myocardium	-0.000556667
Esophagus	HM004	gene-TNN	Myocardium	-0.000175556
Esophagus	HM005	gene-ART5	Myocardium	-0.000661667
Esophagus	HM005	gene-ATP2A1	Myocardium	-0.0001785
Esophagus	HM005	gene-CDNF	Myocardium	0.00247
Esophagus	HM005	gene-CYSRT1	Myocardium	-0.000248291
Esophagus	HM005	gene-LMOD3	Myocardium	-0.000390427
Esophagus	HM005	gene-LOC105062225	Myocardium	-0.000318006
Esophagus	HM005	gene-LOC105073998	Myocardium	-0.00029
Esophagus	HM005	gene-LOC123614002	Myocardium	-0.000346667
Esophagus	HM005	gene-LOC123618651	Myocardium	-0.000376667
Esophagus	HM005	gene-MYBPC1	Myocardium	-0.000225
Esophagus	HM005	gene-MYH8	Myocardium	-0.000651667
Esophagus	HM005	gene-MYOZ3	Myocardium	-0.000216667
Esophagus	HM005	gene-PITX1	Myocardium	-0.00117222
Esophagus	HM005	gene-SCN4A	Myocardium	-0.000586667
Esophagus	HM005	gene-SCN4B	Myocardium	-0.000552
Esophagus	HM005	gene-SMTNL1	Myocardium	-0.00058
Esophagus	HM005	gene-CHAC1	Myocardium	-0.000456667
Esophagus	HM005	gene-LOC123617879	Myocardium	-0.0006
Esophagus	HM005	gene-SBK2	Myocardium	-0.000668333
Esophagus	HM005	gene-TNN	Myocardium	-0.000175556
Esophagus	HM006	gene-ART5	Myocardium	-0.000661667
Esophagus	HM006	gene-ATP2A1	Myocardium	-0.000386833
Esophagus	HM006	gene-CDNF	Myocardium	-0.000693333
Esophagus	HM006	gene-CYSRT1	Myocardium	-0.000248291
Esophagus	HM006	gene-LMOD3	Myocardium	-0.000390427
Esophagus	HM006	gene-LOC105062225	Myocardium	-0.00032
Esophagus	HM006	gene-LOC105073998	Myocardium	-0.00029
Esophagus	HM006	gene-LOC123614002	Myocardium	-0.000346667
Esophagus	HM006	gene-LOC123618651	Myocardium	-0.000376667
Esophagus	HM006	gene-MYBPC1	Myocardium	-0.000226667
Esophagus	HM006	gene-MYH8	Myocardium	-0.00083
Esophagus	HM006	gene-MYOZ3	Myocardium	-0.000216667
Esophagus	HM006	gene-PITX1	Myocardium	-0.00115722
Esophagus	HM006	gene-SCN4A	Myocardium	-0.000486667
Esophagus	HM006	gene-SCN4B	Myocardium	-0.000533333
Esophagus	HM006	gene-SMTNL1	Myocardium	-0.00058
Esophagus	HM006	gene-CHAC1	Myocardium	-0.000483333
Esophagus	HM006	gene-LOC123617879	Myocardium	-0.000513333
Esophagus	HM006	gene-SBK2	Myocardium	-0.000750833
Esophagus	HM006	gene-TNN	Myocardium	-0.000176667
Esophagus	HP001	gene-ART5	Adipose	-0.000331667
Esophagus	HP001	gene-ATP2A1	Adipose	-0.000414333
Esophagus	HP001	gene-CDNF	Adipose	-0.000423333
Esophagus	HP001	gene-CYSRT1	Adipose	-0.000314958
Esophagus	HP001	gene-LMOD3	Adipose	-0.000518618
Esophagus	HP001	gene-LOC105062225	Adipose	-0.00028
Esophagus	HP001	gene-LOC105073998	Adipose	-0.00025
Esophagus	HP001	gene-LOC123614002	Adipose	-0.0003
Esophagus	HP001	gene-LOC123618651	Adipose	-0.000436667
Esophagus	HP001	gene-MYBPC1	Adipose	-0.000248333
Esophagus	HP001	gene-MYH8	Adipose	-0.000663333
Esophagus	HP001	gene-MYOZ3	Adipose	-0.000356667
Esophagus	HP001	gene-PITX1	Adipose	-0.000562073
Esophagus	HP001	gene-SCN4A	Adipose	-0.000366667
Esophagus	HP001	gene-SCN4B	Adipose	-0.000592
Esophagus	HP001	gene-SMTNL1	Adipose	-0.00046
Esophagus	HP001	gene-CHAC1	Adipose	-0.000386667
Esophagus	HP001	gene-LOC123617879	Adipose	-0.000575
Esophagus	HP001	gene-SBK2	Adipose	-0.000681667
Esophagus	HP001	gene-TNN	Adipose	-0.000179444
Esophagus	HP002	gene-ART5	Adipose	-0.000303333
Esophagus	HP002	gene-ATP2A1	Adipose	-0.000312667
Esophagus	HP002	gene-CDNF	Adipose	-0.000433333
Esophagus	HP002	gene-CYSRT1	Adipose	-0.000374958
Esophagus	HP002	gene-LMOD3	Adipose	-0.000520214
Esophagus	HP002	gene-LOC105062225	Adipose	-0.00028
Esophagus	HP002	gene-LOC105073998	Adipose	-0.00025
Esophagus	HP002	gene-LOC123614002	Adipose	-0.0003
Esophagus	HP002	gene-LOC123618651	Adipose	-0.000436667
Esophagus	HP002	gene-MYBPC1	Adipose	-0.000248333
Esophagus	HP002	gene-MYH8	Adipose	-0.00069
Esophagus	HP002	gene-MYOZ3	Adipose	-0.00036
Esophagus	HP002	gene-PITX1	Adipose	-0.000549715
Esophagus	HP002	gene-SCN4A	Adipose	-0.000366667
Esophagus	HP002	gene-SCN4B	Adipose	-0.000592
Esophagus	HP002	gene-SMTNL1	Adipose	-0.00046
Esophagus	HP002	gene-CHAC1	Adipose	0.00058
Esophagus	HP002	gene-LOC123617879	Adipose	-0.000525
Esophagus	HP002	gene-SBK2	Adipose	-0.000621667
Esophagus	HP002	gene-TNN	Adipose	-0.000181667
Esophagus	HP003	gene-ART5	Adipose	-0.000423333
Esophagus	HP003	gene-ATP2A1	Adipose	-0.000402667
Esophagus	HP003	gene-CDNF	Adipose	-0.000448333
Esophagus	HP003	gene-CYSRT1	Adipose	-0.000374958
Esophagus	HP003	gene-LMOD3	Adipose	-0.000448419
Esophagus	HP003	gene-LOC105062225	Adipose	-0.00028
Esophagus	HP003	gene-LOC105073998	Adipose	-0.00025
Esophagus	HP003	gene-LOC123614002	Adipose	-0.0003
Esophagus	HP003	gene-LOC123618651	Adipose	-0.000436667
Esophagus	HP003	gene-MYBPC1	Adipose	-0.000246667
Esophagus	HP003	gene-MYH8	Adipose	-0.000556667
Esophagus	HP003	gene-MYOZ3	Adipose	-0.00036
Esophagus	HP003	gene-PITX1	Adipose	-0.000319715
Esophagus	HP003	gene-SCN4A	Adipose	-0.000366667
Esophagus	HP003	gene-SCN4B	Adipose	-0.000592
Esophagus	HP003	gene-SMTNL1	Adipose	-0.00058
Esophagus	HP003	gene-CHAC1	Adipose	-0.000386667
Esophagus	HP003	gene-LOC123617879	Adipose	-0.000581667
Esophagus	HP003	gene-SBK2	Adipose	-0.000681667
Esophagus	HP003	gene-TNN	Adipose	-0.000121667
Esophagus	HP004	gene-ART5	Adipose	-0.000423333
Esophagus	HP004	gene-ATP2A1	Adipose	-0.000312667
Esophagus	HP004	gene-CDNF	Adipose	-0.00047
Esophagus	HP004	gene-CYSRT1	Adipose	-0.000314958
Esophagus	HP004	gene-LMOD3	Adipose	-0.000372949
Esophagus	HP004	gene-LOC105062225	Adipose	-0.00028
Esophagus	HP004	gene-LOC105073998	Adipose	-0.00025
Esophagus	HP004	gene-LOC123614002	Adipose	-0.0003
Esophagus	HP004	gene-LOC123618651	Adipose	-0.000436667
Esophagus	HP004	gene-MYBPC1	Adipose	-0.000226667
Esophagus	HP004	gene-MYH8	Adipose	-0.000583333
Esophagus	HP004	gene-MYOZ3	Adipose	-0.00025
Esophagus	HP004	gene-PITX1	Adipose	-0.000562073
Esophagus	HP004	gene-SCN4A	Adipose	-0.000366667
Esophagus	HP004	gene-SCN4B	Adipose	-0.000561667
Esophagus	HP004	gene-SMTNL1	Adipose	-0.00058
Esophagus	HP004	gene-CHAC1	Adipose	0.000232667
Esophagus	HP004	gene-LOC123617879	Adipose	-0.000581667
Esophagus	HP004	gene-SBK2	Adipose	-0.000681667
Esophagus	HP004	gene-TNN	Adipose	-0.000122667
Esophagus	HP005	gene-ART5	Adipose	-0.000331667
Esophagus	HP005	gene-ATP2A1	Adipose	-0.000324333
Esophagus	HP005	gene-CDNF	Adipose	-0.00047
Esophagus	HP005	gene-CYSRT1	Adipose	-0.000314958
Esophagus	HP005	gene-LMOD3	Adipose	-0.000448419
Esophagus	HP005	gene-LOC105062225	Adipose	-0.00028
Esophagus	HP005	gene-LOC105073998	Adipose	-0.00025
Esophagus	HP005	gene-LOC123614002	Adipose	-0.0003
Esophagus	HP005	gene-LOC123618651	Adipose	-0.000436667
Esophagus	HP005	gene-MYBPC1	Adipose	-0.000226667
Esophagus	HP005	gene-MYH8	Adipose	-0.000556667
Esophagus	HP005	gene-MYOZ3	Adipose	-0.00036
Esophagus	HP005	gene-PITX1	Adipose	-0.000549715
Esophagus	HP005	gene-SCN4A	Adipose	-0.000366667
Esophagus	HP005	gene-SCN4B	Adipose	-0.000592
Esophagus	HP005	gene-SMTNL1	Adipose	-0.00058
Esophagus	HP005	gene-CHAC1	Adipose	-4.73333e-05
Esophagus	HP005	gene-LOC123617879	Adipose	-0.000581667
Esophagus	HP005	gene-SBK2	Adipose	-0.000681667
Esophagus	HP005	gene-TNN	Adipose	-0.000119444
Esophagus	HP006	gene-ART5	Adipose	-0.000385333
Esophagus	HP006	gene-ATP2A1	Adipose	-0.000338333
Esophagus	HP006	gene-CDNF	Adipose	-0.000581667
Esophagus	HP006	gene-CYSRT1	Adipose	-0.000318291
Esophagus	HP006	gene-LMOD3	Adipose	-0.000510427
Esophagus	HP006	gene-LOC105062225	Adipose	-0.000272023
Esophagus	HP006	gene-LOC105073998	Adipose	-0.00029
Esophagus	HP006	gene-LOC123614002	Adipose	-0.00022
Esophagus	HP006	gene-LOC123618651	Adipose	-0.000436667
Esophagus	HP006	gene-MYBPC1	Adipose	-0.000206667
Esophagus	HP006	gene-MYH8	Adipose	-0.000738333
Esophagus	HP006	gene-MYOZ3	Adipose	-0.000253333
Esophagus	HP006	gene-PITX1	Adipose	-0.000285407
Esophagus	HP006	gene-SCN4A	Adipose	-0.000586667
Esophagus	HP006	gene-SCN4B	Adipose	-0.00051
Esophagus	HP006	gene-SMTNL1	Adipose	-0.00046
Esophagus	HP006	gene-CHAC1	Adipose	-0.000356667
Esophagus	HP006	gene-LOC123617879	Adipose	-0.000553333
Esophagus	HP006	gene-SBK2	Adipose	-0.0008185
Esophagus	HP006	gene-TNN	Adipose	-7e-05
Esophagus	KD001	gene-ART5	Kidney	-0.000397333
Esophagus	KD001	gene-ATP2A1	Kidney	-0.0002817
Esophagus	KD001	gene-CDNF	Kidney	-0.000455667
Esophagus	KD001	gene-CYSRT1	Kidney	-0.000377479
Esophagus	KD001	gene-LMOD3	Kidney	-0.000252949
Esophagus	KD001	gene-LOC105062225	Kidney	-0.000226667
Esophagus	KD001	gene-LOC105073998	Kidney	-0.00025
Esophagus	KD001	gene-LOC123614002	Kidney	-0.00034
Esophagus	KD001	gene-LOC123618651	Kidney	-0.000323333
Esophagus	KD001	gene-MYBPC1	Kidney	-0.000166667
Esophagus	KD001	gene-MYH8	Kidney	-0.000646667
Esophagus	KD001	gene-MYOZ3	Kidney	-0.000178333
Esophagus	KD001	gene-PITX1	Kidney	-0.00033987
Esophagus	KD001	gene-SCN4A	Kidney	-0.000488333
Esophagus	KD001	gene-SCN4B	Kidney	-0.000573333
Esophagus	KD001	gene-SMTNL1	Kidney	-0.00037
Esophagus	KD001	gene-CHAC1	Kidney	-0.000353333
Esophagus	KD001	gene-LOC123617879	Kidney	-0.000596667
Esophagus	KD001	gene-SBK2	Kidney	-0.00068975
Esophagus	KD001	gene-TNN	Kidney	-0.000192778
Esophagus	KD002	gene-ART5	Kidney	-0.000427667
Esophagus	KD002	gene-ATP2A1	Kidney	-0.000240333
Esophagus	KD002	gene-CDNF	Kidney	-0.00046
Esophagus	KD002	gene-CYSRT1	Kidney	-0.000257479
Esophagus	KD002	gene-LMOD3	Kidney	0.00293805
Esophagus	KD002	gene-LOC105062225	Kidney	-0.00024
Esophagus	KD002	gene-LOC105073998	Kidney	-0.00025
Esophagus	KD002	gene-LOC123614002	Kidney	-0.00034
Esophagus	KD002	gene-LOC123618651	Kidney	-0.000323333
Esophagus	KD002	gene-MYBPC1	Kidney	-0.000136667
Esophagus	KD002	gene-MYH8	Kidney	-0.000541667
Esophagus	KD002	gene-MYOZ3	Kidney	-0.000178333
Esophagus	KD002	gene-PITX1	Kidney	-0.00026287
Esophagus	KD002	gene-SCN4A	Kidney	-0.000368333
Esophagus	KD002	gene-SCN4B	Kidney	-0.00045
Esophagus	KD002	gene-SMTNL1	Kidney	-0.00048
Esophagus	KD002	gene-CHAC1	Kidney	-0.000353333
Esophagus	KD002	gene-LOC123617879	Kidney	-0.000596667
Esophagus	KD002	gene-SBK2	Kidney	-0.000683083
Esophagus	KD002	gene-TNN	Kidney	-8.13333e-05
Esophagus	KD003	gene-ART5	Kidney	-0.000427667
Esophagus	KD003	gene-ATP2A1	Kidney	-0.000199867
Esophagus	KD003	gene-CDNF	Kidney	-0.000459
Esophagus	KD003	gene-CYSRT1	Kidney	-0.000257479
Esophagus	KD003	gene-LMOD3	Kidney	-0.000285285
Esophagus	KD003	gene-LOC105062225	Kidney	-0.00024
Esophagus	KD003	gene-LOC105073998	Kidney	-0.00025
Esophagus	KD003	gene-LOC123614002	Kidney	-0.00034
Esophagus	KD003	gene-LOC123618651	Kidney	-0.000323333
Esophagus	KD003	gene-MYBPC1	Kidney	-0.000116667
Esophagus	KD003	gene-MYH8	Kidney	-0.000566667
Esophagus	KD003	gene-MYOZ3	Kidney	-0.000178333
Esophagus	KD003	gene-PITX1	Kidney	-0.000372715
Esophagus	KD003	gene-SCN4A	Kidney	-0.000368333
Esophagus	KD003	gene-SCN4B	Kidney	-0.00045
Esophagus	KD003	gene-SMTNL1	Kidney	-0.00048
Esophagus	KD003	gene-CHAC1	Kidney	-0.000353333
Esophagus	KD003	gene-LOC123617879	Kidney	-0.000596667
Esophagus	KD003	gene-SBK2	Kidney	-0.000683083
Esophagus	KD003	gene-TNN	Kidney	-8.13333e-05
Esophagus	KD004	gene-ART5	Kidney	-0.000427667
Esophagus	KD004	gene-ATP2A1	Kidney	-0.000246533
Esophagus	KD004	gene-CDNF	Kidney	-0.000459
Esophagus	KD004	gene-CYSRT1	Kidney	-0.000257479
Esophagus	KD004	gene-LMOD3	Kidney	-0.000308618
Esophagus	KD004	gene-LOC105062225	Kidney	-0.00024
Esophagus	KD004	gene-LOC105073998	Kidney	-0.00025
Esophagus	KD004	gene-LOC123614002	Kidney	-0.00037
Esophagus	KD004	gene-LOC123618651	Kidney	-0.000323333
Esophagus	KD004	gene-MYBPC1	Kidney	-0.000118333
Esophagus	KD004	gene-MYH8	Kidney	-0.000533333
Esophagus	KD004	gene-MYOZ3	Kidney	-0.000178333
Esophagus	KD004	gene-PITX1	Kidney	-0.000269049
Esophagus	KD004	gene-SCN4A	Kidney	-0.000368333
Esophagus	KD004	gene-SCN4B	Kidney	-0.00057
Esophagus	KD004	gene-SMTNL1	Kidney	-0.00048
Esophagus	KD004	gene-CHAC1	Kidney	-0.000353333
Esophagus	KD004	gene-LOC123617879	Kidney	-0.00064
Esophagus	KD004	gene-SBK2	Kidney	-0.000681
Esophagus	KD004	gene-TNN	Kidney	-0.000181333
Esophagus	KD005	gene-ART5	Kidney	-0.000427667
Esophagus	KD005	gene-ATP2A1	Kidney	-0.000159367
Esophagus	KD005	gene-CDNF	Kidney	-0.000448333
Esophagus	KD005	gene-CYSRT1	Kidney	-0.000317479
Esophagus	KD005	gene-LMOD3	Kidney	-0.000268618
Esophagus	KD005	gene-LOC105062225	Kidney	-0.000226667
Esophagus	KD005	gene-LOC105073998	Kidney	-0.00025
Esophagus	KD005	gene-LOC123614002	Kidney	-0.00034
Esophagus	KD005	gene-LOC123618651	Kidney	-0.000323333
Esophagus	KD005	gene-MYBPC1	Kidney	-0.000168333
Esophagus	KD005	gene-MYH8	Kidney	-0.000646667
Esophagus	KD005	gene-MYOZ3	Kidney	-0.000178333
Esophagus	KD005	gene-PITX1	Kidney	-0.000296203
Esophagus	KD005	gene-SCN4A	Kidney	-0.000488333
Esophagus	KD005	gene-SCN4B	Kidney	-0.00045
Esophagus	KD005	gene-SMTNL1	Kidney	-0.00048
Esophagus	KD005	gene-CHAC1	Kidney	-0.000341667
Esophagus	KD005	gene-LOC123617879	Kidney	-0.000596667
Esophagus	KD005	gene-SBK2	Kidney	-0.000683083
Esophagus	KD005	gene-TNN	Kidney	-0.000192778
Esophagus	KD006	gene-ART5	Kidney	-0.000427667
Esophagus	KD006	gene-ATP2A1	Kidney	-0.000224667
Esophagus	KD006	gene-CDNF	Kidney	-0.000485
Esophagus	KD006	gene-CYSRT1	Kidney	-0.000377479
Esophagus	KD006	gene-LMOD3	Kidney	-0.000268618
Esophagus	KD006	gene-LOC105062225	Kidney	-0.000226667
Esophagus	KD006	gene-LOC105073998	Kidney	-0.00025
Esophagus	KD006	gene-LOC123614002	Kidney	-0.00034
Esophagus	KD006	gene-LOC123618651	Kidney	-0.000323333
Esophagus	KD006	gene-MYBPC1	Kidney	-0.000166667
Esophagus	KD006	gene-MYH8	Kidney	-0.000646667
Esophagus	KD006	gene-MYOZ3	Kidney	-0.000178333
Esophagus	KD006	gene-PITX1	Kidney	-0.000296203
Esophagus	KD006	gene-SCN4A	Kidney	-0.000368333
Esophagus	KD006	gene-SCN4B	Kidney	-0.00045
Esophagus	KD006	gene-SMTNL1	Kidney	-0.00048
Esophagus	KD006	gene-CHAC1	Kidney	-0.000353333
Esophagus	KD006	gene-LOC123617879	Kidney	-0.000596667
Esophagus	KD006	gene-SBK2	Kidney	-0.000683083
Esophagus	KD006	gene-TNN	Kidney	-0.000192778
Esophagus	KD007	gene-ART5	Kidney	-0.000423333
Esophagus	KD007	gene-ATP2A1	Kidney	-0.0002126
Esophagus	KD007	gene-CDNF	Kidney	-0.00046
Esophagus	KD007	gene-CYSRT1	Kidney	-0.000257479
Esophagus	KD007	gene-LMOD3	Kidney	-0.000310214
Esophagus	KD007	gene-LOC105062225	Kidney	-0.00024
Esophagus	KD007	gene-LOC105073998	Kidney	-0.00029
Esophagus	KD007	gene-LOC123614002	Kidney	-0.00034
Esophagus	KD007	gene-LOC123618651	Kidney	-0.000436667
Esophagus	KD007	gene-MYBPC1	Kidney	-0.000206667
Esophagus	KD007	gene-MYH8	Kidney	-0.000646667
Esophagus	KD007	gene-MYOZ3	Kidney	-0.000141667
Esophagus	KD007	gene-PITX1	Kidney	-0.00033474
Esophagus	KD007	gene-SCN4A	Kidney	-0.000368333
Esophagus	KD007	gene-SCN4B	Kidney	-0.00045
Esophagus	KD007	gene-SMTNL1	Kidney	-0.00058
Esophagus	KD007	gene-CHAC1	Kidney	-0.000353333
Esophagus	KD007	gene-LOC123617879	Kidney	-0.000581667
Esophagus	KD007	gene-SBK2	Kidney	-0.000721667
Esophagus	KD007	gene-TNN	Kidney	-0.000179444
Esophagus	LG001	gene-ART5	Lung	-0.000397333
Esophagus	LG001	gene-ATP2A1	Lung	-0.000370167
Esophagus	LG001	gene-CDNF	Lung	-0.000691667
Esophagus	LG001	gene-CYSRT1	Lung	-0.000324958
Esophagus	LG001	gene-LMOD3	Lung	-0.000378547
Esophagus	LG001	gene-LOC105062225	Lung	-0.00024
Esophagus	LG001	gene-LOC105073998	Lung	-0.00025
Esophagus	LG001	gene-LOC123614002	Lung	-0.00034
Esophagus	LG001	gene-LOC123618651	Lung	-0.000436667
Esophagus	LG001	gene-MYBPC1	Lung	-0.000316667
Esophagus	LG001	gene-MYH8	Lung	-0.00056
Esophagus	LG001	gene-MYOZ3	Lung	-0.000378333
Esophagus	LG001	gene-PITX1	Lung	-0.000294715
Esophagus	LG001	gene-SCN4A	Lung	-0.000446667
Esophagus	LG001	gene-SCN4B	Lung	-0.000573333
Esophagus	LG001	gene-SMTNL1	Lung	-0.00058
Esophagus	LG001	gene-CHAC1	Lung	-6.66666e-06
Esophagus	LG001	gene-LOC123617879	Lung	-0.000593333
Esophagus	LG001	gene-SBK2	Lung	-0.0008585
Esophagus	LG001	gene-TNN	Lung	-9.5e-05
Esophagus	LG002	gene-ART5	Lung	-0.000427333
Esophagus	LG002	gene-ATP2A1	Lung	-0.000268667
Esophagus	LG002	gene-CDNF	Lung	-0.000594
Esophagus	LG002	gene-CYSRT1	Lung	-0.000374958
Esophagus	LG002	gene-LMOD3	Lung	-0.000490285
Esophagus	LG002	gene-LOC105062225	Lung	-0.00024
Esophagus	LG002	gene-LOC105073998	Lung	-0.000223333
Esophagus	LG002	gene-LOC123614002	Lung	-0.00034
Esophagus	LG002	gene-LOC123618651	Lung	-0.000323333
Esophagus	LG002	gene-MYBPC1	Lung	-0.000295
Esophagus	LG002	gene-MYH8	Lung	-0.00074
Esophagus	LG002	gene-MYOZ3	Lung	-0.000179
Esophagus	LG002	gene-PITX1	Lung	-0.000284049
Esophagus	LG002	gene-SCN4A	Lung	-0.000316667
Esophagus	LG002	gene-SCN4B	Lung	-0.000583333
Esophagus	LG002	gene-SMTNL1	Lung	-0.00058
Esophagus	LG002	gene-CHAC1	Lung	-0.00039
Esophagus	LG002	gene-LOC123617879	Lung	-0.000546667
Esophagus	LG002	gene-SBK2	Lung	-0.000754167
Esophagus	LG002	gene-TNN	Lung	-0.000188889
Esophagus	LG003	gene-ART5	Lung	-0.000427333
Esophagus	LG003	gene-ATP2A1	Lung	-0.0003226
Esophagus	LG003	gene-CDNF	Lung	-0.000691667
Esophagus	LG003	gene-CYSRT1	Lung	-0.000434958
Esophagus	LG003	gene-LMOD3	Lung	-0.000487094
Esophagus	LG003	gene-LOC105062225	Lung	-0.00028
Esophagus	LG003	gene-LOC105073998	Lung	-0.000223333
Esophagus	LG003	gene-LOC123614002	Lung	-0.00034
Esophagus	LG003	gene-LOC123618651	Lung	-0.000323333
Esophagus	LG003	gene-MYBPC1	Lung	-0.000326667
Esophagus	LG003	gene-MYH8	Lung	-0.000665
Esophagus	LG003	gene-MYOZ3	Lung	-0.000339
Esophagus	LG003	gene-PITX1	Lung	-0.000296407
Esophagus	LG003	gene-SCN4A	Lung	-0.000356667
Esophagus	LG003	gene-SCN4B	Lung	-0.000566667
Esophagus	LG003	gene-SMTNL1	Lung	-0.00046
Esophagus	LG003	gene-CHAC1	Lung	-0.000523333
Esophagus	LG003	gene-LOC123617879	Lung	-0.000543333
Esophagus	LG003	gene-SBK2	Lung	-0.000740833
Esophagus	LG003	gene-TNN	Lung	-0.000176667
Esophagus	LG004	gene-ART5	Lung	-0.000427333
Esophagus	LG004	gene-ATP2A1	Lung	-0.000322
Esophagus	LG004	gene-CDNF	Lung	-0.00059
Esophagus	LG004	gene-CYSRT1	Lung	-0.000434958
Esophagus	LG004	gene-LMOD3	Lung	-0.000587094
Esophagus	LG004	gene-LOC105062225	Lung	-0.00028
Esophagus	LG004	gene-LOC105073998	Lung	-0.000223333
Esophagus	LG004	gene-LOC123614002	Lung	-0.00034
Esophagus	LG004	gene-LOC123618651	Lung	-0.000323333
Esophagus	LG004	gene-MYBPC1	Lung	-0.000326667
Esophagus	LG004	gene-MYH8	Lung	-0.00064
Esophagus	LG004	gene-MYOZ3	Lung	-0.000339
Esophagus	LG004	gene-PITX1	Lung	-0.000296407
Esophagus	LG004	gene-SCN4A	Lung	-0.000356667
Esophagus	LG004	gene-SCN4B	Lung	-0.000566667
Esophagus	LG004	gene-SMTNL1	Lung	-0.00046
Esophagus	LG004	gene-CHAC1	Lung	-0.00049
Esophagus	LG004	gene-LOC123617879	Lung	-0.00059
Esophagus	LG004	gene-SBK2	Lung	-0.000763333
Esophagus	LG004	gene-TNN	Lung	-0.000188889
Esophagus	LG005	gene-ART5	Lung	-0.000556667
Esophagus	LG005	gene-ATP2A1	Lung	-0.000276833
Esophagus	LG005	gene-CDNF	Lung	-0.000676667
Esophagus	LG005	gene-CYSRT1	Lung	-0.000301625
Esophagus	LG005	gene-LMOD3	Lung	-0.000487094
Esophagus	LG005	gene-LOC105062225	Lung	-0.000312023
Esophagus	LG005	gene-LOC105073998	Lung	-0.00029
Esophagus	LG005	gene-LOC123614002	Lung	-0.00041
Esophagus	LG005	gene-LOC123618651	Lung	-0.000376667
Esophagus	LG005	gene-MYBPC1	Lung	-0.000226667
Esophagus	LG005	gene-MYH8	Lung	-0.00083
Esophagus	LG005	gene-MYOZ3	Lung	-0.000216667
Esophagus	LG005	gene-PITX1	Lung	-0.00107865
Esophagus	LG005	gene-SCN4A	Lung	-0.000486667
Esophagus	LG005	gene-SCN4B	Lung	-0.000533333
Esophagus	LG005	gene-SMTNL1	Lung	-0.00058
Esophagus	LG005	gene-CHAC1	Lung	-0.00045
Esophagus	LG005	gene-LOC123617879	Lung	-0.00056
Esophagus	LG005	gene-SBK2	Lung	-0.000751667
Esophagus	LG005	gene-TNN	Lung	-0.000163333
Esophagus	LV001	gene-ART5	Liver	-0.0003
Esophagus	LV001	gene-ATP2A1	Liver	-0.000299333
Esophagus	LV001	gene-CDNF	Liver	-0.00059
Esophagus	LV001	gene-CYSRT1	Liver	-0.000381625
Esophagus	LV001	gene-LMOD3	Liver	-0.000353615
Esophagus	LV001	gene-LOC105062225	Liver	-0.000224274
Esophagus	LV001	gene-LOC105073998	Liver	-0.000196667
Esophagus	LV001	gene-LOC123614002	Liver	-0.00028
Esophagus	LV001	gene-LOC123618651	Liver	-0.000396667
Esophagus	LV001	gene-MYBPC1	Liver	-0.000125
Esophagus	LV001	gene-MYH8	Liver	-0.000666667
Esophagus	LV001	gene-MYOZ3	Liver	-0.00033
Esophagus	LV001	gene-PITX1	Liver	-0.000290192
Esophagus	LV001	gene-SCN4A	Liver	-0.000586667
Esophagus	LV001	gene-SCN4B	Liver	-0.000561667
Esophagus	LV001	gene-SMTNL1	Liver	-0.00048
Esophagus	LV001	gene-CHAC1	Liver	-0.000373333
Esophagus	LV001	gene-LOC123617879	Liver	-0.00059
Esophagus	LV001	gene-SBK2	Liver	-0.00068975
Esophagus	LV001	gene-TNN	Liver	-0.000181667
Esophagus	LV002	gene-ART5	Liver	-0.000313333
Esophagus	LV002	gene-ATP2A1	Liver	-0.000299333
Esophagus	LV002	gene-CDNF	Liver	-0.00059
Esophagus	LV002	gene-CYSRT1	Liver	-0.000434958
Esophagus	LV002	gene-LMOD3	Liver	-0.000364615
Esophagus	LV002	gene-LOC105062225	Liver	-0.000224274
Esophagus	LV002	gene-LOC105073998	Liver	-0.000196667
Esophagus	LV002	gene-LOC123614002	Liver	-0.00028
Esophagus	LV002	gene-LOC123618651	Liver	-0.000283333
Esophagus	LV002	gene-MYBPC1	Liver	-0.00015
Esophagus	LV002	gene-MYH8	Liver	-0.000645333
Esophagus	LV002	gene-MYOZ3	Liver	-0.00033
Esophagus	LV002	gene-PITX1	Liver	-0.000308715
Esophagus	LV002	gene-SCN4A	Liver	-0.000586667
Esophagus	LV002	gene-SCN4B	Liver	-0.000592
Esophagus	LV002	gene-SMTNL1	Liver	-0.00048
Esophagus	LV002	gene-CHAC1	Liver	-0.000373333
Esophagus	LV002	gene-LOC123617879	Liver	-0.00059
Esophagus	LV002	gene-SBK2	Liver	-0.000633083
Esophagus	LV002	gene-TNN	Liver	-0.000195
Esophagus	LV003	gene-ART5	Liver	-0.0003
Esophagus	LV003	gene-ATP2A1	Liver	-0.000206
Esophagus	LV003	gene-CDNF	Liver	-0.00059
Esophagus	LV003	gene-CYSRT1	Liver	-0.000381625
Esophagus	LV003	gene-LMOD3	Liver	-0.000477949
Esophagus	LV003	gene-LOC105062225	Liver	-0.00022555
Esophagus	LV003	gene-LOC105073998	Liver	-0.000196667
Esophagus	LV003	gene-LOC123614002	Liver	-0.00028
Esophagus	LV003	gene-LOC123618651	Liver	-0.000396667
Esophagus	LV003	gene-MYBPC1	Liver	-0.000125
Esophagus	LV003	gene-MYH8	Liver	-0.000655
Esophagus	LV003	gene-MYOZ3	Liver	-0.00033
Esophagus	LV003	gene-PITX1	Liver	-0.000270715
Esophagus	LV003	gene-SCN4A	Liver	-0.000466667
Esophagus	LV003	gene-SCN4B	Liver	-0.000561667
Esophagus	LV003	gene-SMTNL1	Liver	-0.00048
Esophagus	LV003	gene-CHAC1	Liver	-0.000373333
Esophagus	LV003	gene-LOC123617879	Liver	-0.00059
Esophagus	LV003	gene-SBK2	Liver	-0.000633083
Esophagus	LV003	gene-TNN	Liver	-0.000195
Esophagus	LV004	gene-ART5	Liver	-0.0003
Esophagus	LV004	gene-ATP2A1	Liver	-0.000312667
Esophagus	LV004	gene-CDNF	Liver	-0.000581667
Esophagus	LV004	gene-CYSRT1	Liver	-0.000434958
Esophagus	LV004	gene-LMOD3	Liver	-0.000377379
Esophagus	LV004	gene-LOC105062225	Liver	-0.000224274
Esophagus	LV004	gene-LOC105073998	Liver	-0.000196667
Esophagus	LV004	gene-LOC123614002	Liver	-0.00028
Esophagus	LV004	gene-LOC123618651	Liver	-0.000396667
Esophagus	LV004	gene-MYBPC1	Liver	-0.000125
Esophagus	LV004	gene-MYH8	Liver	-0.000633667
Esophagus	LV004	gene-MYOZ3	Liver	-0.000365
Esophagus	LV004	gene-PITX1	Liver	-0.000270715
Esophagus	LV004	gene-SCN4A	Liver	-0.000586667
Esophagus	LV004	gene-SCN4B	Liver	-0.000561667
Esophagus	LV004	gene-SMTNL1	Liver	-0.00048
Esophagus	LV004	gene-CHAC1	Liver	-0.000373333
Esophagus	LV004	gene-LOC123617879	Liver	-0.00059
Esophagus	LV004	gene-SBK2	Liver	-0.000646417
Esophagus	LV004	gene-TNN	Liver	-0.000181667
Esophagus	LV005	gene-ART5	Liver	-0.000313333
Esophagus	LV005	gene-ATP2A1	Liver	-0.000312667
Esophagus	LV005	gene-CDNF	Liver	-0.00059
Esophagus	LV005	gene-CYSRT1	Liver	-0.000434958
Esophagus	LV005	gene-LMOD3	Liver	-0.000490712
Esophagus	LV005	gene-LOC105062225	Liver	-0.000224274
Esophagus	LV005	gene-LOC105073998	Liver	-0.000196667
Esophagus	LV005	gene-LOC123614002	Liver	-0.00028
Esophagus	LV005	gene-LOC123618651	Liver	-0.000396667
Esophagus	LV005	gene-MYBPC1	Liver	-0.000125
Esophagus	LV005	gene-MYH8	Liver	-0.000666667
Esophagus	LV005	gene-MYOZ3	Liver	-0.00033
Esophagus	LV005	gene-PITX1	Liver	-0.000270715
Esophagus	LV005	gene-SCN4A	Liver	-0.000586667
Esophagus	LV005	gene-SCN4B	Liver	-0.000592
Esophagus	LV005	gene-SMTNL1	Liver	-0.00048
Esophagus	LV005	gene-CHAC1	Liver	-0.000373333
Esophagus	LV005	gene-LOC123617879	Liver	-0.00059
Esophagus	LV005	gene-SBK2	Liver	-0.000646417
Esophagus	LV005	gene-TNN	Liver	-0.000181667
Esophagus	LV006	gene-ART5	Liver	-0.000233333
Esophagus	LV006	gene-ATP2A1	Liver	-0.000202667
Esophagus	LV006	gene-CDNF	Liver	-0.00059
Esophagus	LV006	gene-CYSRT1	Liver	-0.000434958
Esophagus	LV006	gene-LMOD3	Liver	-0.000524046
Esophagus	LV006	gene-LOC105062225	Liver	-0.000226667
Esophagus	LV006	gene-LOC105073998	Liver	-0.000196667
Esophagus	LV006	gene-LOC123614002	Liver	-0.00028
Esophagus	LV006	gene-LOC123618651	Liver	0.000425
Esophagus	LV006	gene-MYBPC1	Liver	-0.000123333
Esophagus	LV006	gene-MYH8	Liver	-0.000666667
Esophagus	LV006	gene-MYOZ3	Liver	-0.00033
Esophagus	LV006	gene-PITX1	Liver	-0.000269715
Esophagus	LV006	gene-SCN4A	Liver	-0.000586667
Esophagus	LV006	gene-SCN4B	Liver	-0.000526667
Esophagus	LV006	gene-SMTNL1	Liver	-0.00048
Esophagus	LV006	gene-CHAC1	Liver	-0.000373333
Esophagus	LV006	gene-LOC123617879	Liver	-0.00059
Esophagus	LV006	gene-SBK2	Liver	-0.000633083
Esophagus	LV006	gene-TNN	Liver	-0.000195
Esophagus	LV007	gene-ART5	Liver	-0.000263333
Esophagus	LV007	gene-ATP2A1	Liver	-0.000312333
Esophagus	LV007	gene-CDNF	Liver	-0.00059
Esophagus	LV007	gene-CYSRT1	Liver	-0.000434958
Esophagus	LV007	gene-LMOD3	Liver	-0.000430285
Esophagus	LV007	gene-LOC105062225	Liver	-0.00024
Esophagus	LV007	gene-LOC105073998	Liver	-0.00025
Esophagus	LV007	gene-LOC123614002	Liver	-0.0003
Esophagus	LV007	gene-LOC123618651	Liver	-0.000323333
Esophagus	LV007	gene-MYBPC1	Liver	-0.000236667
Esophagus	LV007	gene-MYH8	Liver	-0.00064
Esophagus	LV007	gene-MYOZ3	Liver	-0.000315
Esophagus	LV007	gene-PITX1	Liver	-0.000288073
Esophagus	LV007	gene-SCN4A	Liver	-0.000442667
Esophagus	LV007	gene-SCN4B	Liver	-0.000526667
Esophagus	LV007	gene-SMTNL1	Liver	-0.00048
Esophagus	LV007	gene-CHAC1	Liver	-0.000396667
Esophagus	LV007	gene-LOC123617879	Liver	-0.000496667
Esophagus	LV007	gene-SBK2	Liver	-0.000723333
Esophagus	LV007	gene-TNN	Liver	-8.88889e-05
Esophagus	LV008	gene-ART5	Liver	-0.00022
Esophagus	LV008	gene-ATP2A1	Liver	-0.000189333
Esophagus	LV008	gene-CDNF	Liver	-0.00059
Esophagus	LV008	gene-CYSRT1	Liver	-0.000434958
Esophagus	LV008	gene-LMOD3	Liver	-0.000524046
Esophagus	LV008	gene-LOC105062225	Liver	-0.00024
Esophagus	LV008	gene-LOC105073998	Liver	-0.000196667
Esophagus	LV008	gene-LOC123614002	Liver	-0.00028
Esophagus	LV008	gene-LOC123618651	Liver	-0.000396667
Esophagus	LV008	gene-MYBPC1	Liver	-0.000123333
Esophagus	LV008	gene-MYH8	Liver	-0.000643333
Esophagus	LV008	gene-MYOZ3	Liver	-0.00033
Esophagus	LV008	gene-PITX1	Liver	-0.000280715
Esophagus	LV008	gene-SCN4A	Liver	-0.000586667
Esophagus	LV008	gene-SCN4B	Liver	-0.000557
Esophagus	LV008	gene-SMTNL1	Liver	-0.00048
Esophagus	LV008	gene-CHAC1	Liver	-0.000357667
Esophagus	LV008	gene-LOC123617879	Liver	-0.00059
Esophagus	LV008	gene-SBK2	Liver	-0.000641667
Esophagus	LV008	gene-TNN	Liver	-0.000195
Esophagus	PR001	gene-ART5	Stomach	-0.000451667
Esophagus	PR001	gene-ATP2A1	Stomach	-0.000277333
Esophagus	PR001	gene-CDNF	Stomach	-0.000691667
Esophagus	PR001	gene-CYSRT1	Stomach	-0.000374958
Esophagus	PR001	gene-LMOD3	Stomach	-0.000587094
Esophagus	PR001	gene-LOC105062225	Stomach	-0.00032
Esophagus	PR001	gene-LOC105073998	Stomach	-0.00029
Esophagus	PR001	gene-LOC123614002	Stomach	-0.00044
Esophagus	PR001	gene-LOC123618651	Stomach	0.00217667
Esophagus	PR001	gene-MYBPC1	Stomach	-0.000445
Esophagus	PR001	gene-MYH8	Stomach	-0.00093
Esophagus	PR001	gene-MYOZ3	Stomach	-0.000583333
Esophagus	PR001	gene-PITX1	Stomach	0.00134046
Esophagus	PR001	gene-SCN4A	Stomach	-0.000576667
Esophagus	PR001	gene-SCN4B	Stomach	-0.000976667
Esophagus	PR001	gene-SMTNL1	Stomach	-0.00058
Esophagus	PR001	gene-CHAC1	Stomach	-0.000496667
Esophagus	PR001	gene-LOC123617879	Stomach	-0.000593333
Esophagus	PR001	gene-SBK2	Stomach	-0.000816667
Esophagus	PR001	gene-TNN	Stomach	-0.00027
Esophagus	PR002	gene-ART5	Stomach	-0.000451667
Esophagus	PR002	gene-ATP2A1	Stomach	-0.000394
Esophagus	PR002	gene-CDNF	Stomach	-0.000691667
Esophagus	PR002	gene-CYSRT1	Stomach	-0.000314958
Esophagus	PR002	gene-LMOD3	Stomach	-0.000587094
Esophagus	PR002	gene-LOC105062225	Stomach	-0.00032
Esophagus	PR002	gene-LOC105073998	Stomach	-0.00029
Esophagus	PR002	gene-LOC123614002	Stomach	-0.0004
Esophagus	PR002	gene-LOC123618651	Stomach	-0.000323333
Esophagus	PR002	gene-MYBPC1	Stomach	-0.000446667
Esophagus	PR002	gene-MYH8	Stomach	-0.00085
Esophagus	PR002	gene-MYOZ3	Stomach	-0.000583333
Esophagus	PR002	gene-PITX1	Stomach	0.00130046
Esophagus	PR002	gene-SCN4A	Stomach	-0.000696667
Esophagus	PR002	gene-SCN4B	Stomach	-0.000976667
Esophagus	PR002	gene-SMTNL1	Stomach	-0.00058
Esophagus	PR002	gene-CHAC1	Stomach	-0.000623333
Esophagus	PR002	gene-LOC123617879	Stomach	-0.000593333
Esophagus	PR002	gene-SBK2	Stomach	-0.000816667
Esophagus	PR002	gene-TNN	Stomach	-0.00017
Esophagus	PR003	gene-ART5	Stomach	-0.000451667
Esophagus	PR003	gene-ATP2A1	Stomach	-0.000197333
Esophagus	PR003	gene-CDNF	Stomach	-0.000676667
Esophagus	PR003	gene-CYSRT1	Stomach	-0.000434958
Esophagus	PR003	gene-LMOD3	Stomach	-0.000587094
Esophagus	PR003	gene-LOC105062225	Stomach	-0.00032
Esophagus	PR003	gene-LOC105073998	Stomach	-0.00029
Esophagus	PR003	gene-LOC123614002	Stomach	-0.00044
Esophagus	PR003	gene-LOC123618651	Stomach	0.000146667
Esophagus	PR003	gene-MYBPC1	Stomach	-0.000513333
Esophagus	PR003	gene-MYH8	Stomach	-0.00093
Esophagus	PR003	gene-MYOZ3	Stomach	-0.000583333
Esophagus	PR003	gene-PITX1	Stomach	0.000754455
Esophagus	PR003	gene-SCN4A	Stomach	-0.000696667
Esophagus	PR003	gene-SCN4B	Stomach	-0.000976667
Esophagus	PR003	gene-SMTNL1	Stomach	-0.00058
Esophagus	PR003	gene-CHAC1	Stomach	-0.000496667
Esophagus	PR003	gene-LOC123617879	Stomach	-0.000593333
Esophagus	PR003	gene-SBK2	Stomach	-0.000816667
Esophagus	PR003	gene-TNN	Stomach	-0.00027
Esophagus	PR004	gene-ART5	Stomach	-0.000451667
Esophagus	PR004	gene-ATP2A1	Stomach	-0.000284
Esophagus	PR004	gene-CDNF	Stomach	-0.000676667
Esophagus	PR004	gene-CYSRT1	Stomach	-0.000434958
Esophagus	PR004	gene-LMOD3	Stomach	-0.000587094
Esophagus	PR004	gene-LOC105062225	Stomach	-0.00032
Esophagus	PR004	gene-LOC105073998	Stomach	-0.00029
Esophagus	PR004	gene-LOC123614002	Stomach	-0.00034
Esophagus	PR004	gene-LOC123618651	Stomach	-0.000436667
Esophagus	PR004	gene-MYBPC1	Stomach	-0.000513333
Esophagus	PR004	gene-MYH8	Stomach	-0.00093
Esophagus	PR004	gene-MYOZ3	Stomach	-0.000476667
Esophagus	PR004	gene-PITX1	Stomach	0.000794455
Esophagus	PR004	gene-SCN4A	Stomach	-0.000696667
Esophagus	PR004	gene-SCN4B	Stomach	-0.000976667
Esophagus	PR004	gene-SMTNL1	Stomach	-0.00058
Esophagus	PR004	gene-CHAC1	Stomach	-0.000623333
Esophagus	PR004	gene-LOC123617879	Stomach	-0.000593333
Esophagus	PR004	gene-SBK2	Stomach	-0.000736667
Esophagus	PR004	gene-TNN	Stomach	-0.00027
Esophagus	PR005	gene-ART5	Stomach	-0.000451667
Esophagus	PR005	gene-ATP2A1	Stomach	-0.000307333
Esophagus	PR005	gene-CDNF	Stomach	-0.000676667
Esophagus	PR005	gene-CYSRT1	Stomach	-0.000434958
Esophagus	PR005	gene-LMOD3	Stomach	-0.000587094
Esophagus	PR005	gene-LOC105062225	Stomach	-0.00032
Esophagus	PR005	gene-LOC105073998	Stomach	-0.00029
Esophagus	PR005	gene-LOC123614002	Stomach	-0.00034
Esophagus	PR005	gene-LOC123618651	Stomach	0.00299
Esophagus	PR005	gene-MYBPC1	Stomach	-0.000513333
Esophagus	PR005	gene-MYH8	Stomach	-0.00093
Esophagus	PR005	gene-MYOZ3	Stomach	-0.00036
Esophagus	PR005	gene-PITX1	Stomach	0.000792789
Esophagus	PR005	gene-SCN4A	Stomach	-0.000696667
Esophagus	PR005	gene-SCN4B	Stomach	-0.000976667
Esophagus	PR005	gene-SMTNL1	Stomach	-0.00058
Esophagus	PR005	gene-CHAC1	Stomach	-0.000623333
Esophagus	PR005	gene-LOC123617879	Stomach	-0.000593333
Esophagus	PR005	gene-SBK2	Stomach	-0.000816667
Esophagus	PR005	gene-TNN	Stomach	-0.00027
Esophagus	PR006	gene-ART5	Stomach	-0.000451667
Esophagus	PR006	gene-ATP2A1	Stomach	-0.000200667
Esophagus	PR006	gene-CDNF	Stomach	-0.000676667
Esophagus	PR006	gene-CYSRT1	Stomach	-0.000374958
Esophagus	PR006	gene-LMOD3	Stomach	-0.000587094
Esophagus	PR006	gene-LOC105062225	Stomach	-0.00032
Esophagus	PR006	gene-LOC105073998	Stomach	-0.00029
Esophagus	PR006	gene-LOC123614002	Stomach	-0.00044
Esophagus	PR006	gene-LOC123618651	Stomach	0.00299
Esophagus	PR006	gene-MYBPC1	Stomach	-0.000513333
Esophagus	PR006	gene-MYH8	Stomach	-0.00093
Esophagus	PR006	gene-MYOZ3	Stomach	-0.000583333
Esophagus	PR006	gene-PITX1	Stomach	0.000794455
Esophagus	PR006	gene-SCN4A	Stomach	-0.000696667
Esophagus	PR006	gene-SCN4B	Stomach	-0.000976667
Esophagus	PR006	gene-SMTNL1	Stomach	-0.00058
Esophagus	PR006	gene-CHAC1	Stomach	-0.000623333
Esophagus	PR006	gene-LOC123617879	Stomach	-0.000593333
Esophagus	PR006	gene-SBK2	Stomach	-0.000816667
Esophagus	PR006	gene-TNN	Stomach	-0.00017
Esophagus	PR007	gene-ART5	Stomach	-0.000423333
Esophagus	PR007	gene-ATP2A1	Stomach	-0.000548667
Esophagus	PR007	gene-CDNF	Stomach	-0.00058
Esophagus	PR007	gene-CYSRT1	Stomach	-0.000314958
Esophagus	PR007	gene-LMOD3	Stomach	-0.000487094
Esophagus	PR007	gene-LOC105062225	Stomach	-0.00032
Esophagus	PR007	gene-LOC105073998	Stomach	-0.00029
Esophagus	PR007	gene-LOC123614002	Stomach	-0.0004
Esophagus	PR007	gene-LOC123618651	Stomach	0.000385
Esophagus	PR007	gene-MYBPC1	Stomach	-0.000423333
Esophagus	PR007	gene-MYH8	Stomach	-0.000743333
Esophagus	PR007	gene-MYOZ3	Stomach	-0.000583333
Esophagus	PR007	gene-PITX1	Stomach	0.000707122
Esophagus	PR007	gene-SCN4A	Stomach	-0.000696667
Esophagus	PR007	gene-SCN4B	Stomach	-0.000976667
Esophagus	PR007	gene-SMTNL1	Stomach	-0.00058
Esophagus	PR007	gene-CHAC1	Stomach	-0.000623333
Esophagus	PR007	gene-LOC123617879	Stomach	-0.000593333
Esophagus	PR007	gene-SBK2	Stomach	-0.000763333
Esophagus	PR007	gene-TNN	Stomach	-0.00027
Esophagus	PR008	gene-ART5	Stomach	-0.000423333
Esophagus	PR008	gene-ATP2A1	Stomach	-0.000534267
Esophagus	PR008	gene-CDNF	Stomach	-0.000565
Esophagus	PR008	gene-CYSRT1	Stomach	-0.000314958
Esophagus	PR008	gene-LMOD3	Stomach	-0.000590285
Esophagus	PR008	gene-LOC105062225	Stomach	-0.00032
Esophagus	PR008	gene-LOC105073998	Stomach	-0.00021
Esophagus	PR008	gene-LOC123614002	Stomach	-0.00044
Esophagus	PR008	gene-LOC123618651	Stomach	0.000385
Esophagus	PR008	gene-MYBPC1	Stomach	-0.000335
Esophagus	PR008	gene-MYH8	Stomach	-0.00085
Esophagus	PR008	gene-MYOZ3	Stomach	-0.000491667
Esophagus	PR008	gene-PITX1	Stomach	0.000734455
Esophagus	PR008	gene-SCN4A	Stomach	-0.000466667
Esophagus	PR008	gene-SCN4B	Stomach	-0.000853333
Esophagus	PR008	gene-SMTNL1	Stomach	-0.00069
Esophagus	PR008	gene-CHAC1	Stomach	-0.000623333
Esophagus	PR008	gene-LOC123617879	Stomach	-0.00064
Esophagus	PR008	gene-SBK2	Stomach	-0.00075
Esophagus	PR008	gene-TNN	Stomach	-0.00023
Esophagus	PR009	gene-ART5	Stomach	-0.000451667
Esophagus	PR009	gene-ATP2A1	Stomach	-0.000536
Esophagus	PR009	gene-CDNF	Stomach	-0.00058
Esophagus	PR009	gene-CYSRT1	Stomach	-0.000374958
Esophagus	PR009	gene-LMOD3	Stomach	-0.000487094
Esophagus	PR009	gene-LOC105062225	Stomach	-0.00032
Esophagus	PR009	gene-LOC105073998	Stomach	0.00482
Esophagus	PR009	gene-LOC123614002	Stomach	-0.0004
Esophagus	PR009	gene-LOC123618651	Stomach	-0.000323333
Esophagus	PR009	gene-MYBPC1	Stomach	-0.000245
Esophagus	PR009	gene-MYH8	Stomach	-0.000743333
Esophagus	PR009	gene-MYOZ3	Stomach	-0.000466667
Esophagus	PR009	gene-PITX1	Stomach	0.000747122
Esophagus	PR009	gene-SCN4A	Stomach	-0.000696667
Esophagus	PR009	gene-SCN4B	Stomach	-0.000853333
Esophagus	PR009	gene-SMTNL1	Stomach	-0.00069
Esophagus	PR009	gene-CHAC1	Stomach	-0.000523333
Esophagus	PR009	gene-LOC123617879	Stomach	-0.000593333
Esophagus	PR009	gene-SBK2	Stomach	-0.000763333
Esophagus	PR009	gene-TNN	Stomach	-0.00027
Esophagus	PR010	gene-ART5	Stomach	-0.000526667
Esophagus	PR010	gene-ATP2A1	Stomach	-0.000290667
Esophagus	PR010	gene-CDNF	Stomach	-0.000676667
Esophagus	PR010	gene-CYSRT1	Stomach	-0.000434958
Esophagus	PR010	gene-LMOD3	Stomach	-0.000487094
Esophagus	PR010	gene-LOC105062225	Stomach	-0.00032
Esophagus	PR010	gene-LOC105073998	Stomach	-0.00029
Esophagus	PR010	gene-LOC123614002	Stomach	-0.00019
Esophagus	PR010	gene-LOC123618651	Stomach	-0.000436667
Esophagus	PR010	gene-MYBPC1	Stomach	-0.000406667
Esophagus	PR010	gene-MYH8	Stomach	-0.00093
Esophagus	PR010	gene-MYOZ3	Stomach	-0.00036
Esophagus	PR010	gene-PITX1	Stomach	0.000682932
Esophagus	PR010	gene-SCN4A	Stomach	-0.000486667
Esophagus	PR010	gene-SCN4B	Stomach	-0.000976667
Esophagus	PR010	gene-SMTNL1	Stomach	-0.00047
Esophagus	PR010	gene-CHAC1	Stomach	-0.000623333
Esophagus	PR010	gene-LOC123617879	Stomach	-0.000593333
Esophagus	PR010	gene-SBK2	Stomach	-0.000685
Esophagus	PR010	gene-TNN	Stomach	-0.00027
Esophagus	PR011	gene-ART5	Stomach	-0.000451667
Esophagus	PR011	gene-ATP2A1	Stomach	-0.000290667
Esophagus	PR011	gene-CDNF	Stomach	-0.000693333
Esophagus	PR011	gene-CYSRT1	Stomach	-0.000434958
Esophagus	PR011	gene-LMOD3	Stomach	-0.000487094
Esophagus	PR011	gene-LOC105062225	Stomach	-0.00032
Esophagus	PR011	gene-LOC105073998	Stomach	-0.00029
Esophagus	PR011	gene-LOC123614002	Stomach	-0.00019
Esophagus	PR011	gene-LOC123618651	Stomach	-0.000436667
Esophagus	PR011	gene-MYBPC1	Stomach	-0.000423333
Esophagus	PR011	gene-MYH8	Stomach	-0.000823333
Esophagus	PR011	gene-MYOZ3	Stomach	-0.00025
Esophagus	PR011	gene-PITX1	Stomach	0.000751122
Esophagus	PR011	gene-SCN4A	Stomach	-0.000586667
Esophagus	PR011	gene-SCN4B	Stomach	-0.00082
Esophagus	PR011	gene-SMTNL1	Stomach	-0.00035
Esophagus	PR011	gene-CHAC1	Stomach	-0.000523333
Esophagus	PR011	gene-LOC123617879	Stomach	-0.000593333
Esophagus	PR011	gene-SBK2	Stomach	-0.000736667
Esophagus	PR011	gene-TNN	Stomach	-0.00023
Esophagus	PR012	gene-ART5	Stomach	-0.000423333
Esophagus	PR012	gene-ATP2A1	Stomach	-0.000400667
Esophagus	PR012	gene-CDNF	Stomach	-0.000693333
Esophagus	PR012	gene-CYSRT1	Stomach	-0.000434958
Esophagus	PR012	gene-LMOD3	Stomach	-0.000490285
Esophagus	PR012	gene-LOC105062225	Stomach	-0.000312023
Esophagus	PR012	gene-LOC105073998	Stomach	-0.00029
Esophagus	PR012	gene-LOC123614002	Stomach	-0.00034
Esophagus	PR012	gene-LOC123618651	Stomach	-0.000436667
Esophagus	PR012	gene-MYBPC1	Stomach	-0.000403333
Esophagus	PR012	gene-MYH8	Stomach	-0.00093
Esophagus	PR012	gene-MYOZ3	Stomach	-0.00025
Esophagus	PR012	gene-PITX1	Stomach	0.000751122
Esophagus	PR012	gene-SCN4A	Stomach	-0.000596667
Esophagus	PR012	gene-SCN4B	Stomach	-0.00082
Esophagus	PR012	gene-SMTNL1	Stomach	-0.00058
Esophagus	PR012	gene-CHAC1	Stomach	-0.000523333
Esophagus	PR012	gene-LOC123617879	Stomach	-0.000593333
Esophagus	PR012	gene-SBK2	Stomach	-0.000736667
Esophagus	PR012	gene-TNN	Stomach	-0.00027
Esophagus	SI001	gene-ART5	Intestine	-0.000423333
Esophagus	SI001	gene-ATP2A1	Intestine	-0.000434333
Esophagus	SI001	gene-CDNF	Intestine	-0.00051
Esophagus	SI001	gene-CYSRT1	Intestine	-0.000434958
Esophagus	SI001	gene-LMOD3	Intestine	-0.000433618
Esophagus	SI001	gene-LOC105062225	Intestine	-0.000266667
Esophagus	SI001	gene-LOC105073998	Intestine	-0.00021
Esophagus	SI001	gene-LOC123614002	Intestine	-0.00024
Esophagus	SI001	gene-LOC123618651	Intestine	-0.000436667
Esophagus	SI001	gene-MYBPC1	Intestine	-0.00015
Esophagus	SI001	gene-MYH8	Intestine	-0.000635
Esophagus	SI001	gene-MYOZ3	Intestine	-0.000346667
Esophagus	SI001	gene-PITX1	Intestine	-0.000272073
Esophagus	SI001	gene-SCN4A	Intestine	-0.000486667
Esophagus	SI001	gene-SCN4B	Intestine	-0.000583333
Esophagus	SI001	gene-SMTNL1	Intestine	-0.00058
Esophagus	SI001	gene-CHAC1	Intestine	-0.000458333
Esophagus	SI001	gene-LOC123617879	Intestine	-0.000556667
Esophagus	SI001	gene-SBK2	Intestine	-0.000701667
Esophagus	SI001	gene-TNN	Intestine	-0.00018
Esophagus	SI002	gene-ART5	Intestine	-0.000451667
Esophagus	SI002	gene-ATP2A1	Intestine	-0.000434333
Esophagus	SI002	gene-CDNF	Intestine	-0.000516667
Esophagus	SI002	gene-CYSRT1	Intestine	-0.000434958
Esophagus	SI002	gene-LMOD3	Intestine	-0.000410285
Esophagus	SI002	gene-LOC105062225	Intestine	-0.000317607
Esophagus	SI002	gene-LOC105073998	Intestine	-0.00021
Esophagus	SI002	gene-LOC123614002	Intestine	-0.00026
Esophagus	SI002	gene-LOC123618651	Intestine	-0.000436667
Esophagus	SI002	gene-MYBPC1	Intestine	-0.00015
Esophagus	SI002	gene-MYH8	Intestine	-0.000635
Esophagus	SI002	gene-MYOZ3	Intestine	-0.00036
Esophagus	SI002	gene-PITX1	Intestine	-0.000280407
Esophagus	SI002	gene-SCN4A	Intestine	-0.000366667
Esophagus	SI002	gene-SCN4B	Intestine	-0.000548333
Esophagus	SI002	gene-SMTNL1	Intestine	-0.00058
Esophagus	SI002	gene-CHAC1	Intestine	-0.000404333
Esophagus	SI002	gene-LOC123617879	Intestine	-0.000556667
Esophagus	SI002	gene-SBK2	Intestine	-0.000648333
Esophagus	SI002	gene-TNN	Intestine	-0.00018
Esophagus	SI003	gene-ART5	Intestine	-0.000451667
Esophagus	SI003	gene-ATP2A1	Intestine	-0.000434333
Esophagus	SI003	gene-CDNF	Intestine	-0.00051
Esophagus	SI003	gene-CYSRT1	Intestine	-0.000434958
Esophagus	SI003	gene-LMOD3	Intestine	-0.000376952
Esophagus	SI003	gene-LOC105062225	Intestine	-0.00032
Esophagus	SI003	gene-LOC105073998	Intestine	-0.00021
Esophagus	SI003	gene-LOC123614002	Intestine	-0.00026
Esophagus	SI003	gene-LOC123618651	Intestine	-0.000436667
Esophagus	SI003	gene-MYBPC1	Intestine	-0.00015
Esophagus	SI003	gene-MYH8	Intestine	-0.000635
Esophagus	SI003	gene-MYOZ3	Intestine	-0.00036
Esophagus	SI003	gene-PITX1	Intestine	-0.000280407
Esophagus	SI003	gene-SCN4A	Intestine	-0.000486667
Esophagus	SI003	gene-SCN4B	Intestine	-0.000548333
Esophagus	SI003	gene-SMTNL1	Intestine	-0.00058
Esophagus	SI003	gene-CHAC1	Intestine	-0.000404333
Esophagus	SI003	gene-LOC123617879	Intestine	-0.000556667
Esophagus	SI003	gene-SBK2	Intestine	-0.000648333
Esophagus	SI003	gene-TNN	Intestine	-9.33333e-05
Esophagus	SI004	gene-ART5	Intestine	-0.000451667
Esophagus	SI004	gene-ATP2A1	Intestine	-0.00044
Esophagus	SI004	gene-CDNF	Intestine	-0.00051
Esophagus	SI004	gene-CYSRT1	Intestine	-0.000374958
Esophagus	SI004	gene-LMOD3	Intestine	-0.000590285
Esophagus	SI004	gene-LOC105062225	Intestine	-0.000318883
Esophagus	SI004	gene-LOC105073998	Intestine	-0.00021
Esophagus	SI004	gene-LOC123614002	Intestine	-0.00026
Esophagus	SI004	gene-LOC123618651	Intestine	-0.000338333
Esophagus	SI004	gene-MYBPC1	Intestine	-0.00015
Esophagus	SI004	gene-MYH8	Intestine	-0.00073
Esophagus	SI004	gene-MYOZ3	Intestine	-0.00034
Esophagus	SI004	gene-PITX1	Intestine	-0.000280407
Esophagus	SI004	gene-SCN4A	Intestine	-0.000596667
Esophagus	SI004	gene-SCN4B	Intestine	-0.000561667
Esophagus	SI004	gene-SMTNL1	Intestine	-0.00058
Esophagus	SI004	gene-CHAC1	Intestine	0.000167667
Esophagus	SI004	gene-LOC123617879	Intestine	-0.000536
Esophagus	SI004	gene-SBK2	Intestine	-0.000671667
Esophagus	SI004	gene-TNN	Intestine	-8e-05
Esophagus	SI005	gene-ART5	Intestine	-0.000303333
Esophagus	SI005	gene-ATP2A1	Intestine	-0.000412333
Esophagus	SI005	gene-CDNF	Intestine	-0.000596667
Esophagus	SI005	gene-CYSRT1	Intestine	-0.000314958
Esophagus	SI005	gene-LMOD3	Intestine	-0.000590285
Esophagus	SI005	gene-LOC105062225	Intestine	-0.00032
Esophagus	SI005	gene-LOC105073998	Intestine	-0.00021
Esophagus	SI005	gene-LOC123614002	Intestine	-0.00026
Esophagus	SI005	gene-LOC123618651	Intestine	-0.000436667
Esophagus	SI005	gene-MYBPC1	Intestine	-0.00015
Esophagus	SI005	gene-MYH8	Intestine	-0.000683333
Esophagus	SI005	gene-MYOZ3	Intestine	-0.00023
Esophagus	SI005	gene-PITX1	Intestine	-0.00030274
Esophagus	SI005	gene-SCN4A	Intestine	-0.000596667
Esophagus	SI005	gene-SCN4B	Intestine	-0.000566667
Esophagus	SI005	gene-SMTNL1	Intestine	-0.00058
Esophagus	SI005	gene-CHAC1	Intestine	-0.00032
Esophagus	SI005	gene-LOC123617879	Intestine	-0.000536
Esophagus	SI005	gene-SBK2	Intestine	-0.000671667
Esophagus	SI005	gene-TNN	Intestine	-0.00013
Esophagus	SI006	gene-ART5	Intestine	-0.000451667
Esophagus	SI006	gene-ATP2A1	Intestine	-0.000427667
Esophagus	SI006	gene-CDNF	Intestine	-0.00051
Esophagus	SI006	gene-CYSRT1	Intestine	-0.000434958
Esophagus	SI006	gene-LMOD3	Intestine	-0.000490285
Esophagus	SI006	gene-LOC105062225	Intestine	-0.00032
Esophagus	SI006	gene-LOC105073998	Intestine	-0.00021
Esophagus	SI006	gene-LOC123614002	Intestine	-0.00026
Esophagus	SI006	gene-LOC123618651	Intestine	-0.000436667
Esophagus	SI006	gene-MYBPC1	Intestine	-0.000153333
Esophagus	SI006	gene-MYH8	Intestine	-0.000741667
Esophagus	SI006	gene-MYOZ3	Intestine	-0.000346667
Esophagus	SI006	gene-PITX1	Intestine	-0.000280407
Esophagus	SI006	gene-SCN4A	Intestine	-0.000596667
Esophagus	SI006	gene-SCN4B	Intestine	-0.000583333
Esophagus	SI006	gene-SMTNL1	Intestine	-0.00058
Esophagus	SI006	gene-CHAC1	Intestine	-0.00042
Esophagus	SI006	gene-LOC123617879	Intestine	-0.000541667
Esophagus	SI006	gene-SBK2	Intestine	-0.000671667
Esophagus	SI006	gene-TNN	Intestine	-9.33333e-05
Esophagus	SM001	gene-ART5	SkeletalMuscle	0.000819667
Esophagus	SM001	gene-ATP2A1	SkeletalMuscle	0.00179863
Esophagus	SM001	gene-CDNF	SkeletalMuscle	0.00339333
Esophagus	SM001	gene-CYSRT1	SkeletalMuscle	-0.000374958
Esophagus	SM001	gene-LMOD3	SkeletalMuscle	0.00147551
Esophagus	SM001	gene-LOC105062225	SkeletalMuscle	-0.000225709
Esophagus	SM001	gene-LOC105073998	SkeletalMuscle	-0.00018
Esophagus	SM001	gene-LOC123614002	SkeletalMuscle	-0.000306667
Esophagus	SM001	gene-LOC123618651	SkeletalMuscle	-0.000376667
Esophagus	SM001	gene-MYBPC1	SkeletalMuscle	-5.5e-05
Esophagus	SM001	gene-MYH8	SkeletalMuscle	0.000153333
Esophagus	SM001	gene-MYOZ3	SkeletalMuscle	0.001415
Esophagus	SM001	gene-PITX1	SkeletalMuscle	-0.00146422
Esophagus	SM001	gene-SCN4A	SkeletalMuscle	0.00200767
Esophagus	SM001	gene-SCN4B	SkeletalMuscle	0.00280833
Esophagus	SM001	gene-SMTNL1	SkeletalMuscle	0.00239
Esophagus	SM001	gene-CHAC1	SkeletalMuscle	5.76667e-05
Esophagus	SM001	gene-LOC123617879	SkeletalMuscle	-0.00058
Esophagus	SM001	gene-SBK2	SkeletalMuscle	-0.000546
Esophagus	SM001	gene-TNN	SkeletalMuscle	-0.000493333
Esophagus	SM002	gene-ART5	SkeletalMuscle	0.00184
Esophagus	SM002	gene-ATP2A1	SkeletalMuscle	0.00118697
Esophagus	SM002	gene-CDNF	SkeletalMuscle	0.00253033
Esophagus	SM002	gene-CYSRT1	SkeletalMuscle	-0.000374958
Esophagus	SM002	gene-LMOD3	SkeletalMuscle	0.00125951
Esophagus	SM002	gene-LOC105062225	SkeletalMuscle	-0.000239043
Esophagus	SM002	gene-LOC105073998	SkeletalMuscle	-0.00018
Esophagus	SM002	gene-LOC123614002	SkeletalMuscle	-0.000306667
Esophagus	SM002	gene-LOC123618651	SkeletalMuscle	-0.000376667
Esophagus	SM002	gene-MYBPC1	SkeletalMuscle	0.000201
Esophagus	SM002	gene-MYH8	SkeletalMuscle	0.00425533
Esophagus	SM002	gene-MYOZ3	SkeletalMuscle	0.000625
Esophagus	SM002	gene-PITX1	SkeletalMuscle	-0.00146422
Esophagus	SM002	gene-SCN4A	SkeletalMuscle	0.00172433
Esophagus	SM002	gene-SCN4B	SkeletalMuscle	0.00198167
Esophagus	SM002	gene-SMTNL1	SkeletalMuscle	0.00239
Esophagus	SM002	gene-CHAC1	SkeletalMuscle	0.000337667
Esophagus	SM002	gene-LOC123617879	SkeletalMuscle	-0.00064
Esophagus	SM002	gene-SBK2	SkeletalMuscle	0.00520392
Esophagus	SM002	gene-TNN	SkeletalMuscle	-0.000488889
Esophagus	SM003	gene-ART5	SkeletalMuscle	0.002028
Esophagus	SM003	gene-ATP2A1	SkeletalMuscle	0.000433633
Esophagus	SM003	gene-CDNF	SkeletalMuscle	0.00179867
Esophagus	SM003	gene-CYSRT1	SkeletalMuscle	-0.000374958
Esophagus	SM003	gene-LMOD3	SkeletalMuscle	0.00147551
Esophagus	SM003	gene-LOC105062225	SkeletalMuscle	-0.000238006
Esophagus	SM003	gene-LOC105073998	SkeletalMuscle	-0.00018
Esophagus	SM003	gene-LOC123614002	SkeletalMuscle	-0.000306667
Esophagus	SM003	gene-LOC123618651	SkeletalMuscle	-0.000376667
Esophagus	SM003	gene-MYBPC1	SkeletalMuscle	0.000201
Esophagus	SM003	gene-MYH8	SkeletalMuscle	0.00426967
Esophagus	SM003	gene-MYOZ3	SkeletalMuscle	0.000625
Esophagus	SM003	gene-PITX1	SkeletalMuscle	-0.00142622
Esophagus	SM003	gene-SCN4A	SkeletalMuscle	0.00200767
Esophagus	SM003	gene-SCN4B	SkeletalMuscle	0.00198167
Esophagus	SM003	gene-SMTNL1	SkeletalMuscle	0.00328
Esophagus	SM003	gene-CHAC1	SkeletalMuscle	-0.000346667
Esophagus	SM003	gene-LOC123617879	SkeletalMuscle	-0.000593333
Esophagus	SM003	gene-SBK2	SkeletalMuscle	-0.000570417
Esophagus	SM003	gene-TNN	SkeletalMuscle	-0.00045
Esophagus	SM004	gene-ART5	SkeletalMuscle	0.00285633
Esophagus	SM004	gene-ATP2A1	SkeletalMuscle	0.0004053
Esophagus	SM004	gene-CDNF	SkeletalMuscle	0.00179867
Esophagus	SM004	gene-CYSRT1	SkeletalMuscle	-0.000374958
Esophagus	SM004	gene-LMOD3	SkeletalMuscle	0.00147551
Esophagus	SM004	gene-LOC105062225	SkeletalMuscle	-0.00024
Esophagus	SM004	gene-LOC105073998	SkeletalMuscle	-0.00018
Esophagus	SM004	gene-LOC123614002	SkeletalMuscle	-0.000266667
Esophagus	SM004	gene-LOC123618651	SkeletalMuscle	-0.000336667
Esophagus	SM004	gene-MYBPC1	SkeletalMuscle	0.000201
Esophagus	SM004	gene-MYH8	SkeletalMuscle	0.004523
Esophagus	SM004	gene-MYOZ3	SkeletalMuscle	0.00248033
Esophagus	SM004	gene-PITX1	SkeletalMuscle	-0.00137222
Esophagus	SM004	gene-SCN4A	SkeletalMuscle	0.00200767
Esophagus	SM004	gene-SCN4B	SkeletalMuscle	0.002235
Esophagus	SM004	gene-SMTNL1	SkeletalMuscle	0.00239
Esophagus	SM004	gene-CHAC1	SkeletalMuscle	-0.000314
Esophagus	SM004	gene-LOC123617879	SkeletalMuscle	-0.00064
Esophagus	SM004	gene-SBK2	SkeletalMuscle	0.00080725
[truncated: 201 more rows]

## Sheet: geneSHAP_Intestine_top20_genes
class	sample_id	gene	tissue	shap_value
Intestine	AB001	gene-ACTL6B	Stomach	0.00287749
Intestine	AB001	gene-ADAMDEC1	Stomach	-0.000835
Intestine	AB001	gene-ELAVL4	Stomach	0.00138
Intestine	AB001	gene-GAL	Stomach	0.00466717
Intestine	AB001	gene-GPRIN1	Stomach	-0.000956
Intestine	AB001	gene-INA	Stomach	0.00403067
Intestine	AB001	gene-LOC105077332	Stomach	0.004015
Intestine	AB001	gene-LOC123613377	Stomach	0.000396667
Intestine	AB001	gene-LOC123616273	Stomach	-0.00107133
Intestine	AB001	gene-MAB21L2	Stomach	-0.00147
Intestine	AB001	gene-NLRP6	Stomach	-0.000455383
Intestine	AB001	gene-SNAP25	Stomach	0.00517833
Intestine	AB001	gene-SST	Stomach	0.00155
Intestine	AB001	gene-TAC1	Stomach	0.00862567
Intestine	AB001	gene-HAND1	Stomach	-0.000949413
Intestine	AB001	gene-STMN4	Stomach	-0.000915
Intestine	AB001	gene-EPS8L3	Stomach	-0.000524752
Intestine	AB001	gene-LOC105078245	Stomach	-0.000774667
Intestine	AB001	gene-CADPS	Stomach	0.00315
Intestine	AB001	gene-LOC105076999	Stomach	-0.000485
Intestine	AB002	gene-ACTL6B	Stomach	-0.000778511
Intestine	AB002	gene-ADAMDEC1	Stomach	0.00402833
Intestine	AB002	gene-ELAVL4	Stomach	-0.00083
Intestine	AB002	gene-GAL	Stomach	-0.00101217
Intestine	AB002	gene-GPRIN1	Stomach	-0.00117367
Intestine	AB002	gene-INA	Stomach	-0.000726667
Intestine	AB002	gene-LOC105077332	Stomach	-0.000863333
Intestine	AB002	gene-LOC123613377	Stomach	-0.000706667
Intestine	AB002	gene-LOC123616273	Stomach	-0.001208
Intestine	AB002	gene-MAB21L2	Stomach	-0.00154
Intestine	AB002	gene-NLRP6	Stomach	-0.000477069
Intestine	AB002	gene-SNAP25	Stomach	-0.000966667
Intestine	AB002	gene-SST	Stomach	-0.00097
Intestine	AB002	gene-TAC1	Stomach	-0.00144667
Intestine	AB002	gene-HAND1	Stomach	-0.000908009
Intestine	AB002	gene-STMN4	Stomach	-0.00119333
Intestine	AB002	gene-EPS8L3	Stomach	-0.000764752
Intestine	AB002	gene-LOC105078245	Stomach	-0.000800667
Intestine	AB002	gene-CADPS	Stomach	-0.00226
Intestine	AB002	gene-LOC105076999	Stomach	-0.000603333
Intestine	AD001	gene-ACTL6B	Adipose	-0.000697589
Intestine	AD001	gene-ADAMDEC1	Adipose	-0.000538333
Intestine	AD001	gene-ELAVL4	Adipose	-0.000583333
Intestine	AD001	gene-GAL	Adipose	-0.000618667
Intestine	AD001	gene-GPRIN1	Adipose	-0.000753333
Intestine	AD001	gene-INA	Adipose	-0.000736667
Intestine	AD001	gene-LOC105077332	Adipose	-0.000598333
Intestine	AD001	gene-LOC123613377	Adipose	-0.000411667
Intestine	AD001	gene-LOC123616273	Adipose	-0.000584
Intestine	AD001	gene-MAB21L2	Adipose	-0.0014
Intestine	AD001	gene-NLRP6	Adipose	-0.000378385
Intestine	AD001	gene-SNAP25	Adipose	-0.000783333
Intestine	AD001	gene-SST	Adipose	-0.000746333
Intestine	AD001	gene-TAC1	Adipose	-0.001335
Intestine	AD001	gene-HAND1	Adipose	-0.000577255
Intestine	AD001	gene-STMN4	Adipose	-0.000838333
Intestine	AD001	gene-EPS8L3	Adipose	-0.000631418
Intestine	AD001	gene-LOC105078245	Adipose	-0.00068
Intestine	AD001	gene-CADPS	Adipose	-0.001865
Intestine	AD001	gene-LOC105076999	Adipose	-0.000463333
Intestine	AD002	gene-ACTL6B	Adipose	-0.000667589
Intestine	AD002	gene-ADAMDEC1	Adipose	-0.000638333
Intestine	AD002	gene-ELAVL4	Adipose	-0.000683333
Intestine	AD002	gene-GAL	Adipose	-0.000614667
Intestine	AD002	gene-GPRIN1	Adipose	-0.000767667
Intestine	AD002	gene-INA	Adipose	-0.000736667
Intestine	AD002	gene-LOC105077332	Adipose	-0.000601667
Intestine	AD002	gene-LOC123613377	Adipose	-0.000411667
Intestine	AD002	gene-LOC123616273	Adipose	-0.000584
Intestine	AD002	gene-MAB21L2	Adipose	-0.00147
Intestine	AD002	gene-NLRP6	Adipose	-0.000378385
Intestine	AD002	gene-SNAP25	Adipose	-0.000664
Intestine	AD002	gene-SST	Adipose	-0.000689
Intestine	AD002	gene-TAC1	Adipose	-0.001305
Intestine	AD002	gene-HAND1	Adipose	-0.000587549
Intestine	AD002	gene-STMN4	Adipose	-0.000781667
Intestine	AD002	gene-EPS8L3	Adipose	-0.000521371
Intestine	AD002	gene-LOC105078245	Adipose	-0.00068
Intestine	AD002	gene-CADPS	Adipose	-0.001865
Intestine	AD002	gene-LOC105076999	Adipose	-0.000438333
Intestine	AD003	gene-ACTL6B	Adipose	-0.000697589
Intestine	AD003	gene-ADAMDEC1	Adipose	-0.000638333
Intestine	AD003	gene-ELAVL4	Adipose	-0.000683333
Intestine	AD003	gene-GAL	Adipose	-0.000644667
Intestine	AD003	gene-GPRIN1	Adipose	-0.000647667
Intestine	AD003	gene-INA	Adipose	-0.000736667
Intestine	AD003	gene-LOC105077332	Adipose	-0.000651667
Intestine	AD003	gene-LOC123613377	Adipose	-0.000411667
Intestine	AD003	gene-LOC123616273	Adipose	-0.000584
Intestine	AD003	gene-MAB21L2	Adipose	-0.00147
Intestine	AD003	gene-NLRP6	Adipose	0.00141959
Intestine	AD003	gene-SNAP25	Adipose	-0.000732333
Intestine	AD003	gene-SST	Adipose	-0.000662333
Intestine	AD003	gene-TAC1	Adipose	-0.00127
Intestine	AD003	gene-HAND1	Adipose	-0.000587549
Intestine	AD003	gene-STMN4	Adipose	-0.000771667
Intestine	AD003	gene-EPS8L3	Adipose	-0.000544705
Intestine	AD003	gene-LOC105078245	Adipose	-0.00068
Intestine	AD003	gene-CADPS	Adipose	-0.00184167
Intestine	AD003	gene-LOC105076999	Adipose	-0.000463333
Intestine	AD004	gene-ACTL6B	Adipose	-0.000697589
Intestine	AD004	gene-ADAMDEC1	Adipose	-0.000638333
Intestine	AD004	gene-ELAVL4	Adipose	-0.000583333
Intestine	AD004	gene-GAL	Adipose	-0.000648667
Intestine	AD004	gene-GPRIN1	Adipose	-0.000647667
Intestine	AD004	gene-INA	Adipose	-0.000736667
Intestine	AD004	gene-LOC105077332	Adipose	-0.000501667
Intestine	AD004	gene-LOC123613377	Adipose	-0.000411667
Intestine	AD004	gene-LOC123616273	Adipose	-0.000584
Intestine	AD004	gene-MAB21L2	Adipose	-0.00147
Intestine	AD004	gene-NLRP6	Adipose	-0.00038245
Intestine	AD004	gene-SNAP25	Adipose	-0.000796667
Intestine	AD004	gene-SST	Adipose	-0.000777333
Intestine	AD004	gene-TAC1	Adipose	-0.001305
Intestine	AD004	gene-HAND1	Adipose	-0.000434888
Intestine	AD004	gene-STMN4	Adipose	-0.000815
Intestine	AD004	gene-EPS8L3	Adipose	-0.000544705
Intestine	AD004	gene-LOC105078245	Adipose	-0.00068
Intestine	AD004	gene-CADPS	Adipose	-0.00184167
Intestine	AD004	gene-LOC105076999	Adipose	-0.000523333
Intestine	AD005	gene-ACTL6B	Adipose	-0.000667589
Intestine	AD005	gene-ADAMDEC1	Adipose	-0.000638333
Intestine	AD005	gene-ELAVL4	Adipose	-0.000583333
Intestine	AD005	gene-GAL	Adipose	-0.000588583
Intestine	AD005	gene-GPRIN1	Adipose	-0.000647667
Intestine	AD005	gene-INA	Adipose	-0.000736667
Intestine	AD005	gene-LOC105077332	Adipose	-0.000714
Intestine	AD005	gene-LOC123613377	Adipose	-0.000411667
Intestine	AD005	gene-LOC123616273	Adipose	-0.000547333
Intestine	AD005	gene-MAB21L2	Adipose	-0.00147
Intestine	AD005	gene-NLRP6	Adipose	-0.00038245
Intestine	AD005	gene-SNAP25	Adipose	-0.000654
Intestine	AD005	gene-SST	Adipose	-0.000685
Intestine	AD005	gene-TAC1	Adipose	-0.001335
Intestine	AD005	gene-HAND1	Adipose	-0.000434888
Intestine	AD005	gene-STMN4	Adipose	-0.000701667
Intestine	AD005	gene-EPS8L3	Adipose	-0.000521371
Intestine	AD005	gene-LOC105078245	Adipose	-0.00068
Intestine	AD005	gene-CADPS	Adipose	-0.001865
Intestine	AD005	gene-LOC105076999	Adipose	-0.000463333
Intestine	AD006	gene-ACTL6B	Adipose	-0.000629255
Intestine	AD006	gene-ADAMDEC1	Adipose	-0.000638333
Intestine	AD006	gene-ELAVL4	Adipose	-0.000683333
Intestine	AD006	gene-GAL	Adipose	-0.000618667
Intestine	AD006	gene-GPRIN1	Adipose	-0.000754333
Intestine	AD006	gene-INA	Adipose	-0.000736667
Intestine	AD006	gene-LOC105077332	Adipose	-0.000501667
Intestine	AD006	gene-LOC123613377	Adipose	-0.000411667
Intestine	AD006	gene-LOC123616273	Adipose	-0.000584
Intestine	AD006	gene-MAB21L2	Adipose	-0.00147
Intestine	AD006	gene-NLRP6	Adipose	-0.00038245
Intestine	AD006	gene-SNAP25	Adipose	-0.000764
Intestine	AD006	gene-SST	Adipose	-0.000664
Intestine	AD006	gene-TAC1	Adipose	-0.00123833
Intestine	AD006	gene-HAND1	Adipose	-0.000553221
Intestine	AD006	gene-STMN4	Adipose	-0.000781667
Intestine	AD006	gene-EPS8L3	Adipose	-0.000631418
Intestine	AD006	gene-LOC105078245	Adipose	-0.000515
Intestine	AD006	gene-CADPS	Adipose	-0.00184167
Intestine	AD006	gene-LOC105076999	Adipose	-0.000383333
Intestine	AD007	gene-ACTL6B	Adipose	-0.000667589
Intestine	AD007	gene-ADAMDEC1	Adipose	-0.000638333
Intestine	AD007	gene-ELAVL4	Adipose	-0.000423333
Intestine	AD007	gene-GAL	Adipose	-0.000676333
Intestine	AD007	gene-GPRIN1	Adipose	-0.000647667
Intestine	AD007	gene-INA	Adipose	-0.000736667
Intestine	AD007	gene-LOC105077332	Adipose	-0.000601667
Intestine	AD007	gene-LOC123613377	Adipose	-0.000411667
Intestine	AD007	gene-LOC123616273	Adipose	-0.000534333
Intestine	AD007	gene-MAB21L2	Adipose	-0.00147
Intestine	AD007	gene-NLRP6	Adipose	-0.000390783
Intestine	AD007	gene-SNAP25	Adipose	-0.00059
Intestine	AD007	gene-SST	Adipose	-0.000662333
Intestine	AD007	gene-TAC1	Adipose	-0.001335
Intestine	AD007	gene-HAND1	Adipose	-0.000434888
Intestine	AD007	gene-STMN4	Adipose	-0.000596667
Intestine	AD007	gene-EPS8L3	Adipose	-0.000521371
Intestine	AD007	gene-LOC105078245	Adipose	-0.00068
Intestine	AD007	gene-CADPS	Adipose	-0.001865
Intestine	AD007	gene-LOC105076999	Adipose	-0.000438333
Intestine	AD008	gene-ACTL6B	Adipose	-0.000667589
Intestine	AD008	gene-ADAMDEC1	Adipose	-0.000638333
Intestine	AD008	gene-ELAVL4	Adipose	-0.000583333
Intestine	AD008	gene-GAL	Adipose	-0.000630667
Intestine	AD008	gene-GPRIN1	Adipose	-0.000647667
Intestine	AD008	gene-INA	Adipose	-0.000736667
Intestine	AD008	gene-LOC105077332	Adipose	-0.000501667
Intestine	AD008	gene-LOC123613377	Adipose	-0.000411667
Intestine	AD008	gene-LOC123616273	Adipose	-0.000534333
Intestine	AD008	gene-MAB21L2	Adipose	-0.0014
Intestine	AD008	gene-NLRP6	Adipose	-0.00038245
Intestine	AD008	gene-SNAP25	Adipose	-0.000654
Intestine	AD008	gene-SST	Adipose	-0.000623
Intestine	AD008	gene-TAC1	Adipose	-0.001335
Intestine	AD008	gene-HAND1	Adipose	-0.000587549
Intestine	AD008	gene-STMN4	Adipose	-0.000758333
Intestine	AD008	gene-EPS8L3	Adipose	-0.000521371
Intestine	AD008	gene-LOC105078245	Adipose	-0.00068
Intestine	AD008	gene-CADPS	Adipose	-0.001865
Intestine	AD008	gene-LOC105076999	Adipose	-0.000463333
Intestine	AD009	gene-ACTL6B	Adipose	-0.000697589
Intestine	AD009	gene-ADAMDEC1	Adipose	-0.00084
Intestine	AD009	gene-ELAVL4	Adipose	-0.000583333
Intestine	AD009	gene-GAL	Adipose	-0.00060625
Intestine	AD009	gene-GPRIN1	Adipose	-0.000768667
Intestine	AD009	gene-INA	Adipose	-0.000736667
Intestine	AD009	gene-LOC105077332	Adipose	-0.000751667
Intestine	AD009	gene-LOC123613377	Adipose	-0.000321667
Intestine	AD009	gene-LOC123616273	Adipose	-0.000534333
Intestine	AD009	gene-MAB21L2	Adipose	-0.00147
Intestine	AD009	gene-NLRP6	Adipose	-0.000387444
Intestine	AD009	gene-SNAP25	Adipose	-0.000764
Intestine	AD009	gene-SST	Adipose	-0.000632333
Intestine	AD009	gene-TAC1	Adipose	-0.00127
Intestine	AD009	gene-HAND1	Adipose	-0.0003262
Intestine	AD009	gene-STMN4	Adipose	-0.000648333
Intestine	AD009	gene-EPS8L3	Adipose	-0.000544705
Intestine	AD009	gene-LOC105078245	Adipose	-0.000667
Intestine	AD009	gene-CADPS	Adipose	-0.00179833
Intestine	AD009	gene-LOC105076999	Adipose	-0.000463333
Intestine	AD010	gene-ACTL6B	Adipose	-0.000667589
Intestine	AD010	gene-ADAMDEC1	Adipose	-0.000638333
Intestine	AD010	gene-ELAVL4	Adipose	-0.000683333
Intestine	AD010	gene-GAL	Adipose	-0.000644667
Intestine	AD010	gene-GPRIN1	Adipose	-0.000754333
Intestine	AD010	gene-INA	Adipose	-0.000736667
Intestine	AD010	gene-LOC105077332	Adipose	-0.00062
Intestine	AD010	gene-LOC123613377	Adipose	-0.000411667
Intestine	AD010	gene-LOC123616273	Adipose	-0.000534333
Intestine	AD010	gene-MAB21L2	Adipose	-0.00147
Intestine	AD010	gene-NLRP6	Adipose	-0.00038245
Intestine	AD010	gene-SNAP25	Adipose	-0.000764
Intestine	AD010	gene-SST	Adipose	-0.000662333
Intestine	AD010	gene-TAC1	Adipose	-0.001335
Intestine	AD010	gene-HAND1	Adipose	-0.000434888
Intestine	AD010	gene-STMN4	Adipose	-0.000701667
Intestine	AD010	gene-EPS8L3	Adipose	-0.000521371
Intestine	AD010	gene-LOC105078245	Adipose	-0.00068
Intestine	AD010	gene-CADPS	Adipose	-0.001865
Intestine	AD010	gene-LOC105076999	Adipose	-0.000438333
Intestine	AD011	gene-ACTL6B	Adipose	-0.000697589
Intestine	AD011	gene-ADAMDEC1	Adipose	-0.00076
Intestine	AD011	gene-ELAVL4	Adipose	-0.000683333
Intestine	AD011	gene-GAL	Adipose	-0.00063225
Intestine	AD011	gene-GPRIN1	Adipose	-0.000754333
Intestine	AD011	gene-INA	Adipose	-0.000736667
Intestine	AD011	gene-LOC105077332	Adipose	-0.000865
Intestine	AD011	gene-LOC123613377	Adipose	-0.000321667
Intestine	AD011	gene-LOC123616273	Adipose	-0.000580667
Intestine	AD011	gene-MAB21L2	Adipose	-0.00147
Intestine	AD011	gene-NLRP6	Adipose	-0.000378385
Intestine	AD011	gene-SNAP25	Adipose	-0.000664
Intestine	AD011	gene-SST	Adipose	-0.000662333
Intestine	AD011	gene-TAC1	Adipose	-0.00136667
Intestine	AD011	gene-HAND1	Adipose	-0.000564888
Intestine	AD011	gene-STMN4	Adipose	-0.000815
Intestine	AD011	gene-EPS8L3	Adipose	-0.000544705
Intestine	AD011	gene-LOC105078245	Adipose	-0.00068
Intestine	AD011	gene-CADPS	Adipose	-0.00184167
Intestine	AD011	gene-LOC105076999	Adipose	-0.000438333
Intestine	AD012	gene-ACTL6B	Adipose	-0.000629255
Intestine	AD012	gene-ADAMDEC1	Adipose	-0.000743333
Intestine	AD012	gene-ELAVL4	Adipose	-0.000683333
Intestine	AD012	gene-GAL	Adipose	-0.000600667
Intestine	AD012	gene-GPRIN1	Adipose	-0.000753333
Intestine	AD012	gene-INA	Adipose	-0.000736667
Intestine	AD012	gene-LOC105077332	Adipose	-0.000698333
Intestine	AD012	gene-LOC123613377	Adipose	-0.000411667
Intestine	AD012	gene-LOC123616273	Adipose	-0.000748
Intestine	AD012	gene-MAB21L2	Adipose	-0.00147
Intestine	AD012	gene-NLRP6	Adipose	-0.000346663
Intestine	AD012	gene-SNAP25	Adipose	-0.000696667
Intestine	AD012	gene-SST	Adipose	-0.000682333
Intestine	AD012	gene-TAC1	Adipose	-0.00136667
Intestine	AD012	gene-HAND1	Adipose	-0.0005862
Intestine	AD012	gene-STMN4	Adipose	-0.000781667
Intestine	AD012	gene-EPS8L3	Adipose	-0.000544705
Intestine	AD012	gene-LOC105078245	Adipose	-0.00068
Intestine	AD012	gene-CADPS	Adipose	-0.00189167
Intestine	AD012	gene-LOC105076999	Adipose	-0.000523333
Intestine	AD013	gene-ACTL6B	Adipose	-0.000640922
Intestine	AD013	gene-ADAMDEC1	Adipose	-0.000563333
Intestine	AD013	gene-ELAVL4	Adipose	-0.00061
Intestine	AD013	gene-GAL	Adipose	-0.000618667
Intestine	AD013	gene-GPRIN1	Adipose	-0.000767667
Intestine	AD013	gene-INA	Adipose	-0.000643333
Intestine	AD013	gene-LOC105077332	Adipose	-0.000598333
Intestine	AD013	gene-LOC123613377	Adipose	-0.000321667
Intestine	AD013	gene-LOC123616273	Adipose	-0.000617333
Intestine	AD013	gene-MAB21L2	Adipose	-0.00147
Intestine	AD013	gene-NLRP6	Adipose	-0.000378385
Intestine	AD013	gene-SNAP25	Adipose	-0.000664
Intestine	AD013	gene-SST	Adipose	-0.000748333
Intestine	AD013	gene-TAC1	Adipose	-0.00133667
Intestine	AD013	gene-HAND1	Adipose	-0.000434888
Intestine	AD013	gene-STMN4	Adipose	-0.000815
Intestine	AD013	gene-EPS8L3	Adipose	-0.000544705
Intestine	AD013	gene-LOC105078245	Adipose	-0.00068
Intestine	AD013	gene-CADPS	Adipose	-0.00182167
Intestine	AD013	gene-LOC105076999	Adipose	-0.000463333
Intestine	AD014	gene-ACTL6B	Adipose	-0.000659255
Intestine	AD014	gene-ADAMDEC1	Adipose	-0.000663333
Intestine	AD014	gene-ELAVL4	Adipose	-0.000683333
Intestine	AD014	gene-GAL	Adipose	-0.000644667
Intestine	AD014	gene-GPRIN1	Adipose	-0.000754333
Intestine	AD014	gene-INA	Adipose	-0.000736667
Intestine	AD014	gene-LOC105077332	Adipose	-0.000651667
Intestine	AD014	gene-LOC123613377	Adipose	-0.000411667
Intestine	AD014	gene-LOC123616273	Adipose	-0.000584
Intestine	AD014	gene-MAB21L2	Adipose	-0.00147
Intestine	AD014	gene-NLRP6	Adipose	-0.000378385
Intestine	AD014	gene-SNAP25	Adipose	-0.000764
Intestine	AD014	gene-SST	Adipose	-0.000766333
Intestine	AD014	gene-TAC1	Adipose	-0.00136667
Intestine	AD014	gene-HAND1	Adipose	-0.000587549
Intestine	AD014	gene-STMN4	Adipose	-0.000781667
Intestine	AD014	gene-EPS8L3	Adipose	-0.000544705
Intestine	AD014	gene-LOC105078245	Adipose	-0.00068
Intestine	AD014	gene-CADPS	Adipose	-0.00182167
Intestine	AD014	gene-LOC105076999	Adipose	-0.000463333
Intestine	AD015	gene-ACTL6B	Adipose	-0.00066734
Intestine	AD015	gene-ADAMDEC1	Adipose	-0.000663333
Intestine	AD015	gene-ELAVL4	Adipose	-0.000633333
Intestine	AD015	gene-GAL	Adipose	-0.000697833
Intestine	AD015	gene-GPRIN1	Adipose	-0.000753333
Intestine	AD015	gene-INA	Adipose	-0.000736667
Intestine	AD015	gene-LOC105077332	Adipose	-0.000711667
Intestine	AD015	gene-LOC123613377	Adipose	-0.000382333
Intestine	AD015	gene-LOC123616273	Adipose	-0.000576667
Intestine	AD015	gene-MAB21L2	Adipose	-0.00147
Intestine	AD015	gene-NLRP6	Adipose	-0.000378385
Intestine	AD015	gene-SNAP25	Adipose	-0.000683333
Intestine	AD015	gene-SST	Adipose	-0.000867333
Intestine	AD015	gene-TAC1	Adipose	-0.00127333
Intestine	AD015	gene-HAND1	Adipose	-0.000564888
Intestine	AD015	gene-STMN4	Adipose	-0.000811667
Intestine	AD015	gene-EPS8L3	Adipose	-0.000664752
Intestine	AD015	gene-LOC105078245	Adipose	-0.000645
Intestine	AD015	gene-CADPS	Adipose	-0.001865
Intestine	AD015	gene-LOC105076999	Adipose	-0.000463333
Intestine	AD016	gene-ACTL6B	Adipose	-0.000667589
Intestine	AD016	gene-ADAMDEC1	Adipose	-0.000563333
Intestine	AD016	gene-ELAVL4	Adipose	-0.000683333
Intestine	AD016	gene-GAL	Adipose	-0.000614583
Intestine	AD016	gene-GPRIN1	Adipose	-0.000754333
Intestine	AD016	gene-INA	Adipose	-0.000736667
Intestine	AD016	gene-LOC105077332	Adipose	-0.000716667
Intestine	AD016	gene-LOC123613377	Adipose	-0.000321667
Intestine	AD016	gene-LOC123616273	Adipose	-0.000547333
Intestine	AD016	gene-MAB21L2	Adipose	-0.0014
Intestine	AD016	gene-NLRP6	Adipose	-0.00038245
Intestine	AD016	gene-SNAP25	Adipose	-0.000764
Intestine	AD016	gene-SST	Adipose	-0.000685
Intestine	AD016	gene-TAC1	Adipose	-0.00136667
Intestine	AD016	gene-HAND1	Adipose	-0.000434888
Intestine	AD016	gene-STMN4	Adipose	-0.000851667
Intestine	AD016	gene-EPS8L3	Adipose	-0.000544705
Intestine	AD016	gene-LOC105078245	Adipose	-0.00068
Intestine	AD016	gene-CADPS	Adipose	-0.001865
Intestine	AD016	gene-LOC105076999	Adipose	-0.000463333
Intestine	AD017	gene-ACTL6B	Adipose	-0.000667589
Intestine	AD017	gene-ADAMDEC1	Adipose	-0.00066
Intestine	AD017	gene-ELAVL4	Adipose	-0.000683333
Intestine	AD017	gene-GAL	Adipose	-0.000644667
Intestine	AD017	gene-GPRIN1	Adipose	-0.000754333
Intestine	AD017	gene-INA	Adipose	-0.000736667
Intestine	AD017	gene-LOC105077332	Adipose	-0.000555
Intestine	AD017	gene-LOC123613377	Adipose	-0.000411667
Intestine	AD017	gene-LOC123616273	Adipose	-0.000584
Intestine	AD017	gene-MAB21L2	Adipose	-0.00147
Intestine	AD017	gene-NLRP6	Adipose	-0.000368191
Intestine	AD017	gene-SNAP25	Adipose	-0.000796667
Intestine	AD017	gene-SST	Adipose	-0.000685
Intestine	AD017	gene-TAC1	Adipose	-0.00136667
Intestine	AD017	gene-HAND1	Adipose	-0.000445882
Intestine	AD017	gene-STMN4	Adipose	-0.000885
Intestine	AD017	gene-EPS8L3	Adipose	-0.000544705
Intestine	AD017	gene-LOC105078245	Adipose	-0.00068
Intestine	AD017	gene-CADPS	Adipose	-0.00181833
Intestine	AD017	gene-LOC105076999	Adipose	-0.000463333
Intestine	AD018	gene-ACTL6B	Adipose	-0.000667589
Intestine	AD018	gene-ADAMDEC1	Adipose	-0.00066
Intestine	AD018	gene-ELAVL4	Adipose	-0.000583333
Intestine	AD018	gene-GAL	Adipose	-0.000618667
Intestine	AD018	gene-GPRIN1	Adipose	-0.000728
Intestine	AD018	gene-INA	Adipose	-0.000736667
Intestine	AD018	gene-LOC105077332	Adipose	-0.000715
Intestine	AD018	gene-LOC123613377	Adipose	-0.000321667
Intestine	AD018	gene-LOC123616273	Adipose	-0.000584
Intestine	AD018	gene-MAB21L2	Adipose	-0.00147
Intestine	AD018	gene-NLRP6	Adipose	-0.000368191
Intestine	AD018	gene-SNAP25	Adipose	-0.000764
Intestine	AD018	gene-SST	Adipose	-0.000685
Intestine	AD018	gene-TAC1	Adipose	-0.00136667
Intestine	AD018	gene-HAND1	Adipose	-0.000423221
Intestine	AD018	gene-STMN4	Adipose	-0.000815
Intestine	AD018	gene-EPS8L3	Adipose	-0.000544705
Intestine	AD018	gene-LOC105078245	Adipose	-0.00068
Intestine	AD018	gene-CADPS	Adipose	-0.00184167
Intestine	AD018	gene-LOC105076999	Adipose	-0.000438333
Intestine	AD019	gene-ACTL6B	Adipose	-0.000655674
Intestine	AD019	gene-ADAMDEC1	Adipose	-0.0007
Intestine	AD019	gene-ELAVL4	Adipose	-0.00076
Intestine	AD019	gene-GAL	Adipose	-0.000734833
Intestine	AD019	gene-GPRIN1	Adipose	-0.00094
Intestine	AD019	gene-INA	Adipose	-0.000736667
Intestine	AD019	gene-LOC105077332	Adipose	-0.000715
Intestine	AD019	gene-LOC123613377	Adipose	-0.000411667
Intestine	AD019	gene-LOC123616273	Adipose	0.00286152
Intestine	AD019	gene-MAB21L2	Adipose	-0.0014
Intestine	AD019	gene-NLRP6	Adipose	-0.000380413
Intestine	AD019	gene-SNAP25	Adipose	-0.000664
Intestine	AD019	gene-SST	Adipose	0.00546367
Intestine	AD019	gene-TAC1	Adipose	-0.001345
Intestine	AD019	gene-HAND1	Adipose	-0.000613349
Intestine	AD019	gene-STMN4	Adipose	-0.00109167
Intestine	AD019	gene-EPS8L3	Adipose	-0.000708038
Intestine	AD019	gene-LOC105078245	Adipose	-0.000657333
Intestine	AD019	gene-CADPS	Adipose	-0.00190167
Intestine	AD019	gene-LOC105076999	Adipose	-0.000383333
Intestine	AD020	gene-ACTL6B	Adipose	-0.000655922
Intestine	AD020	gene-ADAMDEC1	Adipose	-0.00066
Intestine	AD020	gene-ELAVL4	Adipose	-0.000683333
Intestine	AD020	gene-GAL	Adipose	-0.000676333
Intestine	AD020	gene-GPRIN1	Adipose	-0.000766333
Intestine	AD020	gene-INA	Adipose	-0.000643333
Intestine	AD020	gene-LOC105077332	Adipose	-0.00052
Intestine	AD020	gene-LOC123613377	Adipose	-0.000411667
Intestine	AD020	gene-LOC123616273	Adipose	-0.000402333
Intestine	AD020	gene-MAB21L2	Adipose	-0.00147
Intestine	AD020	gene-NLRP6	Adipose	-0.000380793
Intestine	AD020	gene-SNAP25	Adipose	-0.000764
Intestine	AD020	gene-SST	Adipose	-0.000679667
Intestine	AD020	gene-TAC1	Adipose	-0.00133667
Intestine	AD020	gene-HAND1	Adipose	-0.00064866
Intestine	AD020	gene-STMN4	Adipose	-0.000815
Intestine	AD020	gene-EPS8L3	Adipose	-0.000544705
Intestine	AD020	gene-LOC105078245	Adipose	-0.00068
Intestine	AD020	gene-CADPS	Adipose	-0.00182167
Intestine	AD020	gene-LOC105076999	Adipose	-0.000463333
Intestine	AD021	gene-ACTL6B	Adipose	-0.000655922
Intestine	AD021	gene-ADAMDEC1	Adipose	-0.00076
Intestine	AD021	gene-ELAVL4	Adipose	-0.000583333
Intestine	AD021	gene-GAL	Adipose	-0.00064625
Intestine	AD021	gene-GPRIN1	Adipose	-0.000753333
Intestine	AD021	gene-INA	Adipose	-0.000643333
Intestine	AD021	gene-LOC105077332	Adipose	-0.000716667
Intestine	AD021	gene-LOC123613377	Adipose	-0.000481667
Intestine	AD021	gene-LOC123616273	Adipose	-0.000617333
Intestine	AD021	gene-MAB21L2	Adipose	-0.00147
Intestine	AD021	gene-NLRP6	Adipose	-0.000364126
Intestine	AD021	gene-SNAP25	Adipose	-0.000764
Intestine	AD021	gene-SST	Adipose	-0.000781667
Intestine	AD021	gene-TAC1	Adipose	-0.00133667
Intestine	AD021	gene-HAND1	Adipose	0.000371467
Intestine	AD021	gene-STMN4	Adipose	-0.000815
Intestine	AD021	gene-EPS8L3	Adipose	-0.000544705
Intestine	AD021	gene-LOC105078245	Adipose	-0.00068
Intestine	AD021	gene-CADPS	Adipose	-0.00182167
Intestine	AD021	gene-LOC105076999	Adipose	-0.000438333
Intestine	AD022	gene-ACTL6B	Adipose	-0.00066734
Intestine	AD022	gene-ADAMDEC1	Adipose	-0.000738333
Intestine	AD022	gene-ELAVL4	Adipose	-0.000683333
Intestine	AD022	gene-GAL	Adipose	-0.000618667
Intestine	AD022	gene-GPRIN1	Adipose	-0.000692667
Intestine	AD022	gene-INA	Adipose	-0.000736667
Intestine	AD022	gene-LOC105077332	Adipose	-0.000501667
Intestine	AD022	gene-LOC123613377	Adipose	-0.000386667
Intestine	AD022	gene-LOC123616273	Adipose	-0.000584667
Intestine	AD022	gene-MAB21L2	Adipose	-0.00147
Intestine	AD022	gene-NLRP6	Adipose	-0.000384857
Intestine	AD022	gene-SNAP25	Adipose	-0.000655
Intestine	AD022	gene-SST	Adipose	-0.000725667
Intestine	AD022	gene-TAC1	Adipose	-0.00133667
Intestine	AD022	gene-HAND1	Adipose	-0.000527563
Intestine	AD022	gene-STMN4	Adipose	-0.000911667
Intestine	AD022	gene-EPS8L3	Adipose	-0.000544705
Intestine	AD022	gene-LOC105078245	Adipose	-0.00068
Intestine	AD022	gene-CADPS	Adipose	-0.00184167
Intestine	AD022	gene-LOC105076999	Adipose	-0.000523333
Intestine	BL0021	gene-ACTL6B	Blood	-0.000794255
Intestine	BL0021	gene-ADAMDEC1	Blood	-0.000723333
Intestine	BL0021	gene-ELAVL4	Blood	-0.000446667
Intestine	BL0021	gene-GAL	Blood	-0.00071125
Intestine	BL0021	gene-GPRIN1	Blood	-0.0007186
Intestine	BL0021	gene-INA	Blood	-0.000648333
Intestine	BL0021	gene-LOC105077332	Blood	-0.000665
Intestine	BL0021	gene-LOC123613377	Blood	-0.000436667
Intestine	BL0021	gene-LOC123616273	Blood	-0.000650881
Intestine	BL0021	gene-MAB21L2	Blood	-0.00126
Intestine	BL0021	gene-NLRP6	Blood	-0.000434409
Intestine	BL0021	gene-SNAP25	Blood	-0.000856667
Intestine	BL0021	gene-SST	Blood	-0.000745
Intestine	BL0021	gene-TAC1	Blood	-0.00125333
Intestine	BL0021	gene-HAND1	Blood	-0.000616348
Intestine	BL0021	gene-STMN4	Blood	-0.000745667
Intestine	BL0021	gene-EPS8L3	Blood	-0.000482849
Intestine	BL0021	gene-LOC105078245	Blood	-0.000761667
Intestine	BL0021	gene-CADPS	Blood	-0.00173333
Intestine	BL0021	gene-LOC105076999	Blood	-0.000523333
Intestine	BL0022	gene-ACTL6B	Blood	-0.000794255
Intestine	BL0022	gene-ADAMDEC1	Blood	-0.000723333
Intestine	BL0022	gene-ELAVL4	Blood	-0.000546667
Intestine	BL0022	gene-GAL	Blood	-0.00071125
Intestine	BL0022	gene-GPRIN1	Blood	-0.000850933
Intestine	BL0022	gene-INA	Blood	-0.000648333
Intestine	BL0022	gene-LOC105077332	Blood	-0.000665
Intestine	BL0022	gene-LOC123613377	Blood	-0.000436667
Intestine	BL0022	gene-LOC123616273	Blood	-0.000650881
Intestine	BL0022	gene-MAB21L2	Blood	-0.00126
Intestine	BL0022	gene-NLRP6	Blood	-0.000434409
Intestine	BL0022	gene-SNAP25	Blood	-0.000826667
Intestine	BL0022	gene-SST	Blood	-0.000745
Intestine	BL0022	gene-TAC1	Blood	-0.00122333
Intestine	BL0022	gene-HAND1	Blood	-0.000425236
Intestine	BL0022	gene-STMN4	Blood	-0.000745667
Intestine	BL0022	gene-EPS8L3	Blood	-0.000482849
Intestine	BL0022	gene-LOC105078245	Blood	-0.000761667
Intestine	BL0022	gene-CADPS	Blood	-0.00173333
Intestine	BL0022	gene-LOC105076999	Blood	-0.000498333
Intestine	BL0049	gene-ACTL6B	Blood	-0.000759922
Intestine	BL0049	gene-ADAMDEC1	Blood	-0.000653333
Intestine	BL0049	gene-ELAVL4	Blood	-0.000546667
Intestine	BL0049	gene-GAL	Blood	-0.00071125
Intestine	BL0049	gene-GPRIN1	Blood	-0.000850933
Intestine	BL0049	gene-INA	Blood	-0.000563333
Intestine	BL0049	gene-LOC105077332	Blood	-0.000775
Intestine	BL0049	gene-LOC123613377	Blood	-0.000436667
Intestine	BL0049	gene-LOC123616273	Blood	-0.000650881
Intestine	BL0049	gene-MAB21L2	Blood	-0.00126
Intestine	BL0049	gene-NLRP6	Blood	-0.000436488
Intestine	BL0049	gene-SNAP25	Blood	-0.000763333
Intestine	BL0049	gene-SST	Blood	-0.000765
Intestine	BL0049	gene-TAC1	Blood	-0.00123867
Intestine	BL0049	gene-HAND1	Blood	-0.000593572
Intestine	BL0049	gene-STMN4	Blood	-0.000765
Intestine	BL0049	gene-EPS8L3	Blood	-0.000482849
Intestine	BL0049	gene-LOC105078245	Blood	-0.000772667
Intestine	BL0049	gene-CADPS	Blood	-0.00171
Intestine	BL0049	gene-LOC105076999	Blood	-0.000523333
Intestine	BL0051	gene-ACTL6B	Blood	-0.000794255
Intestine	BL0051	gene-ADAMDEC1	Blood	-0.000723333
Intestine	BL0051	gene-ELAVL4	Blood	-0.000546667
Intestine	BL0051	gene-GAL	Blood	-0.00071125
Intestine	BL0051	gene-GPRIN1	Blood	-0.000850933
Intestine	BL0051	gene-INA	Blood	-0.000648333
Intestine	BL0051	gene-LOC105077332	Blood	-0.000665
Intestine	BL0051	gene-LOC123613377	Blood	-0.000458333
Intestine	BL0051	gene-LOC123616273	Blood	-0.000650881
Intestine	BL0051	gene-MAB21L2	Blood	-0.00126
Intestine	BL0051	gene-NLRP6	Blood	-0.000434409
Intestine	BL0051	gene-SNAP25	Blood	-0.000826667
Intestine	BL0051	gene-SST	Blood	-0.000745
Intestine	BL0051	gene-TAC1	Blood	-0.00123867
Intestine	BL0051	gene-HAND1	Blood	-0.000476053
Intestine	BL0051	gene-STMN4	Blood	-0.000765
Intestine	BL0051	gene-EPS8L3	Blood	-0.000482849
Intestine	BL0051	gene-LOC105078245	Blood	-0.000761667
Intestine	BL0051	gene-CADPS	Blood	-0.00173333
Intestine	BL0051	gene-LOC105076999	Blood	-0.000523333
Intestine	BL0054	gene-ACTL6B	Blood	-0.000794255
Intestine	BL0054	gene-ADAMDEC1	Blood	-0.000723333
Intestine	BL0054	gene-ELAVL4	Blood	-0.000546667
Intestine	BL0054	gene-GAL	Blood	-0.00071125
Intestine	BL0054	gene-GPRIN1	Blood	-0.000850933
Intestine	BL0054	gene-INA	Blood	-0.000648333
Intestine	BL0054	gene-LOC105077332	Blood	-0.000628333
Intestine	BL0054	gene-LOC123613377	Blood	-0.000436667
Intestine	BL0054	gene-LOC123616273	Blood	-0.000650881
Intestine	BL0054	gene-MAB21L2	Blood	-0.00126
Intestine	BL0054	gene-NLRP6	Blood	-0.000436488
Intestine	BL0054	gene-SNAP25	Blood	-0.000856667
Intestine	BL0054	gene-SST	Blood	-0.000745
Intestine	BL0054	gene-TAC1	Blood	-0.00123867
Intestine	BL0054	gene-HAND1	Blood	-0.00048772
Intestine	BL0054	gene-STMN4	Blood	-0.000765
Intestine	BL0054	gene-EPS8L3	Blood	-0.000482849
Intestine	BL0054	gene-LOC105078245	Blood	-0.000761667
Intestine	BL0054	gene-CADPS	Blood	-0.00173333
Intestine	BL0054	gene-LOC105076999	Blood	-0.000523333
Intestine	BL0055	gene-ACTL6B	Blood	-0.000909007
Intestine	BL0055	gene-ADAMDEC1	Blood	-0.000723333
Intestine	BL0055	gene-ELAVL4	Blood	-0.000466667
Intestine	BL0055	gene-GAL	Blood	-0.000723583
Intestine	BL0055	gene-GPRIN1	Blood	-0.000850933
Intestine	BL0055	gene-INA	Blood	-0.000738333
Intestine	BL0055	gene-LOC105077332	Blood	-0.000665
Intestine	BL0055	gene-LOC123613377	Blood	-0.000436667
Intestine	BL0055	gene-LOC123616273	Blood	-0.000664524
Intestine	BL0055	gene-MAB21L2	Blood	-0.00119
Intestine	BL0055	gene-NLRP6	Blood	-0.000434409
Intestine	BL0055	gene-SNAP25	Blood	-0.000856667
Intestine	BL0055	gene-SST	Blood	-0.000745
Intestine	BL0055	gene-TAC1	Blood	-0.00125333
Intestine	BL0055	gene-HAND1	Blood	-0.000627348
Intestine	BL0055	gene-STMN4	Blood	-0.000745667
Intestine	BL0055	gene-EPS8L3	Blood	-0.000482849
Intestine	BL0055	gene-LOC105078245	Blood	-0.000761667
Intestine	BL0055	gene-CADPS	Blood	-0.00186
Intestine	BL0055	gene-LOC105076999	Blood	-0.000523333
Intestine	BL0060	gene-ACTL6B	Blood	-0.000794255
Intestine	BL0060	gene-ADAMDEC1	Blood	-0.000723333
Intestine	BL0060	gene-ELAVL4	Blood	-0.000546667
Intestine	BL0060	gene-GAL	Blood	-0.00071125
Intestine	BL0060	gene-GPRIN1	Blood	-0.000850933
Intestine	BL0060	gene-INA	Blood	-0.000648333
Intestine	BL0060	gene-LOC105077332	Blood	-0.000665
Intestine	BL0060	gene-LOC123613377	Blood	-0.000436667
Intestine	BL0060	gene-LOC123616273	Blood	-0.000650881
Intestine	BL0060	gene-MAB21L2	Blood	-0.00126
Intestine	BL0060	gene-NLRP6	Blood	-0.000436488
Intestine	BL0060	gene-SNAP25	Blood	-0.000856667
Intestine	BL0060	gene-SST	Blood	-0.000765
Intestine	BL0060	gene-TAC1	Blood	-0.00123867
Intestine	BL0060	gene-HAND1	Blood	-0.000616348
Intestine	BL0060	gene-STMN4	Blood	-0.000745667
Intestine	BL0060	gene-EPS8L3	Blood	-0.000482849
Intestine	BL0060	gene-LOC105078245	Blood	-0.000761667
Intestine	BL0060	gene-CADPS	Blood	-0.00173333
Intestine	BL0060	gene-LOC105076999	Blood	-0.000523333
Intestine	BL0062	gene-ACTL6B	Blood	-0.000653255
Intestine	BL0062	gene-ADAMDEC1	Blood	-0.000653333
Intestine	BL0062	gene-ELAVL4	Blood	-0.000446667
Intestine	BL0062	gene-GAL	Blood	0.0005
Intestine	BL0062	gene-GPRIN1	Blood	-0.000722933
Intestine	BL0062	gene-INA	Blood	-0.000563333
Intestine	BL0062	gene-LOC105077332	Blood	-0.000738333
Intestine	BL0062	gene-LOC123613377	Blood	-0.000436667
Intestine	BL0062	gene-LOC123616273	Blood	-0.000620881
Intestine	BL0062	gene-MAB21L2	Blood	-0.00133
Intestine	BL0062	gene-NLRP6	Blood	-0.00042334
Intestine	BL0062	gene-SNAP25	Blood	-0.00074
Intestine	BL0062	gene-SST	Blood	-0.00079
Intestine	BL0062	gene-TAC1	Blood	-0.001225
Intestine	BL0062	gene-HAND1	Blood	-0.000584533
Intestine	BL0062	gene-STMN4	Blood	-0.000765
Intestine	BL0062	gene-EPS8L3	Blood	-0.000482849
Intestine	BL0062	gene-LOC105078245	Blood	-0.000746
Intestine	BL0062	gene-CADPS	Blood	-0.00171
Intestine	BL0062	gene-LOC105076999	Blood	-0.000591667
Intestine	BL0066	gene-ACTL6B	Blood	-0.000653255
Intestine	BL0066	gene-ADAMDEC1	Blood	-0.00068
Intestine	BL0066	gene-ELAVL4	Blood	-0.000546667
Intestine	BL0066	gene-GAL	Blood	-0.00071125
Intestine	BL0066	gene-GPRIN1	Blood	-0.000850933
Intestine	BL0066	gene-INA	Blood	-0.000563333
Intestine	BL0066	gene-LOC105077332	Blood	-0.000665
Intestine	BL0066	gene-LOC123613377	Blood	-0.000436667
Intestine	BL0066	gene-LOC123616273	Blood	-0.000650881
Intestine	BL0066	gene-MAB21L2	Blood	-0.00126
Intestine	BL0066	gene-NLRP6	Blood	-0.000422228
Intestine	BL0066	gene-SNAP25	Blood	-0.00071
Intestine	BL0066	gene-SST	Blood	-0.000765
Intestine	BL0066	gene-TAC1	Blood	-0.00125333
Intestine	BL0066	gene-HAND1	Blood	-0.000639572
Intestine	BL0066	gene-STMN4	Blood	-0.000765
Intestine	BL0066	gene-EPS8L3	Blood	-0.000482849
Intestine	BL0066	gene-LOC105078245	Blood	-0.000772667
Intestine	BL0066	gene-CADPS	Blood	-0.00171
Intestine	BL0066	gene-LOC105076999	Blood	-0.000523333
Intestine	BL0069	gene-ACTL6B	Blood	-0.000759922
Intestine	BL0069	gene-ADAMDEC1	Blood	-0.000763333
Intestine	BL0069	gene-ELAVL4	Blood	-0.000446667
Intestine	BL0069	gene-GAL	Blood	-0.000615583
Intestine	BL0069	gene-GPRIN1	Blood	-0.0007496
Intestine	BL0069	gene-INA	Blood	-0.000528333
Intestine	BL0069	gene-LOC105077332	Blood	-0.000628333
Intestine	BL0069	gene-LOC123613377	Blood	-0.000436667
Intestine	BL0069	gene-LOC123616273	Blood	-0.000650881
Intestine	BL0069	gene-MAB21L2	Blood	-0.00126
Intestine	BL0069	gene-NLRP6	Blood	-0.000379821
Intestine	BL0069	gene-SNAP25	Blood	-0.00074
Intestine	BL0069	gene-SST	Blood	-0.000756667
Intestine	BL0069	gene-TAC1	Blood	-0.00121033
Intestine	BL0069	gene-HAND1	Blood	-0.000572701
Intestine	BL0069	gene-STMN4	Blood	-0.000793667
Intestine	BL0069	gene-EPS8L3	Blood	-0.000482849
Intestine	BL0069	gene-LOC105078245	Blood	-0.000763524
Intestine	BL0069	gene-CADPS	Blood	-0.00165
Intestine	BL0069	gene-LOC105076999	Blood	-0.000523333
Intestine	CE001	gene-ACTL6B	Intestine	0.00715245
Intestine	CE001	gene-ADAMDEC1	Intestine	0.00658567
Intestine	CE001	gene-ELAVL4	Intestine	0.008095
Intestine	CE001	gene-GAL	Intestine	0.0073525
Intestine	CE001	gene-GPRIN1	Intestine	0.00674493
Intestine	CE001	gene-INA	Intestine	0.00596833
Intestine	CE001	gene-LOC105077332	Intestine	0.00626333
Intestine	CE001	gene-LOC123613377	Intestine	0.00498733
Intestine	CE001	gene-LOC123616273	Intestine	0.00522533
Intestine	CE001	gene-MAB21L2	Intestine	0.0175803
Intestine	CE001	gene-NLRP6	Intestine	-0.000382995
Intestine	CE001	gene-SNAP25	Intestine	0.00733833
Intestine	CE001	gene-SST	Intestine	0.008665
Intestine	CE001	gene-TAC1	Intestine	0.0135357
Intestine	CE001	gene-HAND1	Intestine	0.00614788
Intestine	CE001	gene-STMN4	Intestine	0.009529
Intestine	CE001	gene-EPS8L3	Intestine	-0.000868085
Intestine	CE001	gene-LOC105078245	Intestine	0.00595
Intestine	CE001	gene-CADPS	Intestine	0.0233283
Intestine	CE001	gene-LOC105076999	Intestine	0.00518267
Intestine	CE002	gene-ACTL6B	Intestine	0.00715245
Intestine	CE002	gene-ADAMDEC1	Intestine	0.00716067
Intestine	CE002	gene-ELAVL4	Intestine	0.008095
Intestine	CE002	gene-GAL	Intestine	0.00823917
Intestine	CE002	gene-GPRIN1	Intestine	0.00532353
Intestine	CE002	gene-INA	Intestine	0.00672667
Intestine	CE002	gene-LOC105077332	Intestine	0.00626333
Intestine	CE002	gene-LOC123613377	Intestine	0.00321667
Intestine	CE002	gene-LOC123616273	Intestine	0.00652533
Intestine	CE002	gene-MAB21L2	Intestine	0.0175803
Intestine	CE002	gene-NLRP6	Intestine	0.00116472
Intestine	CE002	gene-SNAP25	Intestine	0.00733833
Intestine	CE002	gene-SST	Intestine	0.00494333
Intestine	CE002	gene-TAC1	Intestine	0.0135357
Intestine	CE002	gene-HAND1	Intestine	0.00614788
Intestine	CE002	gene-STMN4	Intestine	0.00877567
Intestine	CE002	gene-EPS8L3	Intestine	0.0046471
Intestine	CE002	gene-LOC105078245	Intestine	0.00595
Intestine	CE002	gene-CADPS	Intestine	0.023245
Intestine	CE002	gene-LOC105076999	Intestine	0.00603267
Intestine	CS001	gene-ACTL6B	Stomach	0.00385741
Intestine	CS001	gene-ADAMDEC1	Stomach	0.003925
Intestine	CS001	gene-ELAVL4	Stomach	-0.00065
Intestine	CS001	gene-GAL	Stomach	-0.0010955
Intestine	CS001	gene-GPRIN1	Stomach	-0.00117267
Intestine	CS001	gene-INA	Stomach	-0.000726667
Intestine	CS001	gene-LOC105077332	Stomach	-0.00086
Intestine	CS001	gene-LOC123613377	Stomach	-0.000596667
Intestine	CS001	gene-LOC123616273	Stomach	-0.00107133
Intestine	CS001	gene-MAB21L2	Stomach	-0.00147
Intestine	CS001	gene-NLRP6	Stomach	-0.000477069
Intestine	CS001	gene-SNAP25	Stomach	-0.00107333
Intestine	CS001	gene-SST	Stomach	-0.00104667
Intestine	CS001	gene-TAC1	Stomach	-0.00164
Intestine	CS001	gene-HAND1	Stomach	-0.00100054
Intestine	CS001	gene-STMN4	Stomach	-0.00119333
Intestine	CS001	gene-EPS8L3	Stomach	-0.000654705
Intestine	CS001	gene-LOC105078245	Stomach	-0.000910667
Intestine	CS001	gene-CADPS	Stomach	-0.00219
Intestine	CS001	gene-LOC105076999	Stomach	-0.000663333
Intestine	CS002	gene-ACTL6B	Stomach	-0.00061234
Intestine	CS002	gene-ADAMDEC1	Stomach	-0.000953333
Intestine	CS002	gene-ELAVL4	Stomach	-0.00049
Intestine	CS002	gene-GAL	Stomach	-0.00112883
Intestine	CS002	gene-GPRIN1	Stomach	-0.000956
Intestine	CS002	gene-INA	Stomach	-0.000536667
Intestine	CS002	gene-LOC105077332	Stomach	-0.000766667
Intestine	CS002	gene-LOC123613377	Stomach	-0.000306667
Intestine	CS002	gene-LOC123616273	Stomach	-0.001208
Intestine	CS002	gene-MAB21L2	Stomach	-0.00147
Intestine	CS002	gene-NLRP6	Stomach	-0.000448131
Intestine	CS002	gene-SNAP25	Stomach	-0.000963333
Intestine	CS002	gene-SST	Stomach	-0.00105667
Intestine	CS002	gene-TAC1	Stomach	-0.00135667
Intestine	CS002	gene-HAND1	Stomach	-0.000809431
Intestine	CS002	gene-STMN4	Stomach	-0.000838333
Intestine	CS002	gene-EPS8L3	Stomach	-0.000764752
Intestine	CS002	gene-LOC105078245	Stomach	-0.000770667
Intestine	CS002	gene-CADPS	Stomach	-0.00223667
Intestine	CS002	gene-LOC105076999	Stomach	-0.000663333
Intestine	CS003	gene-ACTL6B	Stomach	-0.000573511
Intestine	CS003	gene-ADAMDEC1	Stomach	-0.000718333
Intestine	CS003	gene-ELAVL4	Stomach	-0.000466667
Intestine	CS003	gene-GAL	Stomach	-0.000718833
Intestine	CS003	gene-GPRIN1	Stomach	-0.000675667
Intestine	CS003	gene-INA	Stomach	-0.00029
Intestine	CS003	gene-LOC105077332	Stomach	-0.000498333
Intestine	CS003	gene-LOC123613377	Stomach	-0.0004
Intestine	CS003	gene-LOC123616273	Stomach	-0.000835
Intestine	CS003	gene-MAB21L2	Stomach	-0.0014
Intestine	CS003	gene-NLRP6	Stomach	-0.000481464
Intestine	CS003	gene-SNAP25	Stomach	-0.000746667
Intestine	CS003	gene-SST	Stomach	-0.000875
Intestine	CS003	gene-TAC1	Stomach	-0.00123333
Intestine	CS003	gene-HAND1	Stomach	-0.000826416
Intestine	CS003	gene-STMN4	Stomach	-0.000841667
Intestine	CS003	gene-EPS8L3	Stomach	-0.000764752
Intestine	CS003	gene-LOC105078245	Stomach	-0.00055
Intestine	CS003	gene-CADPS	Stomach	-0.00211
Intestine	CS003	gene-LOC105076999	Stomach	-0.000401667
Intestine	CS004	gene-ACTL6B	Stomach	-0.000573511
Intestine	CS004	gene-ADAMDEC1	Stomach	-0.000833333
Intestine	CS004	gene-ELAVL4	Stomach	-0.00065
Intestine	CS004	gene-GAL	Stomach	-0.000637833
Intestine	CS004	gene-GPRIN1	Stomach	-0.000915
Intestine	CS004	gene-INA	Stomach	-0.000536667
Intestine	CS004	gene-LOC105077332	Stomach	-0.000653333
Intestine	CS004	gene-LOC123613377	Stomach	-0.0004
Intestine	CS004	gene-LOC123616273	Stomach	-0.000924667
Intestine	CS004	gene-MAB21L2	Stomach	-0.0014
Intestine	CS004	gene-NLRP6	Stomach	-0.000481464
Intestine	CS004	gene-SNAP25	Stomach	-0.000963333
Intestine	CS004	gene-SST	Stomach	-0.000785
Intestine	CS004	gene-TAC1	Stomach	-0.00145667
Intestine	CS004	gene-HAND1	Stomach	-0.000831955
Intestine	CS004	gene-STMN4	Stomach	-0.00102167
Intestine	CS004	gene-EPS8L3	Stomach	-0.000764752
Intestine	CS004	gene-LOC105078245	Stomach	-0.000649
Intestine	CS004	gene-CADPS	Stomach	-0.00217333
Intestine	CS004	gene-LOC105076999	Stomach	-0.000456667
Intestine	CS005	gene-ACTL6B	Stomach	-0.000671844
Intestine	CS005	gene-ADAMDEC1	Stomach	-0.000836667
Intestine	CS005	gene-ELAVL4	Stomach	-0.00049
Intestine	CS005	gene-GAL	Stomach	-0.000662833
Intestine	CS005	gene-GPRIN1	Stomach	-0.000677667
Intestine	CS005	gene-INA	Stomach	-0.000313333
Intestine	CS005	gene-LOC105077332	Stomach	-0.000626667
Intestine	CS005	gene-LOC123613377	Stomach	-0.0004
Intestine	CS005	gene-LOC123616273	Stomach	-0.000924667
Intestine	CS005	gene-MAB21L2	Stomach	-0.00137667
Intestine	CS005	gene-NLRP6	Stomach	-0.000489798
Intestine	CS005	gene-SNAP25	Stomach	-0.000746667
Intestine	CS005	gene-SST	Stomach	-0.000895
Intestine	CS005	gene-TAC1	Stomach	-0.00123333
Intestine	CS005	gene-HAND1	Stomach	-0.000947794
Intestine	CS005	gene-STMN4	Stomach	-0.000645
Intestine	CS005	gene-EPS8L3	Stomach	-0.000764752
Intestine	CS005	gene-LOC105078245	Stomach	-0.000660667
Intestine	CS005	gene-CADPS	Stomach	-0.00211
Intestine	CS005	gene-LOC105076999	Stomach	-0.000401667
Intestine	ES001	gene-ACTL6B	Esophagus	-0.000110922
Intestine	ES001	gene-ADAMDEC1	Esophagus	-0.000801667
Intestine	ES001	gene-ELAVL4	Esophagus	-0.000673333
Intestine	ES001	gene-GAL	Esophagus	0.00243617
Intestine	ES001	gene-GPRIN1	Esophagus	-0.0005406
Intestine	ES001	gene-INA	Esophagus	-0.000293333
Intestine	ES001	gene-LOC105077332	Esophagus	0.00381333
Intestine	ES001	gene-LOC123613377	Esophagus	-0.000315
Intestine	ES001	gene-LOC123616273	Esophagus	-0.000790857
Intestine	ES001	gene-MAB21L2	Esophagus	-0.001225
Intestine	ES001	gene-NLRP6	Esophagus	-0.000510377
Intestine	ES001	gene-SNAP25	Esophagus	-0.000655
Intestine	ES001	gene-SST	Esophagus	-0.000679
Intestine	ES001	gene-TAC1	Esophagus	0.00284433
Intestine	ES001	gene-HAND1	Esophagus	-0.000674221
Intestine	ES001	gene-STMN4	Esophagus	-0.000981667
Intestine	ES001	gene-EPS8L3	Esophagus	-0.000611182
Intestine	ES001	gene-LOC105078245	Esophagus	-0.000437333
Intestine	ES001	gene-CADPS	Esophagus	-0.00176833
Intestine	ES001	gene-LOC105076999	Esophagus	-0.000432
Intestine	ES002	gene-ACTL6B	Esophagus	-0.000514255
Intestine	ES002	gene-ADAMDEC1	Esophagus	-0.000678333
Intestine	ES002	gene-ELAVL4	Esophagus	-0.000466667
Intestine	ES002	gene-GAL	Esophagus	-0.000577167
Intestine	ES002	gene-GPRIN1	Esophagus	-0.000457705
Intestine	ES002	gene-INA	Esophagus	-0.00028
Intestine	ES002	gene-LOC105077332	Esophagus	-0.000483333
Intestine	ES002	gene-LOC123613377	Esophagus	-0.000328333
Intestine	ES002	gene-LOC123616273	Esophagus	-0.000656
Intestine	ES002	gene-MAB21L2	Esophagus	-0.00120167
Intestine	ES002	gene-NLRP6	Esophagus	-0.000502444
Intestine	ES002	gene-SNAP25	Esophagus	-0.000498333
Intestine	ES002	gene-SST	Esophagus	-0.000755667
Intestine	ES002	gene-TAC1	Esophagus	-0.00108
Intestine	ES002	gene-HAND1	Esophagus	-0.000697422
Intestine	ES002	gene-STMN4	Esophagus	-0.000745
Intestine	ES002	gene-EPS8L3	Esophagus	-0.000768085
Intestine	ES002	gene-LOC105078245	Esophagus	-0.000437333
Intestine	ES002	gene-CADPS	Esophagus	-0.00175133
Intestine	ES002	gene-LOC105076999	Esophagus	-0.000443667
Intestine	ES003	gene-ACTL6B	Esophagus	-0.000585674
Intestine	ES003	gene-ADAMDEC1	Esophagus	-0.00071
Intestine	ES003	gene-ELAVL4	Esophagus	-0.000466667
Intestine	ES003	gene-GAL	Esophagus	-0.000485333
Intestine	ES003	gene-GPRIN1	Esophagus	-0.000456848
Intestine	ES003	gene-INA	Esophagus	-0.000476667
Intestine	ES003	gene-LOC105077332	Esophagus	-0.00052
Intestine	ES003	gene-LOC123613377	Esophagus	-0.00025
Intestine	ES003	gene-LOC123616273	Esophagus	-0.000656
Intestine	ES003	gene-MAB21L2	Esophagus	-0.001218
Intestine	ES003	gene-NLRP6	Esophagus	-0.000503741
Intestine	ES003	gene-SNAP25	Esophagus	-0.000605
Intestine	ES003	gene-SST	Esophagus	-0.000755667
Intestine	ES003	gene-TAC1	Esophagus	-0.00117
Intestine	ES003	gene-HAND1	Esophagus	-0.000334886
Intestine	ES003	gene-STMN4	Esophagus	-0.000648333
Intestine	ES003	gene-EPS8L3	Esophagus	-0.000610752
Intestine	ES003	gene-LOC105078245	Esophagus	-0.000554
Intestine	ES003	gene-CADPS	Esophagus	-0.00176833
Intestine	ES003	gene-LOC105076999	Esophagus	-0.000453333
Intestine	ES004	gene-ACTL6B	Esophagus	-0.00060961
Intestine	ES004	gene-ADAMDEC1	Esophagus	-0.000786667
Intestine	ES004	gene-ELAVL4	Esophagus	-0.000466667
Intestine	ES004	gene-GAL	Esophagus	-0.0006105
Intestine	ES004	gene-GPRIN1	Esophagus	-0.000643267
Intestine	ES004	gene-INA	Esophagus	-0.00028
Intestine	ES004	gene-LOC105077332	Esophagus	-0.00064
Intestine	ES004	gene-LOC123613377	Esophagus	-0.000241667
Intestine	ES004	gene-LOC123616273	Esophagus	-0.000904667
Intestine	ES004	gene-MAB21L2	Esophagus	-0.00123667
Intestine	ES004	gene-NLRP6	Esophagus	-0.000506679
Intestine	ES004	gene-SNAP25	Esophagus	-0.000645
Intestine	ES004	gene-SST	Esophagus	-0.000852333
Intestine	ES004	gene-TAC1	Esophagus	-0.00129333
Intestine	ES004	gene-HAND1	Esophagus	-0.00101136
Intestine	ES004	gene-STMN4	Esophagus	-0.000755
Intestine	ES004	gene-EPS8L3	Esophagus	-0.000639752
Intestine	ES004	gene-LOC105078245	Esophagus	-0.000660667
Intestine	ES004	gene-CADPS	Esophagus	-0.00188167
Intestine	ES004	gene-LOC105076999	Esophagus	-0.000373333
Intestine	ES005	gene-ACTL6B	Esophagus	-0.00048734
Intestine	ES005	gene-ADAMDEC1	Esophagus	-0.000858333
Intestine	ES005	gene-ELAVL4	Esophagus	-0.00049
Intestine	ES005	gene-GAL	Esophagus	-0.000607167
Intestine	ES005	gene-GPRIN1	Esophagus	-0.000451933
Intestine	ES005	gene-INA	Esophagus	-0.00028
Intestine	ES005	gene-LOC105077332	Esophagus	-0.00052
Intestine	ES005	gene-LOC123613377	Esophagus	-0.000308333
Intestine	ES005	gene-LOC123616273	Esophagus	-0.000776
Intestine	ES005	gene-MAB21L2	Esophagus	-0.001225
Intestine	ES005	gene-NLRP6	Esophagus	-0.000502444
Intestine	ES005	gene-SNAP25	Esophagus	-0.000498333
Intestine	ES005	gene-SST	Esophagus	-0.000775667
Intestine	ES005	gene-TAC1	Esophagus	-0.00108
Intestine	ES005	gene-HAND1	Esophagus	-0.000697422
Intestine	ES005	gene-STMN4	Esophagus	-0.000846667
Intestine	ES005	gene-EPS8L3	Esophagus	-0.000614752
Intestine	ES005	gene-LOC105078245	Esophagus	-0.000547333
Intestine	ES005	gene-CADPS	Esophagus	-0.00182133
Intestine	ES005	gene-LOC105076999	Esophagus	-0.000372
Intestine	HM001	gene-ACTL6B	Myocardium	-0.000617589
Intestine	HM001	gene-ADAMDEC1	Myocardium	-0.000786
Intestine	HM001	gene-ELAVL4	Myocardium	-0.000473333
Intestine	HM001	gene-GAL	Myocardium	-0.00062625
Intestine	HM001	gene-GPRIN1	Myocardium	-0.0006068
Intestine	HM001	gene-INA	Myocardium	-0.000533333
Intestine	HM001	gene-LOC105077332	Myocardium	-0.000510667
Intestine	HM001	gene-LOC123613377	Myocardium	-0.000253
Intestine	HM001	gene-LOC123616273	Myocardium	-0.00069
Intestine	HM001	gene-MAB21L2	Myocardium	-0.00119467
Intestine	HM001	gene-NLRP6	Myocardium	-0.000390628
Intestine	HM001	gene-SNAP25	Myocardium	-0.000549
Intestine	HM001	gene-SST	Myocardium	-0.000676667
Intestine	HM001	gene-TAC1	Myocardium	-0.000983333
Intestine	HM001	gene-HAND1	Myocardium	0.00163561
Intestine	HM001	gene-STMN4	Myocardium	-0.00091
Intestine	HM001	gene-EPS8L3	Myocardium	-0.000614752
Intestine	HM001	gene-LOC105078245	Myocardium	-0.000563333
Intestine	HM001	gene-CADPS	Myocardium	-0.001812
Intestine	HM001	gene-LOC105076999	Myocardium	-0.000460667
Intestine	HM002	gene-ACTL6B	Myocardium	-0.000715922
Intestine	HM002	gene-ADAMDEC1	Myocardium	-0.000895
Intestine	HM002	gene-ELAVL4	Myocardium	-0.000553333
Intestine	HM002	gene-GAL	Myocardium	-0.000753
Intestine	HM002	gene-GPRIN1	Myocardium	-0.0006068
Intestine	HM002	gene-INA	Myocardium	-0.000533333
Intestine	HM002	gene-LOC105077332	Myocardium	-0.000495
Intestine	HM002	gene-LOC123613377	Myocardium	-0.000253
Intestine	HM002	gene-LOC123616273	Myocardium	-0.000826667
Intestine	HM002	gene-MAB21L2	Myocardium	-0.00120167
Intestine	HM002	gene-NLRP6	Myocardium	-0.000384864
Intestine	HM002	gene-SNAP25	Myocardium	-0.000581667
Intestine	HM002	gene-SST	Myocardium	-0.000676667
Intestine	HM002	gene-TAC1	Myocardium	-0.00108
Intestine	HM002	gene-HAND1	Myocardium	0.00216864
Intestine	HM002	gene-STMN4	Myocardium	0.000629667
Intestine	HM002	gene-EPS8L3	Myocardium	-0.000614752
Intestine	HM002	gene-LOC105078245	Myocardium	0.00304567
Intestine	HM002	gene-CADPS	Myocardium	-0.001812
Intestine	HM002	gene-LOC105076999	Myocardium	-0.000497333
Intestine	HM003	gene-ACTL6B	Myocardium	-0.000715922
Intestine	HM003	gene-ADAMDEC1	Myocardium	-0.000786
Intestine	HM003	gene-ELAVL4	Myocardium	-0.000733333
Intestine	HM003	gene-GAL	Myocardium	-0.000741333
Intestine	HM003	gene-GPRIN1	Myocardium	-0.0006068
Intestine	HM003	gene-INA	Myocardium	-0.000533333
Intestine	HM003	gene-LOC105077332	Myocardium	-0.000527333
Intestine	HM003	gene-LOC123613377	Myocardium	-0.000253
Intestine	HM003	gene-LOC123616273	Myocardium	-0.00069
Intestine	HM003	gene-MAB21L2	Myocardium	-0.001225
Intestine	HM003	gene-NLRP6	Myocardium	-0.000398962
Intestine	HM003	gene-SNAP25	Myocardium	-0.000581667
Intestine	HM003	gene-SST	Myocardium	-0.000676667
Intestine	HM003	gene-TAC1	Myocardium	-0.00117667
Intestine	HM003	gene-HAND1	Myocardium	0.00172694
Intestine	HM003	gene-STMN4	Myocardium	-0.000866667
Intestine	HM003	gene-EPS8L3	Myocardium	-0.000614752
Intestine	HM003	gene-LOC105078245	Myocardium	-0.000563333
Intestine	HM003	gene-CADPS	Myocardium	-0.001812
Intestine	HM003	gene-LOC105076999	Myocardium	-0.000497333
Intestine	HM004	gene-ACTL6B	Myocardium	-0.000750922
Intestine	HM004	gene-ADAMDEC1	Myocardium	-0.000712667
Intestine	HM004	gene-ELAVL4	Myocardium	-0.000473333
Intestine	HM004	gene-GAL	Myocardium	-0.000714583
Intestine	HM004	gene-GPRIN1	Myocardium	-0.000637933
Intestine	HM004	gene-INA	Myocardium	-0.000533333
Intestine	HM004	gene-LOC105077332	Myocardium	-0.000510667
Intestine	HM004	gene-LOC123613377	Myocardium	-0.000274333
Intestine	HM004	gene-LOC123616273	Myocardium	-0.000678667
Intestine	HM004	gene-MAB21L2	Myocardium	-0.00119467
Intestine	HM004	gene-NLRP6	Myocardium	-0.00037585
Intestine	HM004	gene-SNAP25	Myocardium	-0.000517333
Intestine	HM004	gene-SST	Myocardium	-0.000708333
Intestine	HM004	gene-TAC1	Myocardium	-0.000983333
Intestine	HM004	gene-HAND1	Myocardium	0.00200891
Intestine	HM004	gene-STMN4	Myocardium	-0.00091
Intestine	HM004	gene-EPS8L3	Myocardium	-0.000614752
Intestine	HM004	gene-LOC105078245	Myocardium	-0.000550333
Intestine	HM004	gene-CADPS	Myocardium	-0.001812
Intestine	HM004	gene-LOC105076999	Myocardium	-0.000399
Intestine	HM005	gene-ACTL6B	Myocardium	-0.000750922
Intestine	HM005	gene-ADAMDEC1	Myocardium	-0.00069
Intestine	HM005	gene-ELAVL4	Myocardium	-0.00049
Intestine	HM005	gene-GAL	Myocardium	-0.000617917
Intestine	HM005	gene-GPRIN1	Myocardium	-0.0006696
Intestine	HM005	gene-INA	Myocardium	-0.000533333
Intestine	HM005	gene-LOC105077332	Myocardium	-0.000541667
Intestine	HM005	gene-LOC123613377	Myocardium	-0.000282333
Intestine	HM005	gene-LOC123616273	Myocardium	-0.000806667
Intestine	HM005	gene-MAB21L2	Myocardium	-0.00120167
Intestine	HM005	gene-NLRP6	Myocardium	-0.00039011
Intestine	HM005	gene-SNAP25	Myocardium	-0.000614
Intestine	HM005	gene-SST	Myocardium	-0.000676667
Intestine	HM005	gene-TAC1	Myocardium	-0.000983333
Intestine	HM005	gene-HAND1	Myocardium	0.00163561
Intestine	HM005	gene-STMN4	Myocardium	-0.00091
Intestine	HM005	gene-EPS8L3	Myocardium	-0.000614752
Intestine	HM005	gene-LOC105078245	Myocardium	-0.000683333
Intestine	HM005	gene-CADPS	Myocardium	-0.001872
Intestine	HM005	gene-LOC105076999	Myocardium	-0.000487333
Intestine	HM006	gene-ACTL6B	Myocardium	-0.000750922
Intestine	HM006	gene-ADAMDEC1	Myocardium	-0.00093
Intestine	HM006	gene-ELAVL4	Myocardium	-0.00049
Intestine	HM006	gene-GAL	Myocardium	-0.00064025
Intestine	HM006	gene-GPRIN1	Myocardium	-0.0006758
Intestine	HM006	gene-INA	Myocardium	-0.000533333
Intestine	HM006	gene-LOC105077332	Myocardium	-0.000661667
Intestine	HM006	gene-LOC123613377	Myocardium	-0.000356667
Intestine	HM006	gene-LOC123616273	Myocardium	-0.00082
Intestine	HM006	gene-MAB21L2	Myocardium	-0.001218
Intestine	HM006	gene-NLRP6	Myocardium	-0.000381776
Intestine	HM006	gene-SNAP25	Myocardium	-0.000785
Intestine	HM006	gene-SST	Myocardium	-0.000798333
Intestine	HM006	gene-TAC1	Myocardium	-0.000996667
Intestine	HM006	gene-HAND1	Myocardium	0.00206671
Intestine	HM006	gene-STMN4	Myocardium	-0.00102
Intestine	HM006	gene-EPS8L3	Myocardium	-0.000664752
Intestine	HM006	gene-LOC105078245	Myocardium	-0.000563333
Intestine	HM006	gene-CADPS	Myocardium	-0.00191
Intestine	HM006	gene-LOC105076999	Myocardium	-0.000416667
Intestine	HP001	gene-ACTL6B	Adipose	-0.000667589
Intestine	HP001	gene-ADAMDEC1	Adipose	-0.000638333
Intestine	HP001	gene-ELAVL4	Adipose	-0.000583333
Intestine	HP001	gene-GAL	Adipose	-0.000630667
Intestine	HP001	gene-GPRIN1	Adipose	-0.000647667
Intestine	HP001	gene-INA	Adipose	-0.000736667
Intestine	HP001	gene-LOC105077332	Adipose	-0.000601667
Intestine	HP001	gene-LOC123613377	Adipose	-0.000411667
Intestine	HP001	gene-LOC123616273	Adipose	-0.000571
Intestine	HP001	gene-MAB21L2	Adipose	-0.00147
Intestine	HP001	gene-NLRP6	Adipose	-0.000364126
Intestine	HP001	gene-SNAP25	Adipose	-0.000654
Intestine	HP001	gene-SST	Adipose	-0.000736333
Intestine	HP001	gene-TAC1	Adipose	-0.00136667
Intestine	HP001	gene-HAND1	Adipose	-0.000424593
Intestine	HP001	gene-STMN4	Adipose	-0.000648333
Intestine	HP001	gene-EPS8L3	Adipose	-0.000544705
Intestine	HP001	gene-LOC105078245	Adipose	-0.00068
Intestine	HP001	gene-CADPS	Adipose	-0.00181833
Intestine	HP001	gene-LOC105076999	Adipose	-0.000523333
Intestine	HP002	gene-ACTL6B	Adipose	-0.000697589
Intestine	HP002	gene-ADAMDEC1	Adipose	-0.00086
Intestine	HP002	gene-ELAVL4	Adipose	-0.000583333
Intestine	HP002	gene-GAL	Adipose	-0.000662333
Intestine	HP002	gene-GPRIN1	Adipose	-0.000754333
Intestine	HP002	gene-INA	Adipose	-0.000736667
Intestine	HP002	gene-LOC105077332	Adipose	-0.000730667
Intestine	HP002	gene-LOC123613377	Adipose	-0.000405
Intestine	HP002	gene-LOC123616273	Adipose	-0.000584
Intestine	HP002	gene-MAB21L2	Adipose	-0.0014
Intestine	HP002	gene-NLRP6	Adipose	-0.000364126
Intestine	HP002	gene-SNAP25	Adipose	-0.000765
Intestine	HP002	gene-SST	Adipose	-0.000766333
Intestine	HP002	gene-TAC1	Adipose	-0.00136667
Intestine	HP002	gene-HAND1	Adipose	-0.000447255
Intestine	HP002	gene-STMN4	Adipose	-0.00087
Intestine	HP002	gene-EPS8L3	Adipose	0.00210918
Intestine	HP002	gene-LOC105078245	Adipose	-0.000645
Intestine	HP002	gene-CADPS	Adipose	-0.00184167
Intestine	HP002	gene-LOC105076999	Adipose	-0.000523333
Intestine	HP003	gene-ACTL6B	Adipose	-0.000697589
Intestine	HP003	gene-ADAMDEC1	Adipose	-0.000763333
Intestine	HP003	gene-ELAVL4	Adipose	-0.000583333
Intestine	HP003	gene-GAL	Adipose	-0.000618667
Intestine	HP003	gene-GPRIN1	Adipose	0.000194
Intestine	HP003	gene-INA	Adipose	-0.000643333
Intestine	HP003	gene-LOC105077332	Adipose	-0.000827333
Intestine	HP003	gene-LOC123613377	Adipose	-0.000321667
Intestine	HP003	gene-LOC123616273	Adipose	-0.000428
Intestine	HP003	gene-MAB21L2	Adipose	-0.00147
Intestine	HP003	gene-NLRP6	Adipose	-0.000368191
Intestine	HP003	gene-SNAP25	Adipose	-0.000654
Intestine	HP003	gene-SST	Adipose	-0.000768333
Intestine	HP003	gene-TAC1	Adipose	-0.00127667
Intestine	HP003	gene-HAND1	Adipose	-0.000414588
Intestine	HP003	gene-STMN4	Adipose	-0.000598333
Intestine	HP003	gene-EPS8L3	Adipose	-0.000631418
Intestine	HP003	gene-LOC105078245	Adipose	-0.000715
Intestine	HP003	gene-CADPS	Adipose	-0.00184167
Intestine	HP003	gene-LOC105076999	Adipose	-0.000463333
Intestine	HP004	gene-ACTL6B	Adipose	-0.000794255
Intestine	HP004	gene-ADAMDEC1	Adipose	-0.00066
Intestine	HP004	gene-ELAVL4	Adipose	-0.000503333
Intestine	HP004	gene-GAL	Adipose	-0.000650333
Intestine	HP004	gene-GPRIN1	Adipose	-0.000660667
Intestine	HP004	gene-INA	Adipose	-0.000643333
Intestine	HP004	gene-LOC105077332	Adipose	-0.000716667
Intestine	HP004	gene-LOC123613377	Adipose	-0.000308333
Intestine	HP004	gene-LOC123616273	Adipose	-0.000534333
Intestine	HP004	gene-MAB21L2	Adipose	-0.00147
Intestine	HP004	gene-NLRP6	Adipose	-0.00042389
Intestine	HP004	gene-SNAP25	Adipose	-0.000775
Intestine	HP004	gene-SST	Adipose	-0.000798333
Intestine	HP004	gene-TAC1	Adipose	-0.00127667
Intestine	HP004	gene-HAND1	Adipose	-0.000424593
Intestine	HP004	gene-STMN4	Adipose	-0.000615
Intestine	HP004	gene-EPS8L3	Adipose	-0.000544705
Intestine	HP004	gene-LOC105078245	Adipose	-0.00068
Intestine	HP004	gene-CADPS	Adipose	-0.001865
Intestine	HP004	gene-LOC105076999	Adipose	-0.000523333
Intestine	HP005	gene-ACTL6B	Adipose	-0.000695922
Intestine	HP005	gene-ADAMDEC1	Adipose	-0.000818333
Intestine	HP005	gene-ELAVL4	Adipose	-0.000503333
Intestine	HP005	gene-GAL	Adipose	-0.000676333
Intestine	HP005	gene-GPRIN1	Adipose	-0.000767333
Intestine	HP005	gene-INA	Adipose	-0.000643333
Intestine	HP005	gene-LOC105077332	Adipose	-0.000715
Intestine	HP005	gene-LOC123613377	Adipose	-0.000321667
Intestine	HP005	gene-LOC123616273	Adipose	-0.000428
Intestine	HP005	gene-MAB21L2	Adipose	-0.00147
Intestine	HP005	gene-NLRP6	Adipose	-0.000393746
Intestine	HP005	gene-SNAP25	Adipose	-0.000654
Intestine	HP005	gene-SST	Adipose	-0.000798333
Intestine	HP005	gene-TAC1	Adipose	-0.00133667
Intestine	HP005	gene-HAND1	Adipose	-0.000435588
Intestine	HP005	gene-STMN4	Adipose	-0.000598333
Intestine	HP005	gene-EPS8L3	Adipose	-0.000654752
Intestine	HP005	gene-LOC105078245	Adipose	-0.000715
Intestine	HP005	gene-CADPS	Adipose	-0.001865
Intestine	HP005	gene-LOC105076999	Adipose	-0.000436667
Intestine	HP006	gene-ACTL6B	Adipose	-0.000811071
Intestine	HP006	gene-ADAMDEC1	Adipose	-0.000916667
Intestine	HP006	gene-ELAVL4	Adipose	-0.0007
Intestine	HP006	gene-GAL	Adipose	-0.0007655
Intestine	HP006	gene-GPRIN1	Adipose	-0.000755
Intestine	HP006	gene-INA	Adipose	-0.000738333
Intestine	HP006	gene-LOC105077332	Adipose	-0.00086
Intestine	HP006	gene-LOC123613377	Adipose	-0.000523333
Intestine	HP006	gene-LOC123616273	Adipose	-0.000664
Intestine	HP006	gene-MAB21L2	Adipose	-0.00133
Intestine	HP006	gene-NLRP6	Adipose	-0.000360406
Intestine	HP006	gene-SNAP25	Adipose	-0.000673333
Intestine	HP006	gene-SST	Adipose	-0.00101667
Intestine	HP006	gene-TAC1	Adipose	-0.00138833
Intestine	HP006	gene-HAND1	Adipose	-0.000581668
Intestine	HP006	gene-STMN4	Adipose	-0.000701667
Intestine	HP006	gene-EPS8L3	Adipose	-0.000635752
Intestine	HP006	gene-LOC105078245	Adipose	-0.000924
Intestine	HP006	gene-CADPS	Adipose	-0.00163833
Intestine	HP006	gene-LOC105076999	Adipose	-0.000513333
Intestine	KD001	gene-ACTL6B	Kidney	-0.000760404
Intestine	KD001	gene-ADAMDEC1	Kidney	-0.000561667
Intestine	KD001	gene-ELAVL4	Kidney	-0.00041
Intestine	KD001	gene-GAL	Kidney	-0.000818167
Intestine	KD001	gene-GPRIN1	Kidney	0.0024456
Intestine	KD001	gene-INA	Kidney	-0.000473333
Intestine	KD001	gene-LOC105077332	Kidney	-0.000676667
Intestine	KD001	gene-LOC123613377	Kidney	-0.000411667
Intestine	KD001	gene-LOC123616273	Kidney	-0.000572381
Intestine	KD001	gene-MAB21L2	Kidney	-0.00102667
Intestine	KD001	gene-NLRP6	Kidney	0.000577931
Intestine	KD001	gene-SNAP25	Kidney	-0.00055
Intestine	KD001	gene-SST	Kidney	-0.000666
Intestine	KD001	gene-TAC1	Kidney	-0.00124267
Intestine	KD001	gene-HAND1	Kidney	-0.000525522
Intestine	KD001	gene-STMN4	Kidney	-0.000624
Intestine	KD001	gene-EPS8L3	Kidney	-0.000577849
Intestine	KD001	gene-LOC105078245	Kidney	-0.000404
Intestine	KD001	gene-CADPS	Kidney	-0.00176667
Intestine	KD001	gene-LOC105076999	Kidney	-0.000485
Intestine	KD002	gene-ACTL6B	Kidney	-7.09199e-08
Intestine	KD002	gene-ADAMDEC1	Kidney	-0.000631667
Intestine	KD002	gene-ELAVL4	Kidney	-0.00049
Intestine	KD002	gene-GAL	Kidney	-0.000818167
Intestine	KD002	gene-GPRIN1	Kidney	0.00243856
Intestine	KD002	gene-INA	Kidney	-0.000373333
Intestine	KD002	gene-LOC105077332	Kidney	-0.000645
Intestine	KD002	gene-LOC123613377	Kidney	-0.000386667
Intestine	KD002	gene-LOC123616273	Kidney	-0.000515738
Intestine	KD002	gene-MAB21L2	Kidney	-0.00112
Intestine	KD002	gene-NLRP6	Kidney	0.000586265
Intestine	KD002	gene-SNAP25	Kidney	-0.000653333
Intestine	KD002	gene-SST	Kidney	-0.00079
Intestine	KD002	gene-TAC1	Kidney	-0.00131333
Intestine	KD002	gene-HAND1	Kidney	-0.000799804
Intestine	KD002	gene-STMN4	Kidney	-0.000584333
Intestine	KD002	gene-EPS8L3	Kidney	-0.000609515
Intestine	KD002	gene-LOC105078245	Kidney	-0.000404
Intestine	KD002	gene-CADPS	Kidney	-0.00171
Intestine	KD002	gene-LOC105076999	Kidney	-0.00045
Intestine	KD003	gene-ACTL6B	Kidney	-0.000551738
Intestine	KD003	gene-ADAMDEC1	Kidney	-0.000765
Intestine	KD003	gene-ELAVL4	Kidney	-0.00049
Intestine	KD003	gene-GAL	Kidney	-0.000789667
Intestine	KD003	gene-GPRIN1	Kidney	0.000394476
Intestine	KD003	gene-INA	Kidney	-0.000373333
Intestine	KD003	gene-LOC105077332	Kidney	-0.000645
Intestine	KD003	gene-LOC123613377	Kidney	-0.000386667
Intestine	KD003	gene-LOC123616273	Kidney	-0.000572381
Intestine	KD003	gene-MAB21L2	Kidney	-0.00112
Intestine	KD003	gene-NLRP6	Kidney	0.000573302
Intestine	KD003	gene-SNAP25	Kidney	-0.000653333
Intestine	KD003	gene-SST	Kidney	-0.000779333
Intestine	KD003	gene-TAC1	Kidney	-0.001325
Intestine	KD003	gene-HAND1	Kidney	-0.000793522
Intestine	KD003	gene-STMN4	Kidney	-0.000584333
Intestine	KD003	gene-EPS8L3	Kidney	-0.000609515
Intestine	KD003	gene-LOC105078245	Kidney	-0.000514
Intestine	KD003	gene-CADPS	Kidney	-0.00171
Intestine	KD003	gene-LOC105076999	Kidney	-0.00045
Intestine	KD004	gene-ACTL6B	Kidney	-0.000546738
Intestine	KD004	gene-ADAMDEC1	Kidney	-0.000765
Intestine	KD004	gene-ELAVL4	Kidney	-0.000516667
Intestine	KD004	gene-GAL	Kidney	-0.000761333
Intestine	KD004	gene-GPRIN1	Kidney	0.00158719
Intestine	KD004	gene-INA	Kidney	-0.000347333
Intestine	KD004	gene-LOC105077332	Kidney	-0.000525
Intestine	KD004	gene-LOC123613377	Kidney	-0.000463333
Intestine	KD004	gene-LOC123616273	Kidney	-0.000507905
Intestine	KD004	gene-MAB21L2	Kidney	-0.00112
Intestine	KD004	gene-NLRP6	Kidney	0.000597983
Intestine	KD004	gene-SNAP25	Kidney	-0.000676667
Intestine	KD004	gene-SST	Kidney	-0.000657667
Intestine	KD004	gene-TAC1	Kidney	-0.00134167
Intestine	KD004	gene-HAND1	Kidney	-0.000767804
Intestine	KD004	gene-STMN4	Kidney	-0.000572333
Intestine	KD004	gene-EPS8L3	Kidney	-0.000609515
Intestine	KD004	gene-LOC105078245	Kidney	-0.000620667
Intestine	KD004	gene-CADPS	Kidney	-0.001753
Intestine	KD004	gene-LOC105076999	Kidney	-0.00045
Intestine	KD005	gene-ACTL6B	Kidney	-0.000551738
Intestine	KD005	gene-ADAMDEC1	Kidney	-0.000593333
Intestine	KD005	gene-ELAVL4	Kidney	-0.00049
Intestine	KD005	gene-GAL	Kidney	-0.000818167
Intestine	KD005	gene-GPRIN1	Kidney	0.00272056
Intestine	KD005	gene-INA	Kidney	-0.000431667
Intestine	KD005	gene-LOC105077332	Kidney	-0.000645
Intestine	KD005	gene-LOC123613377	Kidney	-0.000411667
Intestine	KD005	gene-LOC123616273	Kidney	-0.000565333
Intestine	KD005	gene-MAB21L2	Kidney	-0.00126
Intestine	KD005	gene-NLRP6	Kidney	0.00155156
Intestine	KD005	gene-SNAP25	Kidney	-0.000551667
Intestine	KD005	gene-SST	Kidney	-0.000696667
Intestine	KD005	gene-TAC1	Kidney	-0.00115267
Intestine	KD005	gene-HAND1	Kidney	-0.000686855
Intestine	KD005	gene-STMN4	Kidney	-0.000812333
Intestine	KD005	gene-EPS8L3	Kidney	-0.000577849
Intestine	KD005	gene-LOC105078245	Kidney	-0.000404
Intestine	KD005	gene-CADPS	Kidney	-0.00169
Intestine	KD005	gene-LOC105076999	Kidney	-0.000461667
Intestine	KD006	gene-ACTL6B	Kidney	0.00378493
Intestine	KD006	gene-ADAMDEC1	Kidney	-0.000561667
Intestine	KD006	gene-ELAVL4	Kidney	-0.00041
Intestine	KD006	gene-GAL	Kidney	-0.000969833
Intestine	KD006	gene-GPRIN1	Kidney	0.00118354
Intestine	KD006	gene-INA	Kidney	-0.000431667
Intestine	KD006	gene-LOC105077332	Kidney	-0.000676667
Intestine	KD006	gene-LOC123613377	Kidney	-0.000411667
Intestine	KD006	gene-LOC123616273	Kidney	-0.000565048
Intestine	KD006	gene-MAB21L2	Kidney	-0.00112
Intestine	KD006	gene-NLRP6	Kidney	0.000569598
Intestine	KD006	gene-SNAP25	Kidney	-0.000515
Intestine	KD006	gene-SST	Kidney	-0.000696667
Intestine	KD006	gene-TAC1	Kidney	-0.001355
Intestine	KD006	gene-HAND1	Kidney	-0.000655522
Intestine	KD006	gene-STMN4	Kidney	-0.000790667
Intestine	KD006	gene-EPS8L3	Kidney	-0.000577849
Intestine	KD006	gene-LOC105078245	Kidney	-0.000440667
Intestine	KD006	gene-CADPS	Kidney	-0.00169
Intestine	KD006	gene-LOC105076999	Kidney	-0.000461667
Intestine	KD007	gene-ACTL6B	Kidney	-0.000676738
Intestine	KD007	gene-ADAMDEC1	Kidney	-0.000676
Intestine	KD007	gene-ELAVL4	Kidney	-0.000446667
Intestine	KD007	gene-GAL	Kidney	-0.000737
Intestine	KD007	gene-GPRIN1	Kidney	-0.000444267
Intestine	KD007	gene-INA	Kidney	-0.000463333
Intestine	KD007	gene-LOC105077332	Kidney	-0.000710667
Intestine	KD007	gene-LOC123613377	Kidney	-0.000488333
Intestine	KD007	gene-LOC123616273	Kidney	-0.000565
Intestine	KD007	gene-MAB21L2	Kidney	-0.00112
Intestine	KD007	gene-NLRP6	Kidney	-0.000245591
Intestine	KD007	gene-SNAP25	Kidney	-0.000866667
Intestine	KD007	gene-SST	Kidney	-0.000699
Intestine	KD007	gene-TAC1	Kidney	-0.00116
Intestine	KD007	gene-HAND1	Kidney	-0.000556855
Intestine	KD007	gene-STMN4	Kidney	-0.000585
Intestine	KD007	gene-EPS8L3	Kidney	-0.000570213
Intestine	KD007	gene-LOC105078245	Kidney	-0.000474
Intestine	KD007	gene-CADPS	Kidney	-0.00182967
Intestine	KD007	gene-LOC105076999	Kidney	-0.000313333
Intestine	LG001	gene-ACTL6B	Lung	-0.000680674
Intestine	LG001	gene-ADAMDEC1	Lung	-0.000923333
Intestine	LG001	gene-ELAVL4	Lung	-0.00083
Intestine	LG001	gene-GAL	Lung	-0.000858833
Intestine	LG001	gene-GPRIN1	Lung	0.000151733
Intestine	LG001	gene-INA	Lung	-0.000555
Intestine	LG001	gene-LOC105077332	Lung	-0.000620667
Intestine	LG001	gene-LOC123613377	Lung	-0.000501667
Intestine	LG001	gene-LOC123616273	Lung	-0.000554476
Intestine	LG001	gene-MAB21L2	Lung	-0.00147
Intestine	LG001	gene-NLRP6	Lung	-0.000433442
Intestine	LG001	gene-SNAP25	Lung	-0.00088
Intestine	LG001	gene-SST	Lung	-0.000741667
Intestine	LG001	gene-TAC1	Lung	-0.00131667
Intestine	LG001	gene-HAND1	Lung	-0.000729528
Intestine	LG001	gene-STMN4	Lung	-0.00091
Intestine	LG001	gene-EPS8L3	Lung	-0.000490546
Intestine	LG001	gene-LOC105078245	Lung	-0.00082
Intestine	LG001	gene-CADPS	Lung	-0.00193667
Intestine	LG001	gene-LOC105076999	Lung	-0.000502333
Intestine	LG002	gene-ACTL6B	Lung	-0.000672943
Intestine	LG002	gene-ADAMDEC1	Lung	-0.00066
Intestine	LG002	gene-ELAVL4	Lung	-0.000683333
Intestine	LG002	gene-GAL	Lung	-0.0010705
Intestine	LG002	gene-GPRIN1	Lung	5.86668e-06
Intestine	LG002	gene-INA	Lung	-0.000545
Intestine	LG002	gene-LOC105077332	Lung	-0.000761667
Intestine	LG002	gene-LOC123613377	Lung	-0.00033
Intestine	LG002	gene-LOC123616273	Lung	-0.000684667
Intestine	LG002	gene-MAB21L2	Lung	-0.0014
Intestine	LG002	gene-NLRP6	Lung	-0.000372253
Intestine	LG002	gene-SNAP25	Lung	-0.000708333
Intestine	LG002	gene-SST	Lung	-0.000773333
Intestine	LG002	gene-TAC1	Lung	-0.00145667
Intestine	LG002	gene-HAND1	Lung	-0.000777189
Intestine	LG002	gene-STMN4	Lung	-0.000801667
Intestine	LG002	gene-EPS8L3	Lung	-0.000410272
Intestine	LG002	gene-LOC105078245	Lung	-0.000824
Intestine	LG002	gene-CADPS	Lung	-0.00177167
Intestine	LG002	gene-LOC105076999	Lung	-0.000415
Intestine	LG003	gene-ACTL6B	Lung	-0.000695071
Intestine	LG003	gene-ADAMDEC1	Lung	-0.0006
Intestine	LG003	gene-ELAVL4	Lung	-0.000753333
Intestine	LG003	gene-GAL	Lung	-0.000864333
Intestine	LG003	gene-GPRIN1	Lung	-0.000766467
Intestine	LG003	gene-INA	Lung	-0.000645
Intestine	LG003	gene-LOC105077332	Lung	-0.000648333
Intestine	LG003	gene-LOC123613377	Lung	-0.000366667
Intestine	LG003	gene-LOC123616273	Lung	-0.000713333
Intestine	LG003	gene-MAB21L2	Lung	-0.00154
Intestine	LG003	gene-NLRP6	Lung	-0.000421699
Intestine	LG003	gene-SNAP25	Lung	-0.000756667
Intestine	LG003	gene-SST	Lung	-0.000776667
Intestine	LG003	gene-TAC1	Lung	-0.00146333
Intestine	LG003	gene-HAND1	Lung	-0.00088917
Intestine	LG003	gene-STMN4	Lung	-0.0009
Intestine	LG003	gene-EPS8L3	Lung	-0.000659752
Intestine	LG003	gene-LOC105078245	Lung	-0.000930667
Intestine	LG003	gene-CADPS	Lung	-0.001814
Intestine	LG003	gene-LOC105076999	Lung	-0.000441667
Intestine	LG004	gene-ACTL6B	Lung	-0.000695071
Intestine	LG004	gene-ADAMDEC1	Lung	-0.000726667
Intestine	LG004	gene-ELAVL4	Lung	-0.000753333
Intestine	LG004	gene-GAL	Lung	-0.000863583
Intestine	LG004	gene-GPRIN1	Lung	-0.000757133
Intestine	LG004	gene-INA	Lung	-0.000645
Intestine	LG004	gene-LOC105077332	Lung	-0.000648333
Intestine	LG004	gene-LOC123613377	Lung	-0.000341667
Intestine	LG004	gene-LOC123616273	Lung	-0.000713333
Intestine	LG004	gene-MAB21L2	Lung	-0.00154
Intestine	LG004	gene-NLRP6	Lung	-0.000447702
Intestine	LG004	gene-SNAP25	Lung	-0.000723333
Intestine	LG004	gene-SST	Lung	-0.00075
Intestine	LG004	gene-TAC1	Lung	-0.00137333
Intestine	LG004	gene-HAND1	Lung	-0.000786993
Intestine	LG004	gene-STMN4	Lung	-0.0009
Intestine	LG004	gene-EPS8L3	Lung	-0.000659752
Intestine	LG004	gene-LOC105078245	Lung	-0.000930667
Intestine	LG004	gene-CADPS	Lung	-0.00180067
Intestine	LG004	gene-LOC105076999	Lung	-0.000441667
Intestine	LG005	gene-ACTL6B	Lung	-0.000810674
Intestine	LG005	gene-ADAMDEC1	Lung	-0.000811667
Intestine	LG005	gene-ELAVL4	Lung	-0.00049
Intestine	LG005	gene-GAL	Lung	-0.000670333
Intestine	LG005	gene-GPRIN1	Lung	-0.000760467
Intestine	LG005	gene-INA	Lung	-0.000618333
Intestine	LG005	gene-LOC105077332	Lung	-0.000768333
Intestine	LG005	gene-LOC123613377	Lung	-0.000286
Intestine	LG005	gene-LOC123616273	Lung	-0.00072
Intestine	LG005	gene-MAB21L2	Lung	-0.001295
Intestine	LG005	gene-NLRP6	Lung	-0.000398443
Intestine	LG005	gene-SNAP25	Lung	-0.000725667
Intestine	LG005	gene-SST	Lung	-0.000895
Intestine	LG005	gene-TAC1	Lung	-0.00117
Intestine	LG005	gene-HAND1	Lung	0.00278079
Intestine	LG005	gene-STMN4	Lung	-0.000996667
Intestine	LG005	gene-EPS8L3	Lung	-0.000664752
Intestine	LG005	gene-LOC105078245	Lung	-0.000517
Intestine	LG005	gene-CADPS	Lung	-0.001889
Intestine	LG005	gene-LOC105076999	Lung	-0.000543333
Intestine	LV001	gene-ACTL6B	Liver	-0.000810922
Intestine	LV001	gene-ADAMDEC1	Liver	-0.00069
Intestine	LV001	gene-ELAVL4	Liver	-0.000733333
Intestine	LV001	gene-GAL	Liver	-0.000769667
Intestine	LV001	gene-GPRIN1	Liver	-0.000935267
Intestine	LV001	gene-INA	Liver	-0.000653333
Intestine	LV001	gene-LOC105077332	Liver	-0.000751667
Intestine	LV001	gene-LOC123613377	Liver	-0.000485
Intestine	LV001	gene-LOC123616273	Liver	0.00218548
Intestine	LV001	gene-MAB21L2	Liver	-0.001225
Intestine	LV001	gene-NLRP6	Liver	-0.000318567
Intestine	LV001	gene-SNAP25	Liver	-0.000515667
Intestine	LV001	gene-SST	Liver	-0.00058
Intestine	LV001	gene-TAC1	Liver	-0.001225
Intestine	LV001	gene-HAND1	Liver	-0.000598332
Intestine	LV001	gene-STMN4	Liver	-0.00112333
Intestine	LV001	gene-EPS8L3	Liver	-0.000351939
Intestine	LV001	gene-LOC105078245	Liver	-0.000655
Intestine	LV001	gene-CADPS	Liver	-0.00199833
Intestine	LV001	gene-LOC105076999	Liver	-0.000713333
Intestine	LV002	gene-ACTL6B	Liver	-0.000810922
Intestine	LV002	gene-ADAMDEC1	Liver	-0.000613333
Intestine	LV002	gene-ELAVL4	Liver	-0.000473333
Intestine	LV002	gene-GAL	Liver	-0.000778
Intestine	LV002	gene-GPRIN1	Liver	-0.000831933
Intestine	LV002	gene-INA	Liver	-0.000653333
Intestine	LV002	gene-LOC105077332	Liver	-0.000716667
Intestine	LV002	gene-LOC123613377	Liver	-0.000448333
Intestine	LV002	gene-LOC123616273	Liver	0.00283133
Intestine	LV002	gene-MAB21L2	Liver	-0.001295
Intestine	LV002	gene-NLRP6	Liver	-0.000314351
Intestine	LV002	gene-SNAP25	Liver	-0.000617333
Intestine	LV002	gene-SST	Liver	-0.00058
Intestine	LV002	gene-TAC1	Liver	-0.00120933
Intestine	LV002	gene-HAND1	Liver	-0.000499125
Intestine	LV002	gene-STMN4	Liver	-0.000956667
Intestine	LV002	gene-EPS8L3	Liver	-0.000351939
Intestine	LV002	gene-LOC105078245	Liver	-0.000788333
Intestine	LV002	gene-CADPS	Liver	-0.00188
Intestine	LV002	gene-LOC105076999	Liver	-0.000576667
Intestine	LV003	gene-ACTL6B	Liver	-0.000810922
Intestine	LV003	gene-ADAMDEC1	Liver	-0.00069
Intestine	LV003	gene-ELAVL4	Liver	-0.000733333
Intestine	LV003	gene-GAL	Liver	-0.000769667
Intestine	LV003	gene-GPRIN1	Liver	-0.000933667
Intestine	LV003	gene-INA	Liver	-0.000653333
Intestine	LV003	gene-LOC105077332	Liver	-0.000715
Intestine	LV003	gene-LOC123613377	Liver	-0.000485
Intestine	LV003	gene-LOC123616273	Liver	0.00218548
Intestine	LV003	gene-MAB21L2	Liver	-0.001295
Intestine	LV003	gene-NLRP6	Liver	-0.000311228
Intestine	LV003	gene-SNAP25	Liver	-0.000515667
Intestine	LV003	gene-SST	Liver	-0.0006
Intestine	LV003	gene-TAC1	Liver	-0.001225
Intestine	LV003	gene-HAND1	Liver	-0.000468332
Intestine	LV003	gene-STMN4	Liver	-0.001015
Intestine	LV003	gene-EPS8L3	Liver	-0.000351939
Intestine	LV003	gene-LOC105078245	Liver	-0.000771667
Intestine	LV003	gene-CADPS	Liver	-0.00182467
Intestine	LV003	gene-LOC105076999	Liver	-0.000566667
Intestine	LV004	gene-ACTL6B	Liver	-0.000810922
Intestine	LV004	gene-ADAMDEC1	Liver	-0.00069
Intestine	LV004	gene-ELAVL4	Liver	-0.000733333
Intestine	LV004	gene-GAL	Liver	-0.000778
Intestine	LV004	gene-GPRIN1	Liver	-0.000933667
Intestine	LV004	gene-INA	Liver	-0.000653333
Intestine	LV004	gene-LOC105077332	Liver	-0.000751667
Intestine	LV004	gene-LOC123613377	Liver	-0.000485
Intestine	LV004	gene-LOC123616273	Liver	0.00218548
Intestine	LV004	gene-MAB21L2	Liver	-0.001295
Intestine	LV004	gene-NLRP6	Liver	-0.000301562
Intestine	LV004	gene-SNAP25	Liver	-0.000647333
Intestine	LV004	gene-SST	Liver	-0.0006
Intestine	LV004	gene-TAC1	Liver	-0.001225
Intestine	LV004	gene-HAND1	Liver	-0.000432332
Intestine	LV004	gene-STMN4	Liver	-0.00110167
Intestine	LV004	gene-EPS8L3	Liver	0.00145568
Intestine	LV004	gene-LOC105078245	Liver	-0.000771667
Intestine	LV004	gene-CADPS	Liver	-0.00191133
Intestine	LV004	gene-LOC105076999	Liver	-0.000566667
Intestine	LV005	gene-ACTL6B	Liver	-0.000909255
Intestine	LV005	gene-ADAMDEC1	Liver	-0.00069
Intestine	LV005	gene-ELAVL4	Liver	-0.000633333
Intestine	LV005	gene-GAL	Liver	-0.000778
Intestine	LV005	gene-GPRIN1	Liver	-0.000789333
Intestine	LV005	gene-INA	Liver	-0.000653333
Intestine	LV005	gene-LOC105077332	Liver	-0.000715
Intestine	LV005	gene-LOC123613377	Liver	-0.000485
Intestine	LV005	gene-LOC123616273	Liver	0.00218548
Intestine	LV005	gene-MAB21L2	Liver	-0.001295
Intestine	LV005	gene-NLRP6	Liver	-0.000306956
Intestine	LV005	gene-SNAP25	Liver	-0.000515667
Intestine	LV005	gene-SST	Liver	-0.000585
Intestine	LV005	gene-TAC1	Liver	-0.001225
Intestine	LV005	gene-HAND1	Liver	-0.000468332
Intestine	LV005	gene-STMN4	Liver	-0.001015
Intestine	LV005	gene-EPS8L3	Liver	0.00145568
Intestine	LV005	gene-LOC105078245	Liver	-0.000771667
Intestine	LV005	gene-CADPS	Liver	-0.00191133
Intestine	LV005	gene-LOC105076999	Liver	-0.000566667
Intestine	LV006	gene-ACTL6B	Liver	-0.000909255
Intestine	LV006	gene-ADAMDEC1	Liver	-0.00082
Intestine	LV006	gene-ELAVL4	Liver	-0.000733333
Intestine	LV006	gene-GAL	Liver	-0.000964667
Intestine	LV006	gene-GPRIN1	Liver	-0.001066
Intestine	LV006	gene-INA	Liver	-0.000653333
Intestine	LV006	gene-LOC105077332	Liver	-0.000715
Intestine	LV006	gene-LOC123613377	Liver	-0.000395
Intestine	LV006	gene-LOC123616273	Liver	0.002168
Intestine	LV006	gene-MAB21L2	Liver	-0.001295
Intestine	LV006	gene-NLRP6	Liver	0.000506511
Intestine	LV006	gene-SNAP25	Liver	-0.000647333
Intestine	LV006	gene-SST	Liver	-0.000598333
Intestine	LV006	gene-TAC1	Liver	-0.001225
Intestine	LV006	gene-HAND1	Liver	-0.000529636
Intestine	LV006	gene-STMN4	Liver	-0.00104333
Intestine	LV006	gene-EPS8L3	Liver	0.00171068
Intestine	LV006	gene-LOC105078245	Liver	0.00438233
Intestine	LV006	gene-CADPS	Liver	-0.00191133
Intestine	LV006	gene-LOC105076999	Liver	-0.000566667
Intestine	LV007	gene-ACTL6B	Liver	-0.000704255
Intestine	LV007	gene-ADAMDEC1	Liver	-0.00083
Intestine	LV007	gene-ELAVL4	Liver	-0.000575
Intestine	LV007	gene-GAL	Liver	-0.000863
Intestine	LV007	gene-GPRIN1	Liver	-0.000609333
Intestine	LV007	gene-INA	Liver	-0.000625667
Intestine	LV007	gene-LOC105077332	Liver	-0.000761667
Intestine	LV007	gene-LOC123613377	Liver	-0.000313333
Intestine	LV007	gene-LOC123616273	Liver	-0.000584667
Intestine	LV007	gene-MAB21L2	Liver	-0.00133
Intestine	LV007	gene-NLRP6	Liver	-0.000371075
Intestine	LV007	gene-SNAP25	Liver	-0.000626667
Intestine	LV007	gene-SST	Liver	-0.0007
Intestine	LV007	gene-TAC1	Liver	-0.00145667
Intestine	LV007	gene-HAND1	Liver	-0.000641699
Intestine	LV007	gene-STMN4	Liver	-0.000793333
Intestine	LV007	gene-EPS8L3	Liver	-0.000378605
Intestine	LV007	gene-LOC105078245	Liver	-0.00077
Intestine	LV007	gene-CADPS	Liver	-0.00174833
Intestine	LV007	gene-LOC105076999	Liver	-0.00043
Intestine	LV008	gene-ACTL6B	Liver	-0.000909255
Intestine	LV008	gene-ADAMDEC1	Liver	-0.00072
Intestine	LV008	gene-ELAVL4	Liver	-0.000733333
Intestine	LV008	gene-GAL	Liver	-0.000964667
Intestine	LV008	gene-GPRIN1	Liver	-0.000933667
Intestine	LV008	gene-INA	Liver	-0.000653333
Intestine	LV008	gene-LOC105077332	Liver	-0.000751667
Intestine	LV008	gene-LOC123613377	Liver	-0.000395
Intestine	LV008	gene-LOC123616273	Liver	0.00218548
Intestine	LV008	gene-MAB21L2	Liver	-0.001295
Intestine	LV008	gene-NLRP6	Liver	-0.000316962
Intestine	LV008	gene-SNAP25	Liver	-0.000625667
Intestine	LV008	gene-SST	Liver	-0.000681667
Intestine	LV008	gene-TAC1	Liver	-0.00125333
Intestine	LV008	gene-HAND1	Liver	-0.000603825
Intestine	LV008	gene-STMN4	Liver	-0.000838333
Intestine	LV008	gene-EPS8L3	Liver	0.00189001
Intestine	LV008	gene-LOC105078245	Liver	-0.000772667
Intestine	LV008	gene-CADPS	Liver	-0.00192833
Intestine	LV008	gene-LOC105076999	Liver	-0.000566667
Intestine	PR001	gene-ACTL6B	Stomach	-0.000546844
Intestine	PR001	gene-ADAMDEC1	Stomach	-0.00073
Intestine	PR001	gene-ELAVL4	Stomach	-0.000466667
Intestine	PR001	gene-GAL	Stomach	-0.000773833
Intestine	PR001	gene-GPRIN1	Stomach	-0.000695333
Intestine	PR001	gene-INA	Stomach	-0.00034
Intestine	PR001	gene-LOC105077332	Stomach	-0.00055
Intestine	PR001	gene-LOC123613377	Stomach	-0.00033
Intestine	PR001	gene-LOC123616273	Stomach	-0.000955
Intestine	PR001	gene-MAB21L2	Stomach	-0.0014
Intestine	PR001	gene-NLRP6	Stomach	-0.000489798
Intestine	PR001	gene-SNAP25	Stomach	-0.000766667
Intestine	PR001	gene-SST	Stomach	-0.000872333
Intestine	PR001	gene-TAC1	Stomach	-0.00135
Intestine	PR001	gene-HAND1	Stomach	-0.000947525
Intestine	PR001	gene-STMN4	Stomach	-0.000741667
Intestine	PR001	gene-EPS8L3	Stomach	-0.000771418
Intestine	PR001	gene-LOC105078245	Stomach	-2.06667e-05
Intestine	PR001	gene-CADPS	Stomach	-0.00218
Intestine	PR001	gene-LOC105076999	Stomach	-0.000392
Intestine	PR002	gene-ACTL6B	Stomach	-0.000671844
Intestine	PR002	gene-ADAMDEC1	Stomach	-0.000936667
Intestine	PR002	gene-ELAVL4	Stomach	-0.000466667
Intestine	PR002	gene-GAL	Stomach	-0.000803833
Intestine	PR002	gene-GPRIN1	Stomach	-0.000698333
Intestine	PR002	gene-INA	Stomach	-0.000413333
Intestine	PR002	gene-LOC105077332	Stomach	-0.000655
Intestine	PR002	gene-LOC123613377	Stomach	-0.000413333
Intestine	PR002	gene-LOC123616273	Stomach	-0.000835
Intestine	PR002	gene-MAB21L2	Stomach	-0.0014
Intestine	PR002	gene-NLRP6	Stomach	-0.000481464
Intestine	PR002	gene-SNAP25	Stomach	-0.000746667
Intestine	PR002	gene-SST	Stomach	-0.000975
Intestine	PR002	gene-TAC1	Stomach	-0.00132333
Intestine	PR002	gene-HAND1	Stomach	-0.000999193
Intestine	PR002	gene-STMN4	Stomach	-0.000841667
Intestine	PR002	gene-EPS8L3	Stomach	-0.000868085
Intestine	PR002	gene-LOC105078245	Stomach	-0.000660667
Intestine	PR002	gene-CADPS	Stomach	-0.00223667
Intestine	PR002	gene-LOC105076999	Stomach	-0.000493333
Intestine	PR003	gene-ACTL6B	Stomach	-0.000671844
Intestine	PR003	gene-ADAMDEC1	Stomach	-0.000756667
Intestine	PR003	gene-ELAVL4	Stomach	-0.00049
Intestine	PR003	gene-GAL	Stomach	-0.0006905
Intestine	PR003	gene-GPRIN1	Stomach	-0.000677667
Intestine	PR003	gene-INA	Stomach	-0.000313333
Intestine	PR003	gene-LOC105077332	Stomach	-0.000626667
Intestine	PR003	gene-LOC123613377	Stomach	-0.0004
Intestine	PR003	gene-LOC123616273	Stomach	-0.000835
Intestine	PR003	gene-MAB21L2	Stomach	-0.00137667
Intestine	PR003	gene-NLRP6	Stomach	-0.000489798
Intestine	PR003	gene-SNAP25	Stomach	-0.000746667
Intestine	PR003	gene-SST	Stomach	-0.000895
Intestine	PR003	gene-TAC1	Stomach	-0.00123333
Intestine	PR003	gene-HAND1	Stomach	-0.000938082
Intestine	PR003	gene-STMN4	Stomach	-0.000645
Intestine	PR003	gene-EPS8L3	Stomach	-0.000764752
Intestine	PR003	gene-LOC105078245	Stomach	-0.000660667
Intestine	PR003	gene-CADPS	Stomach	-0.00218
Intestine	PR003	gene-LOC105076999	Stomach	-0.000433333
Intestine	PR004	gene-ACTL6B	Stomach	-0.000573511
Intestine	PR004	gene-ADAMDEC1	Stomach	-0.000853333
Intestine	PR004	gene-ELAVL4	Stomach	-0.00049
Intestine	PR004	gene-GAL	Stomach	-0.000992167
Intestine	PR004	gene-GPRIN1	Stomach	-0.000956
Intestine	PR004	gene-INA	Stomach	-0.00051
Intestine	PR004	gene-LOC105077332	Stomach	-0.00062
Intestine	PR004	gene-LOC123613377	Stomach	-0.000383333
Intestine	PR004	gene-LOC123616273	Stomach	-0.001075
Intestine	PR004	gene-MAB21L2	Stomach	-0.00137667
Intestine	PR004	gene-NLRP6	Stomach	-0.000495841
Intestine	PR004	gene-SNAP25	Stomach	-0.000645
Intestine	PR004	gene-SST	Stomach	-0.000875
Intestine	PR004	gene-TAC1	Stomach	-0.00126
Intestine	PR004	gene-HAND1	Stomach	-0.000948604
Intestine	PR004	gene-STMN4	Stomach	-0.000755
Intestine	PR004	gene-EPS8L3	Stomach	-0.000764752
Intestine	PR004	gene-LOC105078245	Stomach	-0.000660667
Intestine	PR004	gene-CADPS	Stomach	-0.00223667
Intestine	PR004	gene-LOC105076999	Stomach	-0.000456667
Intestine	PR005	gene-ACTL6B	Stomach	-0.000573511
Intestine	PR005	gene-ADAMDEC1	Stomach	-0.000853333
Intestine	PR005	gene-ELAVL4	Stomach	-0.00049
Intestine	PR005	gene-GAL	Stomach	-0.000777167
Intestine	PR005	gene-GPRIN1	Stomach	-0.000855333
Intestine	PR005	gene-INA	Stomach	-0.00041
Intestine	PR005	gene-LOC105077332	Stomach	-0.00062
Intestine	PR005	gene-LOC123613377	Stomach	-0.0004
Intestine	PR005	gene-LOC123616273	Stomach	-0.001075
Intestine	PR005	gene-MAB21L2	Stomach	-0.00137667
Intestine	PR005	gene-NLRP6	Stomach	-0.000489798
Intestine	PR005	gene-SNAP25	Stomach	-0.000645
Intestine	PR005	gene-SST	Stomach	-0.000975
Intestine	PR005	gene-TAC1	Stomach	-0.00123333
Intestine	PR005	gene-HAND1	Stomach	-0.000918389
Intestine	PR005	gene-STMN4	Stomach	-0.000755
Intestine	PR005	gene-EPS8L3	Stomach	-0.000764752
Intestine	PR005	gene-LOC105078245	Stomach	-0.000660667
Intestine	PR005	gene-CADPS	Stomach	-0.00223667
Intestine	PR005	gene-LOC105076999	Stomach	-0.000456667
Intestine	PR006	gene-ACTL6B	Stomach	-0.000671844
Intestine	PR006	gene-ADAMDEC1	Stomach	-0.000836667
Intestine	PR006	gene-ELAVL4	Stomach	-0.00049
Intestine	PR006	gene-GAL	Stomach	-0.000688833
Intestine	PR006	gene-GPRIN1	Stomach	-0.000677667
Intestine	PR006	gene-INA	Stomach	-0.000313333
Intestine	PR006	gene-LOC105077332	Stomach	-0.000513333
Intestine	PR006	gene-LOC123613377	Stomach	-0.0004
Intestine	PR006	gene-LOC123616273	Stomach	-0.000955
Intestine	PR006	gene-MAB21L2	Stomach	-0.00137667
Intestine	PR006	gene-NLRP6	Stomach	-0.000489798
Intestine	PR006	gene-SNAP25	Stomach	-0.000645
Intestine	PR006	gene-SST	Stomach	-0.000895
Intestine	PR006	gene-TAC1	Stomach	-0.00123333
Intestine	PR006	gene-HAND1	Stomach	-0.000938622
Intestine	PR006	gene-STMN4	Stomach	-0.000645
Intestine	PR006	gene-EPS8L3	Stomach	-0.000764752
Intestine	PR006	gene-LOC105078245	Stomach	-0.000660667
Intestine	PR006	gene-CADPS	Stomach	-0.00218
Intestine	PR006	gene-LOC105076999	Stomach	-0.000433333
Intestine	PR007	gene-ACTL6B	Stomach	-0.000161738
Intestine	PR007	gene-ADAMDEC1	Stomach	-0.00111333
Intestine	PR007	gene-ELAVL4	Stomach	0.00076
Intestine	PR007	gene-GAL	Stomach	-0.000777167
Intestine	PR007	gene-GPRIN1	Stomach	-0.000695333
Intestine	PR007	gene-INA	Stomach	0.002585
Intestine	PR007	gene-LOC105077332	Stomach	0.00314167
Intestine	PR007	gene-LOC123613377	Stomach	0.00141767
Intestine	PR007	gene-LOC123616273	Stomach	-0.000955
Intestine	PR007	gene-MAB21L2	Stomach	-0.0014
Intestine	PR007	gene-NLRP6	Stomach	-0.000498131
Intestine	PR007	gene-SNAP25	Stomach	0.004405
Intestine	PR007	gene-SST	Stomach	-0.000988333
Intestine	PR007	gene-TAC1	Stomach	-0.00142
Intestine	PR007	gene-HAND1	Stomach	-0.000999193
Intestine	PR007	gene-STMN4	Stomach	0.00378
Intestine	PR007	gene-EPS8L3	Stomach	-0.000868085
Intestine	PR007	gene-LOC105078245	Stomach	0.00369967
Intestine	PR007	gene-CADPS	Stomach	-0.00223667
Intestine	PR007	gene-LOC105076999	Stomach	0.00177067
Intestine	PR008	gene-ACTL6B	Stomach	0.00462692
Intestine	PR008	gene-ADAMDEC1	Stomach	0.00325167
Intestine	PR008	gene-ELAVL4	Stomach	-0.00028
Intestine	PR008	gene-GAL	Stomach	0.00339067
Intestine	PR008	gene-GPRIN1	Stomach	0.000116667
Intestine	PR008	gene-INA	Stomach	0.002335
Intestine	PR008	gene-LOC105077332	Stomach	0.00394667
Intestine	PR008	gene-LOC123613377	Stomach	0.00210033
Intestine	PR008	gene-LOC123616273	Stomach	0.00254067
Intestine	PR008	gene-MAB21L2	Stomach	-0.0014
Intestine	PR008	gene-NLRP6	Stomach	-0.000485159
Intestine	PR008	gene-SNAP25	Stomach	0.00103567
Intestine	PR008	gene-SST	Stomach	0.00634833
Intestine	PR008	gene-TAC1	Stomach	-0.001425
Intestine	PR008	gene-HAND1	Stomach	-0.0010119
Intestine	PR008	gene-STMN4	Stomach	0.00444433
Intestine	PR008	gene-EPS8L3	Stomach	0.0034241
Intestine	PR008	gene-LOC105078245	Stomach	0.00373467
Intestine	PR008	gene-CADPS	Stomach	0.00042
Intestine	PR008	gene-LOC105076999	Stomach	-0.00047
Intestine	PR009	gene-ACTL6B	Stomach	0.00116816
Intestine	PR009	gene-ADAMDEC1	Stomach	-0.00111333
Intestine	PR009	gene-ELAVL4	Stomach	0.00560333
Intestine	PR009	gene-GAL	Stomach	0.00306183
Intestine	PR009	gene-GPRIN1	Stomach	0.00303186
Intestine	PR009	gene-INA	Stomach	0.002585
Intestine	PR009	gene-LOC105077332	Stomach	0.00320167
Intestine	PR009	gene-LOC123613377	Stomach	0.00284767
Intestine	PR009	gene-LOC123616273	Stomach	-0.001075
Intestine	PR009	gene-MAB21L2	Stomach	-0.00147
Intestine	PR009	gene-NLRP6	Stomach	-0.000498131
Intestine	PR009	gene-SNAP25	Stomach	0.004405
Intestine	PR009	gene-SST	Stomach	-0.00106833
Intestine	PR009	gene-TAC1	Stomach	-0.000736667
Intestine	PR009	gene-HAND1	Stomach	-0.000918389
Intestine	PR009	gene-STMN4	Stomach	0.00454167
Intestine	PR009	gene-EPS8L3	Stomach	-0.000868085
Intestine	PR009	gene-LOC105078245	Stomach	0.002223
Intestine	PR009	gene-CADPS	Stomach	-0.00223667
Intestine	PR009	gene-LOC105076999	Stomach	0.00273967
Intestine	PR010	gene-ACTL6B	Stomach	-0.000801844
Intestine	PR010	gene-ADAMDEC1	Stomach	-0.00105333
Intestine	PR010	gene-ELAVL4	Stomach	-0.00049
Intestine	PR010	gene-GAL	Stomach	-0.0011755
Intestine	PR010	gene-GPRIN1	Stomach	-0.000956
Intestine	PR010	gene-INA	Stomach	-0.00051
Intestine	PR010	gene-LOC105077332	Stomach	0.000654333
Intestine	PR010	gene-LOC123613377	Stomach	0.002044
Intestine	PR010	gene-LOC123616273	Stomach	-0.001075
Intestine	PR010	gene-MAB21L2	Stomach	-0.0014
Intestine	PR010	gene-NLRP6	Stomach	-0.000481464
Intestine	PR010	gene-SNAP25	Stomach	0.00509333
Intestine	PR010	gene-SST	Stomach	-0.00103667
Intestine	PR010	gene-TAC1	Stomach	0.00800567
Intestine	PR010	gene-HAND1	Stomach	-0.000701955
Intestine	PR010	gene-STMN4	Stomach	-0.000856667
Intestine	PR010	gene-EPS8L3	Stomach	-0.000764752
Intestine	PR010	gene-LOC105078245	Stomach	-0.000660667
Intestine	PR010	gene-CADPS	Stomach	-0.00223667
Intestine	PR010	gene-LOC105076999	Stomach	-0.000526667
Intestine	PR011	gene-ACTL6B	Stomach	-0.000778511
Intestine	PR011	gene-ADAMDEC1	Stomach	-0.000863333
Intestine	PR011	gene-ELAVL4	Stomach	-0.00049
Intestine	PR011	gene-GAL	Stomach	-0.00123317
Intestine	PR011	gene-GPRIN1	Stomach	-0.001066
Intestine	PR011	gene-INA	Stomach	-0.000633333
Intestine	PR011	gene-LOC105077332	Stomach	-0.00083
Intestine	PR011	gene-LOC123613377	Stomach	-0.000616667
Intestine	PR011	gene-LOC123616273	Stomach	-0.000938333
Intestine	PR011	gene-MAB21L2	Stomach	-0.00147
Intestine	PR011	gene-NLRP6	Stomach	-0.000448131
Intestine	PR011	gene-SNAP25	Stomach	-0.000861667
Intestine	PR011	gene-SST	Stomach	-0.00105667
Intestine	PR011	gene-TAC1	Stomach	-0.00125333
Intestine	PR011	gene-HAND1	Stomach	-0.000540722
Intestine	PR011	gene-STMN4	Stomach	-0.00074
Intestine	PR011	gene-EPS8L3	Stomach	-0.000764752
Intestine	PR011	gene-LOC105078245	Stomach	-0.000910667
Intestine	PR011	gene-CADPS	Stomach	-0.00232667
Intestine	PR011	gene-LOC105076999	Stomach	-0.00045
Intestine	PR012	gene-ACTL6B	Stomach	-0.000778511
Intestine	PR012	gene-ADAMDEC1	Stomach	-0.000853333
Intestine	PR012	gene-ELAVL4	Stomach	-0.00049
Intestine	PR012	gene-GAL	Stomach	-0.00127717
Intestine	PR012	gene-GPRIN1	Stomach	-0.001064
Intestine	PR012	gene-INA	Stomach	-0.000633333
Intestine	PR012	gene-LOC105077332	Stomach	-0.000733333
Intestine	PR012	gene-LOC123613377	Stomach	-0.000506667
Intestine	PR012	gene-LOC123616273	Stomach	-0.000938333
Intestine	PR012	gene-MAB21L2	Stomach	-0.00147
Intestine	PR012	gene-NLRP6	Stomach	-0.000481464
Intestine	PR012	gene-SNAP25	Stomach	-0.000861667
Intestine	PR012	gene-SST	Stomach	0.00634667
Intestine	PR012	gene-TAC1	Stomach	-0.00144667
Intestine	PR012	gene-HAND1	Stomach	-0.000811722
Intestine	PR012	gene-STMN4	Stomach	-0.000956667
Intestine	PR012	gene-EPS8L3	Stomach	0.00383544
Intestine	PR012	gene-LOC105078245	Stomach	0.003615
Intestine	PR012	gene-CADPS	Stomach	-0.00232667
Intestine	PR012	gene-LOC105076999	Stomach	-0.000526667
Intestine	SI001	gene-ACTL6B	Intestine	0.00715245
Intestine	SI001	gene-ADAMDEC1	Intestine	0.00889067
Intestine	SI001	gene-ELAVL4	Intestine	0.008095
Intestine	SI001	gene-GAL	Intestine	0.0074835
Intestine	SI001	gene-GPRIN1	Intestine	0.00650998
Intestine	SI001	gene-INA	Intestine	0.00578733
Intestine	SI001	gene-LOC105077332	Intestine	0.00493333
Intestine	SI001	gene-LOC123613377	Intestine	0.00114333
Intestine	SI001	gene-LOC123616273	Intestine	0.00652533
Intestine	SI001	gene-MAB21L2	Intestine	0.0175803
Intestine	SI001	gene-NLRP6	Intestine	0.00555176
Intestine	SI001	gene-SNAP25	Intestine	0.00733833
Intestine	SI001	gene-SST	Intestine	0.00723333
Intestine	SI001	gene-TAC1	Intestine	0.0135357
Intestine	SI001	gene-HAND1	Intestine	0.00588797
Intestine	SI001	gene-STMN4	Intestine	0.008734
Intestine	SI001	gene-EPS8L3	Intestine	0.00556477
Intestine	SI001	gene-LOC105078245	Intestine	0.00595
Intestine	SI001	gene-CADPS	Intestine	0.025105
Intestine	SI001	gene-LOC105076999	Intestine	0.00666833
Intestine	SI002	gene-ACTL6B	Intestine	0.00715245
Intestine	SI002	gene-ADAMDEC1	Intestine	0.00889067
Intestine	SI002	gene-ELAVL4	Intestine	0.00736
Intestine	SI002	gene-GAL	Intestine	0.00823917
Intestine	SI002	gene-GPRIN1	Intestine	0.00708593
Intestine	SI002	gene-INA	Intestine	0.00600833
Intestine	SI002	gene-LOC105077332	Intestine	0.00626333
Intestine	SI002	gene-LOC123613377	Intestine	0.00427067
Intestine	SI002	gene-LOC123616273	Intestine	0.00652533
Intestine	SI002	gene-MAB21L2	Intestine	0.0175803
Intestine	SI002	gene-NLRP6	Intestine	0.00555176
Intestine	SI002	gene-SNAP25	Intestine	0.00733833
Intestine	SI002	gene-SST	Intestine	0.008665
Intestine	SI002	gene-TAC1	Intestine	0.0135357
Intestine	SI002	gene-HAND1	Intestine	0.00545712
Intestine	SI002	gene-STMN4	Intestine	0.00887833
Intestine	SI002	gene-EPS8L3	Intestine	0.0063471
Intestine	SI002	gene-LOC105078245	Intestine	0.00595
Intestine	SI002	gene-CADPS	Intestine	0.024375
Intestine	SI002	gene-LOC105076999	Intestine	0.00666833
Intestine	SI003	gene-ACTL6B	Intestine	0.00715245
Intestine	SI003	gene-ADAMDEC1	Intestine	0.00889067
Intestine	SI003	gene-ELAVL4	Intestine	0.00736
Intestine	SI003	gene-GAL	Intestine	0.00823917
Intestine	SI003	gene-GPRIN1	Intestine	0.00708593
Intestine	SI003	gene-INA	Intestine	0.00600833
Intestine	SI003	gene-LOC105077332	Intestine	0.00626333
Intestine	SI003	gene-LOC123613377	Intestine	0.00570067
Intestine	SI003	gene-LOC123616273	Intestine	0.00579533
Intestine	SI003	gene-MAB21L2	Intestine	0.0175803
Intestine	SI003	gene-NLRP6	Intestine	0.00555176
Intestine	SI003	gene-SNAP25	Intestine	0.00733833
Intestine	SI003	gene-SST	Intestine	0.00801833
Intestine	SI003	gene-TAC1	Intestine	0.0135357
Intestine	SI003	gene-HAND1	Intestine	0.00610879
Intestine	SI003	gene-STMN4	Intestine	0.009529
Intestine	SI003	gene-EPS8L3	Intestine	0.0063471
Intestine	SI003	gene-LOC105078245	Intestine	0.00595
Intestine	SI003	gene-CADPS	Intestine	0.025105
Intestine	SI003	gene-LOC105076999	Intestine	0.00666833
Intestine	SI004	gene-ACTL6B	Intestine	0.00715791
Intestine	SI004	gene-ADAMDEC1	Intestine	0.006745
Intestine	SI004	gene-ELAVL4	Intestine	0.00585
Intestine	SI004	gene-GAL	Intestine	0.00823917
Intestine	SI004	gene-GPRIN1	Intestine	0.00708473
Intestine	SI004	gene-INA	Intestine	0.00672667
Intestine	SI004	gene-LOC105077332	Intestine	0.00626333
Intestine	SI004	gene-LOC123613377	Intestine	0.00570067
Intestine	SI004	gene-LOC123616273	Intestine	0.00535767
Intestine	SI004	gene-MAB21L2	Intestine	0.0175803
Intestine	SI004	gene-NLRP6	Intestine	0.00568115
Intestine	SI004	gene-SNAP25	Intestine	0.00656
Intestine	SI004	gene-SST	Intestine	0.00801967
Intestine	SI004	gene-TAC1	Intestine	0.0135357
Intestine	SI004	gene-HAND1	Intestine	0.00532763
Intestine	SI004	gene-STMN4	Intestine	0.00811167
Intestine	SI004	gene-EPS8L3	Intestine	0.0063471
Intestine	SI004	gene-LOC105078245	Intestine	0.00595
Intestine	SI004	gene-CADPS	Intestine	0.0226773
Intestine	SI004	gene-LOC105076999	Intestine	0.00545167
Intestine	SI005	gene-ACTL6B	Intestine	0.00535826
Intestine	SI005	gene-ADAMDEC1	Intestine	0.00889067
Intestine	SI005	gene-ELAVL4	Intestine	0.004745
Intestine	SI005	gene-GAL	Intestine	0.00823917
Intestine	SI005	gene-GPRIN1	Intestine	0.00649907
Intestine	SI005	gene-INA	Intestine	0.00672667
Intestine	SI005	gene-LOC105077332	Intestine	0.00626333
Intestine	SI005	gene-LOC123613377	Intestine	0.00570067
Intestine	SI005	gene-LOC123616273	Intestine	0.00652533
Intestine	SI005	gene-MAB21L2	Intestine	0.0175803
Intestine	SI005	gene-NLRP6	Intestine	0.00568115
Intestine	SI005	gene-SNAP25	Intestine	0.00670833
Intestine	SI005	gene-SST	Intestine	0.007879
Intestine	SI005	gene-TAC1	Intestine	0.0135357
Intestine	SI005	gene-HAND1	Intestine	0.00608827
Intestine	SI005	gene-STMN4	Intestine	0.009529
Intestine	SI005	gene-EPS8L3	Intestine	0.0063471
Intestine	SI005	gene-LOC105078245	Intestine	0.005339
Intestine	SI005	gene-CADPS	Intestine	0.0236783
Intestine	SI005	gene-LOC105076999	Intestine	0.00545167
Intestine	SI006	gene-ACTL6B	Intestine	0.00465249
Intestine	SI006	gene-ADAMDEC1	Intestine	0.00889067
Intestine	SI006	gene-ELAVL4	Intestine	0.008095
Intestine	SI006	gene-GAL	Intestine	0.00823917
Intestine	SI006	gene-GPRIN1	Intestine	0.00706113
Intestine	SI006	gene-INA	Intestine	0.00672667
Intestine	SI006	gene-LOC105077332	Intestine	0.00626333
Intestine	SI006	gene-LOC123613377	Intestine	0.00510633
Intestine	SI006	gene-LOC123616273	Intestine	0.00652533
Intestine	SI006	gene-MAB21L2	Intestine	0.0175803
Intestine	SI006	gene-NLRP6	Intestine	0.00559393
Intestine	SI006	gene-SNAP25	Intestine	0.00411667
Intestine	SI006	gene-SST	Intestine	0.008665
Intestine	SI006	gene-TAC1	Intestine	0.0135357
Intestine	SI006	gene-HAND1	Intestine	0.00588797
Intestine	SI006	gene-STMN4	Intestine	0.0054
Intestine	SI006	gene-EPS8L3	Intestine	0.0063471
Intestine	SI006	gene-LOC105078245	Intestine	0.00595
Intestine	SI006	gene-CADPS	Intestine	0.0222687
Intestine	SI006	gene-LOC105076999	Intestine	0.00666833
Intestine	SM001	gene-ACTL6B	SkeletalMuscle	-0.000652738
Intestine	SM001	gene-ADAMDEC1	SkeletalMuscle	-0.000716333
Intestine	SM001	gene-ELAVL4	SkeletalMuscle	-0.000633333
Intestine	SM001	gene-GAL	SkeletalMuscle	-0.000763833
Intestine	SM001	gene-GPRIN1	SkeletalMuscle	-0.000471038
Intestine	SM001	gene-INA	SkeletalMuscle	-0.000616667
Intestine	SM001	gene-LOC105077332	SkeletalMuscle	-0.000766667
Intestine	SM001	gene-LOC123613377	SkeletalMuscle	-0.000383333
Intestine	SM001	gene-LOC123616273	SkeletalMuscle	-0.000539667
Intestine	SM001	gene-MAB21L2	SkeletalMuscle	-0.00110833
Intestine	SM001	gene-NLRP6	SkeletalMuscle	-0.000341004
Intestine	SM001	gene-SNAP25	SkeletalMuscle	-0.000603333
Intestine	SM001	gene-SST	SkeletalMuscle	-0.000743333
Intestine	SM001	gene-TAC1	SkeletalMuscle	-0.000941667
Intestine	SM001	gene-HAND1	SkeletalMuscle	-0.000301088
Intestine	SM001	gene-STMN4	SkeletalMuscle	-0.000711667
Intestine	SM001	gene-EPS8L3	SkeletalMuscle	-0.000463182
Intestine	SM001	gene-LOC105078245	SkeletalMuscle	-0.000543524
Intestine	SM001	gene-CADPS	SkeletalMuscle	-0.00167733
Intestine	SM001	gene-LOC105076999	SkeletalMuscle	-0.000292333
Intestine	SM002	gene-ACTL6B	SkeletalMuscle	-0.000652589
Intestine	SM002	gene-ADAMDEC1	SkeletalMuscle	-0.000577333
Intestine	SM002	gene-ELAVL4	SkeletalMuscle	-0.000473333
Intestine	SM002	gene-GAL	SkeletalMuscle	-0.000755833
Intestine	SM002	gene-GPRIN1	SkeletalMuscle	-0.000393295
Intestine	SM002	gene-INA	SkeletalMuscle	-0.000616667
Intestine	SM002	gene-LOC105077332	SkeletalMuscle	-0.000618333
Intestine	SM002	gene-LOC123613377	SkeletalMuscle	-0.000418333
Intestine	SM002	gene-LOC123616273	SkeletalMuscle	-0.000473
Intestine	SM002	gene-MAB21L2	SkeletalMuscle	-0.00102667
Intestine	SM002	gene-NLRP6	SkeletalMuscle	-0.000323226
Intestine	SM002	gene-SNAP25	SkeletalMuscle	-0.00059
Intestine	SM002	gene-SST	SkeletalMuscle	-0.000666667
Intestine	SM002	gene-TAC1	SkeletalMuscle	-0.000971667
Intestine	SM002	gene-HAND1	SkeletalMuscle	-0.000267755
Intestine	SM002	gene-STMN4	SkeletalMuscle	-0.000666667
Intestine	SM002	gene-EPS8L3	SkeletalMuscle	-0.000462182
Intestine	SM002	gene-LOC105078245	SkeletalMuscle	-0.000543524
Intestine	SM002	gene-CADPS	SkeletalMuscle	-0.001667
Intestine	SM002	gene-LOC105076999	SkeletalMuscle	-0.000292333
Intestine	SM003	gene-ACTL6B	SkeletalMuscle	-0.000652738
Intestine	SM003	gene-ADAMDEC1	SkeletalMuscle	-0.000616333
Intestine	SM003	gene-ELAVL4	SkeletalMuscle	-0.000473333
Intestine	SM003	gene-GAL	SkeletalMuscle	-0.0008605
Intestine	SM003	gene-GPRIN1	SkeletalMuscle	-0.000484943
Intestine	SM003	gene-INA	SkeletalMuscle	-0.000616667
Intestine	SM003	gene-LOC105077332	SkeletalMuscle	-0.00059
Intestine	SM003	gene-LOC123613377	SkeletalMuscle	-0.000388333
Intestine	SM003	gene-LOC123616273	SkeletalMuscle	-0.000495333
Intestine	SM003	gene-MAB21L2	SkeletalMuscle	-0.00102667
Intestine	SM003	gene-NLRP6	SkeletalMuscle	-0.000316409
Intestine	SM003	gene-SNAP25	SkeletalMuscle	-0.000506667
Intestine	SM003	gene-SST	SkeletalMuscle	-0.000686667
Intestine	SM003	gene-TAC1	SkeletalMuscle	-0.000985
Intestine	SM003	gene-HAND1	SkeletalMuscle	-0.000339886
Intestine	SM003	gene-STMN4	SkeletalMuscle	-0.000755
Intestine	SM003	gene-EPS8L3	SkeletalMuscle	-0.000594515
Intestine	SM003	gene-LOC105078245	SkeletalMuscle	-0.000653524
Intestine	SM003	gene-CADPS	SkeletalMuscle	-0.00167733
Intestine	SM003	gene-LOC105076999	SkeletalMuscle	-0.000292333
Intestine	SM004	gene-ACTL6B	SkeletalMuscle	-0.000652738
Intestine	SM004	gene-ADAMDEC1	SkeletalMuscle	-0.000687333
Intestine	SM004	gene-ELAVL4	SkeletalMuscle	-0.000473333
Intestine	SM004	gene-GAL	SkeletalMuscle	-0.0007355
Intestine	SM004	gene-GPRIN1	SkeletalMuscle	-0.000482676
Intestine	SM004	gene-INA	SkeletalMuscle	-0.000616667
Intestine	SM004	gene-LOC105077332	SkeletalMuscle	-0.000626667
Intestine	SM004	gene-LOC123613377	SkeletalMuscle	-0.000363333
Intestine	SM004	gene-LOC123616273	SkeletalMuscle	-0.000495333
Intestine	SM004	gene-MAB21L2	SkeletalMuscle	-0.00102667
Intestine	SM004	gene-NLRP6	SkeletalMuscle	-0.000316409
Intestine	SM004	gene-SNAP25	SkeletalMuscle	-0.000608333
Intestine	SM004	gene-SST	SkeletalMuscle	-0.000686667
Intestine	SM004	gene-TAC1	SkeletalMuscle	-0.000971667
Intestine	SM004	gene-HAND1	SkeletalMuscle	-0.000427975
Intestine	SM004	gene-STMN4	SkeletalMuscle	0.00317833
Intestine	SM004	gene-EPS8L3	SkeletalMuscle	-0.000582182
Intestine	SM004	gene-LOC105078245	SkeletalMuscle	-0.000551857
Intestine	SM004	gene-CADPS	SkeletalMuscle	-0.00167733
[truncated: 201 more rows]

## Sheet: geneSHAP_Kidney_top20_genes
class	sample_id	gene	tissue	shap_value
Kidney	AB001	gene-BSND	Stomach	-0.00084
Kidney	AB001	gene-CALB1	Stomach	-0.00051
Kidney	AB001	gene-CCDC198	Stomach	-0.00039
Kidney	AB001	gene-CLDN8	Stomach	-0.000436667
Kidney	AB001	gene-FMN1	Stomach	-0.00066
Kidney	AB001	gene-KCNJ1	Stomach	-0.00063
Kidney	AB001	gene-LOC105081011	Stomach	-0.000494444
Kidney	AB001	gene-LOC123614878	Stomach	-0.00037
Kidney	AB001	gene-PATL2	Stomach	-0.00056
Kidney	AB001	gene-TFCP2L1	Stomach	-0.00042
Kidney	AB001	gene-TPD52L1	Stomach	-0.00058
Kidney	AB001	gene-UMOD	Stomach	-0.0007
Kidney	AB001	gene-WDR72	Stomach	-0.000826667
Kidney	AB001	gene-LOC105074264	Stomach	-0.00062
Kidney	AB001	gene-HOXA10	Stomach	-0.00054
Kidney	AB001	gene-ASB9	Stomach	-0.00058
Kidney	AB001	gene-KCNJ10	Stomach	-0.00047
Kidney	AB001	gene-PHYHIPL	Stomach	-0.00048
Kidney	AB001	gene-EMX2	Stomach	-0.00064
Kidney	AB001	gene-TRPV4	Stomach	-0.00056
Kidney	AB002	gene-BSND	Stomach	-0.00077
Kidney	AB002	gene-CALB1	Stomach	-0.00056
Kidney	AB002	gene-CCDC198	Stomach	-0.00046
Kidney	AB002	gene-CLDN8	Stomach	-0.00038
Kidney	AB002	gene-FMN1	Stomach	-0.00072
Kidney	AB002	gene-KCNJ1	Stomach	-0.000573333
Kidney	AB002	gene-LOC105081011	Stomach	-0.000665556
Kidney	AB002	gene-LOC123614878	Stomach	-0.00044
Kidney	AB002	gene-PATL2	Stomach	-0.00056
Kidney	AB002	gene-TFCP2L1	Stomach	-0.00048
Kidney	AB002	gene-TPD52L1	Stomach	-0.00058
Kidney	AB002	gene-UMOD	Stomach	-0.00064
Kidney	AB002	gene-WDR72	Stomach	-0.000653333
Kidney	AB002	gene-LOC105074264	Stomach	-0.00068
Kidney	AB002	gene-HOXA10	Stomach	-0.00054
Kidney	AB002	gene-ASB9	Stomach	-0.00058
Kidney	AB002	gene-KCNJ10	Stomach	-0.00047
Kidney	AB002	gene-PHYHIPL	Stomach	-0.00048
Kidney	AB002	gene-EMX2	Stomach	-0.00064
Kidney	AB002	gene-TRPV4	Stomach	-0.00048
Kidney	AD001	gene-BSND	Adipose	-0.000773333
Kidney	AD001	gene-CALB1	Adipose	-0.00056
Kidney	AD001	gene-CCDC198	Adipose	-0.000393333
Kidney	AD001	gene-CLDN8	Adipose	-0.000383333
Kidney	AD001	gene-FMN1	Adipose	-0.00072
Kidney	AD001	gene-KCNJ1	Adipose	-0.000493333
Kidney	AD001	gene-LOC105081011	Adipose	-0.000440741
Kidney	AD001	gene-LOC123614878	Adipose	-0.000386667
Kidney	AD001	gene-PATL2	Adipose	-0.00056
Kidney	AD001	gene-TFCP2L1	Adipose	-0.00048
Kidney	AD001	gene-TPD52L1	Adipose	-0.00058
Kidney	AD001	gene-UMOD	Adipose	-0.00065
Kidney	AD001	gene-WDR72	Adipose	-0.000593333
Kidney	AD001	gene-LOC105074264	Adipose	-0.00062
Kidney	AD001	gene-HOXA10	Adipose	-0.00044
Kidney	AD001	gene-ASB9	Adipose	-0.00052
Kidney	AD001	gene-KCNJ10	Adipose	-0.00047
Kidney	AD001	gene-PHYHIPL	Adipose	-0.00048
Kidney	AD001	gene-EMX2	Adipose	-0.00064
Kidney	AD001	gene-TRPV4	Adipose	-0.00049
Kidney	AD002	gene-BSND	Adipose	-0.000773333
Kidney	AD002	gene-CALB1	Adipose	-0.00051
Kidney	AD002	gene-CCDC198	Adipose	-0.000393333
Kidney	AD002	gene-CLDN8	Adipose	-0.000383333
Kidney	AD002	gene-FMN1	Adipose	-0.00066
Kidney	AD002	gene-KCNJ1	Adipose	-0.000493333
Kidney	AD002	gene-LOC105081011	Adipose	-0.000440741
Kidney	AD002	gene-LOC123614878	Adipose	-0.000386667
Kidney	AD002	gene-PATL2	Adipose	-0.00056
Kidney	AD002	gene-TFCP2L1	Adipose	-0.00048
Kidney	AD002	gene-TPD52L1	Adipose	-0.00058
Kidney	AD002	gene-UMOD	Adipose	-0.00065
Kidney	AD002	gene-WDR72	Adipose	-0.000766667
Kidney	AD002	gene-LOC105074264	Adipose	-0.00062
Kidney	AD002	gene-HOXA10	Adipose	-0.00044
Kidney	AD002	gene-ASB9	Adipose	-0.00052
Kidney	AD002	gene-KCNJ10	Adipose	-0.00041
Kidney	AD002	gene-PHYHIPL	Adipose	-0.00048
Kidney	AD002	gene-EMX2	Adipose	-0.00064
Kidney	AD002	gene-TRPV4	Adipose	-0.00049
Kidney	AD003	gene-BSND	Adipose	-0.000773333
Kidney	AD003	gene-CALB1	Adipose	-0.00051
Kidney	AD003	gene-CCDC198	Adipose	-0.000393333
Kidney	AD003	gene-CLDN8	Adipose	-0.000383333
Kidney	AD003	gene-FMN1	Adipose	-0.00072
Kidney	AD003	gene-KCNJ1	Adipose	-0.000493333
Kidney	AD003	gene-LOC105081011	Adipose	-0.000440741
Kidney	AD003	gene-LOC123614878	Adipose	-0.000386667
Kidney	AD003	gene-PATL2	Adipose	-0.00056
Kidney	AD003	gene-TFCP2L1	Adipose	-0.00048
Kidney	AD003	gene-TPD52L1	Adipose	-0.00058
Kidney	AD003	gene-UMOD	Adipose	-0.00065
Kidney	AD003	gene-WDR72	Adipose	-0.000766667
Kidney	AD003	gene-LOC105074264	Adipose	-0.00062
Kidney	AD003	gene-HOXA10	Adipose	-0.00044
Kidney	AD003	gene-ASB9	Adipose	-0.00052
Kidney	AD003	gene-KCNJ10	Adipose	-0.00047
Kidney	AD003	gene-PHYHIPL	Adipose	-0.00048
Kidney	AD003	gene-EMX2	Adipose	-0.00064
Kidney	AD003	gene-TRPV4	Adipose	-0.00049
Kidney	AD004	gene-BSND	Adipose	-0.000773333
Kidney	AD004	gene-CALB1	Adipose	-0.00051
Kidney	AD004	gene-CCDC198	Adipose	-0.000393333
Kidney	AD004	gene-CLDN8	Adipose	-0.000383333
Kidney	AD004	gene-FMN1	Adipose	-0.00072
Kidney	AD004	gene-KCNJ1	Adipose	-0.000493333
Kidney	AD004	gene-LOC105081011	Adipose	-0.000440741
Kidney	AD004	gene-LOC123614878	Adipose	-0.00037
Kidney	AD004	gene-PATL2	Adipose	-0.00056
Kidney	AD004	gene-TFCP2L1	Adipose	-0.00048
Kidney	AD004	gene-TPD52L1	Adipose	-0.00058
Kidney	AD004	gene-UMOD	Adipose	-0.00065
Kidney	AD004	gene-WDR72	Adipose	-0.000766667
Kidney	AD004	gene-LOC105074264	Adipose	-0.00062
Kidney	AD004	gene-HOXA10	Adipose	-0.00044
Kidney	AD004	gene-ASB9	Adipose	-0.00052
Kidney	AD004	gene-KCNJ10	Adipose	-0.00047
Kidney	AD004	gene-PHYHIPL	Adipose	-0.00048
Kidney	AD004	gene-EMX2	Adipose	-0.00064
Kidney	AD004	gene-TRPV4	Adipose	-0.00049
Kidney	AD005	gene-BSND	Adipose	-0.000773333
Kidney	AD005	gene-CALB1	Adipose	-0.00051
Kidney	AD005	gene-CCDC198	Adipose	-0.000393333
Kidney	AD005	gene-CLDN8	Adipose	-0.000383333
Kidney	AD005	gene-FMN1	Adipose	-0.00072
Kidney	AD005	gene-KCNJ1	Adipose	-0.000493333
Kidney	AD005	gene-LOC105081011	Adipose	-0.000440741
Kidney	AD005	gene-LOC123614878	Adipose	-0.000386667
Kidney	AD005	gene-PATL2	Adipose	-0.00056
Kidney	AD005	gene-TFCP2L1	Adipose	-0.00048
Kidney	AD005	gene-TPD52L1	Adipose	-0.00052
Kidney	AD005	gene-UMOD	Adipose	-0.00065
Kidney	AD005	gene-WDR72	Adipose	-0.000766667
Kidney	AD005	gene-LOC105074264	Adipose	-0.00062
Kidney	AD005	gene-HOXA10	Adipose	-0.00044
Kidney	AD005	gene-ASB9	Adipose	-0.00052
Kidney	AD005	gene-KCNJ10	Adipose	-0.00047
Kidney	AD005	gene-PHYHIPL	Adipose	-0.00048
Kidney	AD005	gene-EMX2	Adipose	-0.00064
Kidney	AD005	gene-TRPV4	Adipose	-0.00043
Kidney	AD006	gene-BSND	Adipose	-0.000773333
Kidney	AD006	gene-CALB1	Adipose	-0.00051
Kidney	AD006	gene-CCDC198	Adipose	-0.000393333
Kidney	AD006	gene-CLDN8	Adipose	-0.000383333
Kidney	AD006	gene-FMN1	Adipose	-0.00072
Kidney	AD006	gene-KCNJ1	Adipose	-0.000493333
Kidney	AD006	gene-LOC105081011	Adipose	-0.000440741
Kidney	AD006	gene-LOC123614878	Adipose	-0.000386667
Kidney	AD006	gene-PATL2	Adipose	-0.00056
Kidney	AD006	gene-TFCP2L1	Adipose	-0.00048
Kidney	AD006	gene-TPD52L1	Adipose	-0.00058
Kidney	AD006	gene-UMOD	Adipose	-0.00059
Kidney	AD006	gene-WDR72	Adipose	-0.000766667
Kidney	AD006	gene-LOC105074264	Adipose	-0.00062
Kidney	AD006	gene-HOXA10	Adipose	-0.00044
Kidney	AD006	gene-ASB9	Adipose	-0.00052
Kidney	AD006	gene-KCNJ10	Adipose	-0.00047
Kidney	AD006	gene-PHYHIPL	Adipose	-0.00048
Kidney	AD006	gene-EMX2	Adipose	-0.00064
Kidney	AD006	gene-TRPV4	Adipose	-0.00049
Kidney	AD007	gene-BSND	Adipose	-0.000773333
Kidney	AD007	gene-CALB1	Adipose	-0.00051
Kidney	AD007	gene-CCDC198	Adipose	-0.000393333
Kidney	AD007	gene-CLDN8	Adipose	-0.000383333
Kidney	AD007	gene-FMN1	Adipose	-0.00072
Kidney	AD007	gene-KCNJ1	Adipose	-0.000493333
Kidney	AD007	gene-LOC105081011	Adipose	-0.000440741
Kidney	AD007	gene-LOC123614878	Adipose	-0.00037
Kidney	AD007	gene-PATL2	Adipose	-0.00056
Kidney	AD007	gene-TFCP2L1	Adipose	-0.00048
Kidney	AD007	gene-TPD52L1	Adipose	-0.00058
Kidney	AD007	gene-UMOD	Adipose	-0.00065
Kidney	AD007	gene-WDR72	Adipose	-0.000766667
Kidney	AD007	gene-LOC105074264	Adipose	-0.00062
Kidney	AD007	gene-HOXA10	Adipose	-0.00044
Kidney	AD007	gene-ASB9	Adipose	-0.00052
Kidney	AD007	gene-KCNJ10	Adipose	-0.00047
Kidney	AD007	gene-PHYHIPL	Adipose	-0.00048
Kidney	AD007	gene-EMX2	Adipose	-0.00064
Kidney	AD007	gene-TRPV4	Adipose	-0.00049
Kidney	AD008	gene-BSND	Adipose	-0.000773333
Kidney	AD008	gene-CALB1	Adipose	-0.00056
Kidney	AD008	gene-CCDC198	Adipose	-0.000393333
Kidney	AD008	gene-CLDN8	Adipose	-0.000383333
Kidney	AD008	gene-FMN1	Adipose	-0.00072
Kidney	AD008	gene-KCNJ1	Adipose	-0.000493333
Kidney	AD008	gene-LOC105081011	Adipose	-0.000440741
Kidney	AD008	gene-LOC123614878	Adipose	-0.000386667
Kidney	AD008	gene-PATL2	Adipose	-0.00056
Kidney	AD008	gene-TFCP2L1	Adipose	-0.00048
Kidney	AD008	gene-TPD52L1	Adipose	-0.00058
Kidney	AD008	gene-UMOD	Adipose	-0.00065
Kidney	AD008	gene-WDR72	Adipose	-0.000766667
Kidney	AD008	gene-LOC105074264	Adipose	-0.00062
Kidney	AD008	gene-HOXA10	Adipose	-0.00044
Kidney	AD008	gene-ASB9	Adipose	-0.00052
Kidney	AD008	gene-KCNJ10	Adipose	-0.00047
Kidney	AD008	gene-PHYHIPL	Adipose	-0.00048
Kidney	AD008	gene-EMX2	Adipose	-0.00064
Kidney	AD008	gene-TRPV4	Adipose	-0.00049
Kidney	AD009	gene-BSND	Adipose	-0.000773333
Kidney	AD009	gene-CALB1	Adipose	-0.00051
Kidney	AD009	gene-CCDC198	Adipose	-0.000393333
Kidney	AD009	gene-CLDN8	Adipose	-0.000383333
Kidney	AD009	gene-FMN1	Adipose	-0.00072
Kidney	AD009	gene-KCNJ1	Adipose	-0.000493333
Kidney	AD009	gene-LOC105081011	Adipose	-0.000348444
Kidney	AD009	gene-LOC123614878	Adipose	-0.000386667
Kidney	AD009	gene-PATL2	Adipose	-0.00039
Kidney	AD009	gene-TFCP2L1	Adipose	-0.00048
Kidney	AD009	gene-TPD52L1	Adipose	-0.00058
Kidney	AD009	gene-UMOD	Adipose	-0.00065
Kidney	AD009	gene-WDR72	Adipose	-0.000593333
Kidney	AD009	gene-LOC105074264	Adipose	-0.00062
Kidney	AD009	gene-HOXA10	Adipose	-0.00044
Kidney	AD009	gene-ASB9	Adipose	-0.00052
Kidney	AD009	gene-KCNJ10	Adipose	-0.00047
Kidney	AD009	gene-PHYHIPL	Adipose	-0.00048
Kidney	AD009	gene-EMX2	Adipose	-0.00064
Kidney	AD009	gene-TRPV4	Adipose	-0.00049
Kidney	AD010	gene-BSND	Adipose	-0.000773333
Kidney	AD010	gene-CALB1	Adipose	-0.00051
Kidney	AD010	gene-CCDC198	Adipose	-0.000393333
Kidney	AD010	gene-CLDN8	Adipose	-0.000383333
Kidney	AD010	gene-FMN1	Adipose	-0.00072
Kidney	AD010	gene-KCNJ1	Adipose	-0.000493333
Kidney	AD010	gene-LOC105081011	Adipose	-0.000440741
Kidney	AD010	gene-LOC123614878	Adipose	-0.00037
Kidney	AD010	gene-PATL2	Adipose	-0.00056
Kidney	AD010	gene-TFCP2L1	Adipose	-0.00048
Kidney	AD010	gene-TPD52L1	Adipose	-0.00058
Kidney	AD010	gene-UMOD	Adipose	-0.00065
Kidney	AD010	gene-WDR72	Adipose	-0.000766667
Kidney	AD010	gene-LOC105074264	Adipose	-0.00062
Kidney	AD010	gene-HOXA10	Adipose	-0.00044
Kidney	AD010	gene-ASB9	Adipose	-0.00052
Kidney	AD010	gene-KCNJ10	Adipose	-0.00047
Kidney	AD010	gene-PHYHIPL	Adipose	-0.00048
Kidney	AD010	gene-EMX2	Adipose	-0.00064
Kidney	AD010	gene-TRPV4	Adipose	-0.00049
Kidney	AD011	gene-BSND	Adipose	-0.000773333
Kidney	AD011	gene-CALB1	Adipose	-0.00051
Kidney	AD011	gene-CCDC198	Adipose	-0.000393333
Kidney	AD011	gene-CLDN8	Adipose	-0.000326667
Kidney	AD011	gene-FMN1	Adipose	-0.00072
Kidney	AD011	gene-KCNJ1	Adipose	-0.000513333
Kidney	AD011	gene-LOC105081011	Adipose	-0.000440741
Kidney	AD011	gene-LOC123614878	Adipose	-0.000386667
Kidney	AD011	gene-PATL2	Adipose	-0.00056
Kidney	AD011	gene-TFCP2L1	Adipose	-0.00048
Kidney	AD011	gene-TPD52L1	Adipose	-0.00058
Kidney	AD011	gene-UMOD	Adipose	-0.00065
Kidney	AD011	gene-WDR72	Adipose	-0.000766667
Kidney	AD011	gene-LOC105074264	Adipose	-0.00062
Kidney	AD011	gene-HOXA10	Adipose	-0.00044
Kidney	AD011	gene-ASB9	Adipose	-0.00052
Kidney	AD011	gene-KCNJ10	Adipose	-0.00047
Kidney	AD011	gene-PHYHIPL	Adipose	-0.00048
Kidney	AD011	gene-EMX2	Adipose	-0.00064
Kidney	AD011	gene-TRPV4	Adipose	-0.00049
Kidney	AD012	gene-BSND	Adipose	-0.00075
Kidney	AD012	gene-CALB1	Adipose	-0.00051
Kidney	AD012	gene-CCDC198	Adipose	-0.000393333
Kidney	AD012	gene-CLDN8	Adipose	-0.000383333
Kidney	AD012	gene-FMN1	Adipose	-0.00072
Kidney	AD012	gene-KCNJ1	Adipose	-0.000493333
Kidney	AD012	gene-LOC105081011	Adipose	-0.000440741
Kidney	AD012	gene-LOC123614878	Adipose	-0.000386667
Kidney	AD012	gene-PATL2	Adipose	-0.00039
Kidney	AD012	gene-TFCP2L1	Adipose	-0.00048
Kidney	AD012	gene-TPD52L1	Adipose	-0.00058
Kidney	AD012	gene-UMOD	Adipose	-0.00065
Kidney	AD012	gene-WDR72	Adipose	-0.000706667
Kidney	AD012	gene-LOC105074264	Adipose	-0.00062
Kidney	AD012	gene-HOXA10	Adipose	-0.00044
Kidney	AD012	gene-ASB9	Adipose	-0.00052
Kidney	AD012	gene-KCNJ10	Adipose	-0.00047
Kidney	AD012	gene-PHYHIPL	Adipose	-0.00048
Kidney	AD012	gene-EMX2	Adipose	-0.00064
Kidney	AD012	gene-TRPV4	Adipose	-0.00049
Kidney	AD013	gene-BSND	Adipose	-0.000773333
Kidney	AD013	gene-CALB1	Adipose	-0.00051
Kidney	AD013	gene-CCDC198	Adipose	-0.000393333
Kidney	AD013	gene-CLDN8	Adipose	-0.000326667
Kidney	AD013	gene-FMN1	Adipose	-0.00072
Kidney	AD013	gene-KCNJ1	Adipose	-0.000493333
Kidney	AD013	gene-LOC105081011	Adipose	-0.000440741
Kidney	AD013	gene-LOC123614878	Adipose	-0.000386667
Kidney	AD013	gene-PATL2	Adipose	-0.00056
Kidney	AD013	gene-TFCP2L1	Adipose	-0.00048
Kidney	AD013	gene-TPD52L1	Adipose	-0.00058
Kidney	AD013	gene-UMOD	Adipose	-0.00065
Kidney	AD013	gene-WDR72	Adipose	-0.000766667
Kidney	AD013	gene-LOC105074264	Adipose	-0.00062
Kidney	AD013	gene-HOXA10	Adipose	-0.00044
Kidney	AD013	gene-ASB9	Adipose	-0.00052
Kidney	AD013	gene-KCNJ10	Adipose	-0.00047
Kidney	AD013	gene-PHYHIPL	Adipose	-0.00048
Kidney	AD013	gene-EMX2	Adipose	-0.00064
Kidney	AD013	gene-TRPV4	Adipose	-0.00049
Kidney	AD014	gene-BSND	Adipose	-0.000773333
Kidney	AD014	gene-CALB1	Adipose	-0.00051
Kidney	AD014	gene-CCDC198	Adipose	-0.000393333
Kidney	AD014	gene-CLDN8	Adipose	-0.000383333
Kidney	AD014	gene-FMN1	Adipose	-0.00072
Kidney	AD014	gene-KCNJ1	Adipose	-0.000493333
Kidney	AD014	gene-LOC105081011	Adipose	-0.000440741
Kidney	AD014	gene-LOC123614878	Adipose	-0.000386667
Kidney	AD014	gene-PATL2	Adipose	-0.00056
Kidney	AD014	gene-TFCP2L1	Adipose	-0.00048
Kidney	AD014	gene-TPD52L1	Adipose	-0.00058
Kidney	AD014	gene-UMOD	Adipose	-0.00065
Kidney	AD014	gene-WDR72	Adipose	-0.000766667
Kidney	AD014	gene-LOC105074264	Adipose	-0.00062
Kidney	AD014	gene-HOXA10	Adipose	-0.00044
Kidney	AD014	gene-ASB9	Adipose	-0.00052
Kidney	AD014	gene-KCNJ10	Adipose	-0.00047
Kidney	AD014	gene-PHYHIPL	Adipose	-0.00048
Kidney	AD014	gene-EMX2	Adipose	-0.00064
Kidney	AD014	gene-TRPV4	Adipose	-0.00049
Kidney	AD015	gene-BSND	Adipose	-0.000703333
Kidney	AD015	gene-CALB1	Adipose	-0.00051
Kidney	AD015	gene-CCDC198	Adipose	-0.000393333
Kidney	AD015	gene-CLDN8	Adipose	-0.000383333
Kidney	AD015	gene-FMN1	Adipose	-0.00072
Kidney	AD015	gene-KCNJ1	Adipose	-0.000493333
Kidney	AD015	gene-LOC105081011	Adipose	-0.000440741
Kidney	AD015	gene-LOC123614878	Adipose	-0.000386667
Kidney	AD015	gene-PATL2	Adipose	-0.00056
Kidney	AD015	gene-TFCP2L1	Adipose	-0.00048
Kidney	AD015	gene-TPD52L1	Adipose	-0.00058
Kidney	AD015	gene-UMOD	Adipose	-0.00065
Kidney	AD015	gene-WDR72	Adipose	-0.000766667
Kidney	AD015	gene-LOC105074264	Adipose	-0.00062
Kidney	AD015	gene-HOXA10	Adipose	-0.00044
Kidney	AD015	gene-ASB9	Adipose	-0.00052
Kidney	AD015	gene-KCNJ10	Adipose	-0.00047
Kidney	AD015	gene-PHYHIPL	Adipose	-0.00048
Kidney	AD015	gene-EMX2	Adipose	0.00336
Kidney	AD015	gene-TRPV4	Adipose	-0.00049
Kidney	AD016	gene-BSND	Adipose	-0.000773333
Kidney	AD016	gene-CALB1	Adipose	-0.00051
Kidney	AD016	gene-CCDC198	Adipose	-0.000393333
Kidney	AD016	gene-CLDN8	Adipose	-0.000383333
Kidney	AD016	gene-FMN1	Adipose	-0.00072
Kidney	AD016	gene-KCNJ1	Adipose	-0.000493333
Kidney	AD016	gene-LOC105081011	Adipose	-0.000440741
Kidney	AD016	gene-LOC123614878	Adipose	-0.000386667
Kidney	AD016	gene-PATL2	Adipose	-0.00056
Kidney	AD016	gene-TFCP2L1	Adipose	-0.00048
Kidney	AD016	gene-TPD52L1	Adipose	-0.00058
Kidney	AD016	gene-UMOD	Adipose	-0.00065
Kidney	AD016	gene-WDR72	Adipose	-0.000766667
Kidney	AD016	gene-LOC105074264	Adipose	-0.00062
Kidney	AD016	gene-HOXA10	Adipose	-0.00044
Kidney	AD016	gene-ASB9	Adipose	-0.00052
Kidney	AD016	gene-KCNJ10	Adipose	-0.00047
Kidney	AD016	gene-PHYHIPL	Adipose	-0.00048
Kidney	AD016	gene-EMX2	Adipose	-0.00064
Kidney	AD016	gene-TRPV4	Adipose	-0.00049
Kidney	AD017	gene-BSND	Adipose	-0.000773333
Kidney	AD017	gene-CALB1	Adipose	-0.00051
Kidney	AD017	gene-CCDC198	Adipose	-0.000393333
Kidney	AD017	gene-CLDN8	Adipose	-0.000383333
Kidney	AD017	gene-FMN1	Adipose	-0.00072
Kidney	AD017	gene-KCNJ1	Adipose	-0.000493333
Kidney	AD017	gene-LOC105081011	Adipose	-0.000440741
Kidney	AD017	gene-LOC123614878	Adipose	-0.000386667
Kidney	AD017	gene-PATL2	Adipose	-0.00056
Kidney	AD017	gene-TFCP2L1	Adipose	-0.00048
Kidney	AD017	gene-TPD52L1	Adipose	-0.00058
Kidney	AD017	gene-UMOD	Adipose	-0.00065
Kidney	AD017	gene-WDR72	Adipose	-0.000766667
Kidney	AD017	gene-LOC105074264	Adipose	-0.00062
Kidney	AD017	gene-HOXA10	Adipose	-0.00044
Kidney	AD017	gene-ASB9	Adipose	-0.00052
Kidney	AD017	gene-KCNJ10	Adipose	-0.00047
Kidney	AD017	gene-PHYHIPL	Adipose	-0.00048
Kidney	AD017	gene-EMX2	Adipose	-0.00064
Kidney	AD017	gene-TRPV4	Adipose	-0.00049
Kidney	AD018	gene-BSND	Adipose	-0.000773333
Kidney	AD018	gene-CALB1	Adipose	-0.00051
Kidney	AD018	gene-CCDC198	Adipose	-0.000393333
Kidney	AD018	gene-CLDN8	Adipose	-0.000383333
Kidney	AD018	gene-FMN1	Adipose	-0.00072
Kidney	AD018	gene-KCNJ1	Adipose	-0.000493333
Kidney	AD018	gene-LOC105081011	Adipose	-0.000440741
Kidney	AD018	gene-LOC123614878	Adipose	-0.000386667
Kidney	AD018	gene-PATL2	Adipose	-0.00056
Kidney	AD018	gene-TFCP2L1	Adipose	-0.00048
Kidney	AD018	gene-TPD52L1	Adipose	-0.00058
Kidney	AD018	gene-UMOD	Adipose	-0.00065
Kidney	AD018	gene-WDR72	Adipose	-0.000766667
Kidney	AD018	gene-LOC105074264	Adipose	-0.00062
Kidney	AD018	gene-HOXA10	Adipose	-0.00044
Kidney	AD018	gene-ASB9	Adipose	-0.00052
Kidney	AD018	gene-KCNJ10	Adipose	-0.00047
Kidney	AD018	gene-PHYHIPL	Adipose	-0.00048
Kidney	AD018	gene-EMX2	Adipose	-0.00064
Kidney	AD018	gene-TRPV4	Adipose	-0.00049
Kidney	AD019	gene-BSND	Adipose	-0.000703333
Kidney	AD019	gene-CALB1	Adipose	-0.00045
Kidney	AD019	gene-CCDC198	Adipose	0.00424333
Kidney	AD019	gene-CLDN8	Adipose	-0.000383333
Kidney	AD019	gene-FMN1	Adipose	-0.00066
Kidney	AD019	gene-KCNJ1	Adipose	-0.000543333
Kidney	AD019	gene-LOC105081011	Adipose	-0.000407259
Kidney	AD019	gene-LOC123614878	Adipose	-0.00044
Kidney	AD019	gene-PATL2	Adipose	-0.00056
Kidney	AD019	gene-TFCP2L1	Adipose	-0.00048
Kidney	AD019	gene-TPD52L1	Adipose	-0.00058
Kidney	AD019	gene-UMOD	Adipose	-0.00065
Kidney	AD019	gene-WDR72	Adipose	0.002485
Kidney	AD019	gene-LOC105074264	Adipose	-0.00062
Kidney	AD019	gene-HOXA10	Adipose	-0.00045
Kidney	AD019	gene-ASB9	Adipose	0.000193333
Kidney	AD019	gene-KCNJ10	Adipose	-0.00041
Kidney	AD019	gene-PHYHIPL	Adipose	-0.00048
Kidney	AD019	gene-EMX2	Adipose	-0.00064
Kidney	AD019	gene-TRPV4	Adipose	-0.00056
Kidney	AD020	gene-BSND	Adipose	-0.000773333
Kidney	AD020	gene-CALB1	Adipose	-0.00051
Kidney	AD020	gene-CCDC198	Adipose	-0.000393333
Kidney	AD020	gene-CLDN8	Adipose	-0.000383333
Kidney	AD020	gene-FMN1	Adipose	-0.00072
Kidney	AD020	gene-KCNJ1	Adipose	-0.000493333
Kidney	AD020	gene-LOC105081011	Adipose	-0.000440741
Kidney	AD020	gene-LOC123614878	Adipose	-0.000386667
Kidney	AD020	gene-PATL2	Adipose	-0.00056
Kidney	AD020	gene-TFCP2L1	Adipose	-0.00048
Kidney	AD020	gene-TPD52L1	Adipose	-0.00058
Kidney	AD020	gene-UMOD	Adipose	-0.00065
Kidney	AD020	gene-WDR72	Adipose	-0.000766667
Kidney	AD020	gene-LOC105074264	Adipose	-0.00062
Kidney	AD020	gene-HOXA10	Adipose	-0.00044
Kidney	AD020	gene-ASB9	Adipose	-0.00052
Kidney	AD020	gene-KCNJ10	Adipose	-0.00047
Kidney	AD020	gene-PHYHIPL	Adipose	-0.00048
Kidney	AD020	gene-EMX2	Adipose	-0.00064
Kidney	AD020	gene-TRPV4	Adipose	-0.00049
Kidney	AD021	gene-BSND	Adipose	-0.000773333
Kidney	AD021	gene-CALB1	Adipose	-0.00051
Kidney	AD021	gene-CCDC198	Adipose	-0.000393333
Kidney	AD021	gene-CLDN8	Adipose	-0.000326667
Kidney	AD021	gene-FMN1	Adipose	-0.00072
Kidney	AD021	gene-KCNJ1	Adipose	-0.000493333
Kidney	AD021	gene-LOC105081011	Adipose	-0.000380741
Kidney	AD021	gene-LOC123614878	Adipose	-0.000386667
Kidney	AD021	gene-PATL2	Adipose	-0.00056
Kidney	AD021	gene-TFCP2L1	Adipose	-0.00048
Kidney	AD021	gene-TPD52L1	Adipose	-0.00058
Kidney	AD021	gene-UMOD	Adipose	-0.00065
Kidney	AD021	gene-WDR72	Adipose	-0.000766667
Kidney	AD021	gene-LOC105074264	Adipose	-0.00062
Kidney	AD021	gene-HOXA10	Adipose	-0.00044
Kidney	AD021	gene-ASB9	Adipose	-0.00052
Kidney	AD021	gene-KCNJ10	Adipose	-0.00047
Kidney	AD021	gene-PHYHIPL	Adipose	-0.00048
Kidney	AD021	gene-EMX2	Adipose	-0.00064
Kidney	AD021	gene-TRPV4	Adipose	-0.00049
Kidney	AD022	gene-BSND	Adipose	-0.000773333
Kidney	AD022	gene-CALB1	Adipose	-0.00051
Kidney	AD022	gene-CCDC198	Adipose	-0.000393333
Kidney	AD022	gene-CLDN8	Adipose	-0.000383333
Kidney	AD022	gene-FMN1	Adipose	-0.00072
Kidney	AD022	gene-KCNJ1	Adipose	-0.000485
Kidney	AD022	gene-LOC105081011	Adipose	-0.000440741
Kidney	AD022	gene-LOC123614878	Adipose	-0.000386667
Kidney	AD022	gene-PATL2	Adipose	0.00129
Kidney	AD022	gene-TFCP2L1	Adipose	-0.00048
Kidney	AD022	gene-TPD52L1	Adipose	-0.00058
Kidney	AD022	gene-UMOD	Adipose	-0.00065
Kidney	AD022	gene-WDR72	Adipose	-0.000766667
Kidney	AD022	gene-LOC105074264	Adipose	-0.00062
Kidney	AD022	gene-HOXA10	Adipose	-0.00044
Kidney	AD022	gene-ASB9	Adipose	-0.00047
Kidney	AD022	gene-KCNJ10	Adipose	-0.00047
Kidney	AD022	gene-PHYHIPL	Adipose	-0.00048
[truncated: 1,722 more rows]

## Sheet: geneSHAP_Liver_top20_genes
class	sample_id	gene	tissue	shap_value
[truncated: 2,200 more rows]

[truncated: 5 more sheets: geneSHAP_Lung_top20_genes, geneSHAP_Myocardium_top20_genes, geneSHAP_SkeletalMuscle_top20_g, geneSHAP_Spleen_top20_genes, geneSHAP_Stomach_top20_genes]
